# Supplementary material for: The long noncoding RNA lncCIRBIL disrupts the nuclear translocation of Bclaf1 alleviating cardiac ischemia–reperfusion injury
Source: Nat Commun. 2021 Jan 22;12:522. doi: 10.1038/s41467-020-20844-3 (PMC7822959; doi:10.1038/s41467-020-20844-3)
Supplement: Supplementary file 3 — Supplementary Data 1 [file 41467_2020_20844_MOESM3_ESM.xls]

## Sheet: LNC RNA UT058343 质谱结果
Header	--------------------------------------------------------
Search title	mus_
Timestamp	2016-11-22T03:35:37Z
Peak list format	Mascot generic
Search type	MIS
Mascot version	2.3.0
Database	uniprot20160315
Fasta file	uniprot20160315.fasta
Total sequences	550552
Total residues	196472675
Sequences after taxonomy filter	16820
Number of queries	16042
Decoy	--------------------------------------------------------
Number of matches above identity threshold in search of real database	1391
Number of matches above identity threshold in search of decoy database	98
Number of matches above homology threshold in search of real database	1432
Number of matches above homology threshold in search of decoy database	100
Fixed modifications	--------------------------------------------------------
Identifier	Name	Delta	Neutral loss
1	Carbamidomethyl (C)	57.0215
Variable modifications	--------------------------------------------------------
Identifier	Name	Delta	Neutral loss(es)
1	Gln->pyro-Glu (N-term Q)	-17.0265
2	Oxidation (M)	15.9949	0	63.9983
Search Parameters	--------------------------------------------------------
Taxonomy filter	. . . . . . . . . . . . . . . . Mus.
Enzyme	Trypsin
Maximum Missed Cleavages	2
Fixed modifications	Carbamidomethyl (C)
Quantitation method	None
Variable modifications	Gln->pyro-Glu (N-term Q),Oxidation (M)
Peptide Mass Tolerance	15
Peptide Mass Tolerance Units	ppm
Fragment Mass Tolerance	20
Fragment Mass Tolerance Units	mmu
Mass values	Monoisotopic
Instrument type	Default
Isotope error mode	0
Decoy database also searched	1
Format parameters	--------------------------------------------------------
Significance threshold	0.05
Max. number of hits	0
Use MudPIT protein scoring	0
Ions score cut-off	0
Include same-set proteins	0
Include sub-set proteins	0
Include unassigned	0
Require bold red	0
Protein hits	--------------------------------------------------------
prot_hit_num	prot_acc	prot_desc	prot_score	prot_mass	prot_matches	prot_matches_sig	prot_sequences	prot_sequences_sig	pep_query	pep_rank	pep_isbold	pep_isunique	pep_exp_mz	pep_exp_mr	pep_exp_z	pep_calc_mr	pep_delta	pep_miss	pep_score	pep_expect	pep_res_before	pep_seq	pep_res_after	pep_var_mod	pep_var_mod_pos	pep_scan_title
1	Q02566	Myosin-6 OS=Mus musculus GN=Myh6 PE=1 SV=2	9165	224225	582	380	177	152	9	1	1	0	351.215	700.415	2	700.412	0.0027	0	27.82	0.034	K	IQLEAK	V			File34154 Spectrum1311 scans: 3496
1	Q02566	Myosin-6 OS=Mus musculus GN=Myh6 PE=1 SV=2	9165	224225	582	380	177	152	21	1	1	0	356.261	710.508	2	710.505	0.0025	0	28.11	0.0016	K	IKPLLK	S			File34154 Spectrum1754 scans: 3965
1	Q02566	Myosin-6 OS=Mus musculus GN=Myh6 PE=1 SV=2	9165	224225	582	380	177	152	22	1	1	0	356.261	710.508	2	710.505	0.0026	0	26.95	0.0021	K	IKPLLK	S			File34154 Spectrum1637 scans: 3841
1	Q02566	Myosin-6 OS=Mus musculus GN=Myh6 PE=1 SV=2	9165	224225	582	380	177	152	39	1	1	0	360.211	718.407	2	718.405	0.0024	0	41.44	0.001	K	LMTNLK	T			File34154 Spectrum1700 scans: 3907
1	Q02566	Myosin-6 OS=Mus musculus GN=Myh6 PE=1 SV=2	9165	224225	582	380	177	152	40	1	1	0	360.211	718.407	2	718.405	0.0026	0	35.78	0.0037	K	LMTNLK	T			File34154 Spectrum1802 scans: 4016
1	Q02566	Myosin-6 OS=Mus musculus GN=Myh6 PE=1 SV=2	9165	224225	582	380	177	152	143	3	1	0	368.208	734.402	2	734.4	0.0027	0	6.16	3.3	K	LMTNLK	T	Oxidation (M)	0.020000.0	File34154 Spectrum1566 scans: 3764
1	Q02566	Myosin-6 OS=Mus musculus GN=Myh6 PE=1 SV=2	9165	224225	582	380	177	152	168	1	1	0	374.244	746.473	2	746.469	0.0038	0	14.23	0.14	R	VIFQLK	A			File34154 Spectrum6908 scans: 9409
1	Q02566	Myosin-6 OS=Mus musculus GN=Myh6 PE=1 SV=2	9165	224225	582	380	177	152	169	1	1	0	374.244	746.473	2	746.469	0.0038	0	24.38	0.013	R	VIFQLK	A			File34154 Spectrum7023 scans: 9530
1	Q02566	Myosin-6 OS=Mus musculus GN=Myh6 PE=1 SV=2	9165	224225	582	380	177	152	170	1	1	0	374.244	746.473	2	746.469	0.004	0	29.81	0.0038	R	VIFQLK	A			File34154 Spectrum7144 scans: 9657
1	Q02566	Myosin-6 OS=Mus musculus GN=Myh6 PE=1 SV=2	9165	224225	582	380	177	152	237	1	1	0	380.225	758.436	2	758.433	0.0035	0	35.9	0.0061	K	ILAEWK	Q			File34154 Spectrum4417 scans: 6793
1	Q02566	Myosin-6 OS=Mus musculus GN=Myh6 PE=1 SV=2	9165	224225	582	380	177	152	238	1	1	0	380.225	758.436	2	758.433	0.0037	0	35.85	0.0061	K	ILAEWK	Q			File34154 Spectrum4536 scans: 6918
1	Q02566	Myosin-6 OS=Mus musculus GN=Myh6 PE=1 SV=2	9165	224225	582	380	177	152	239	2	1	0	380.226	758.438	2	758.433	0.0051	0	25.45	0.065	K	ILAEWK	Q			File34154 Spectrum4305 scans: 6675
1	Q02566	Myosin-6 OS=Mus musculus GN=Myh6 PE=1 SV=2	9165	224225	582	380	177	152	444	1	1	0	401.738	801.462	2	801.46	0.0022	1	31.88	0.014	R	KLEGDLK	L			File34154 Spectrum815 scans: 2976
1	Q02566	Myosin-6 OS=Mus musculus GN=Myh6 PE=1 SV=2	9165	224225	582	380	177	152	628	1	1	0	415.731	829.448	2	829.445	0.0036	0	43.14	0.00093	R	IHFGATGK	L			File34154 Spectrum1296 scans: 3481
1	Q02566	Myosin-6 OS=Mus musculus GN=Myh6 PE=1 SV=2	9165	224225	582	380	177	152	629	1	1	0	415.734	829.454	2	829.445	0.0089	0	8.6	2.8	R	IHFGATGK	L			File34154 Spectrum1413 scans: 3604
1	Q02566	Myosin-6 OS=Mus musculus GN=Myh6 PE=1 SV=2	9165	224225	582	380	177	152	630	1	1	0	415.736	829.457	2	829.455	0.0027	0	38.21	0.0028	R	LQDLVDK	L			File34154 Spectrum1768 scans: 3980
1	Q02566	Myosin-6 OS=Mus musculus GN=Myh6 PE=1 SV=2	9165	224225	582	380	177	152	739	1	1	0	423.745	845.475	2	845.472	0.003	1	42.56	0.00094	K	LRSDLSR	E			File34154 Spectrum655 scans: 2808
1	Q02566	Myosin-6 OS=Mus musculus GN=Myh6 PE=1 SV=2	9165	224225	582	380	177	152	802	1	1	0	431.209	860.403	2	860.4	0.0027	0	16.85	0.16	K	NWPWMK	L			File34154 Spectrum11495 scans: 14226
1	Q02566	Myosin-6 OS=Mus musculus GN=Myh6 PE=1 SV=2	9165	224225	582	380	177	152	803	1	1	0	431.209	860.404	2	860.4	0.0041	0	18.13	0.12	K	NWPWMK	L			File34154 Spectrum11613 scans: 14350
1	Q02566	Myosin-6 OS=Mus musculus GN=Myh6 PE=1 SV=2	9165	224225	582	380	177	152	804	1	1	0	431.21	860.405	2	860.4	0.0049	0	15.39	0.3	K	NWPWMK	L			File34154 Spectrum11732 scans: 14475
1	Q02566	Myosin-6 OS=Mus musculus GN=Myh6 PE=1 SV=2	9165	224225	582	380	177	152	920	1	1	0	439.207	876.399	2	876.395	0.0035	0	0.57	6	K	NWPWMK	L	Oxidation (M)	0.000020.0	File34154 Spectrum8121 scans: 10682
1	Q02566	Myosin-6 OS=Mus musculus GN=Myh6 PE=1 SV=2	9165	224225	582	380	177	152	922	1	1	0	439.207	876.399	2	876.395	0.004	0	6.61	2.2	K	NWPWMK	L	Oxidation (M)	0.000020.0	File34154 Spectrum8369 scans: 10943
1	Q02566	Myosin-6 OS=Mus musculus GN=Myh6 PE=1 SV=2	9165	224225	582	380	177	152	923	1	1	0	439.207	876.399	2	876.395	0.0042	0	5.98	2.5	K	NWPWMK	L	Oxidation (M)	0.000020.0	File34154 Spectrum8248 scans: 10816
1	Q02566	Myosin-6 OS=Mus musculus GN=Myh6 PE=1 SV=2	9165	224225	582	380	177	152	925	1	1	0	439.207	876.4	2	876.395	0.0043	0	6.21	2.4	K	NWPWMK	L	Oxidation (M)	0.000020.0	File34154 Spectrum8487 scans: 11067
1	Q02566	Myosin-6 OS=Mus musculus GN=Myh6 PE=1 SV=2	9165	224225	582	380	177	152	986	1	1	0	442.239	882.463	2	882.46	0.0036	0	55.42	2.8e-05	R	ILYGDFR	Q			File34154 Spectrum5666 scans: 8105
1	Q02566	Myosin-6 OS=Mus musculus GN=Myh6 PE=1 SV=2	9165	224225	582	380	177	152	987	1	1	0	442.239	882.464	2	882.46	0.0036	0	21.15	0.074	R	ILYGDFR	Q			File34154 Spectrum5552 scans: 7985
1	Q02566	Myosin-6 OS=Mus musculus GN=Myh6 PE=1 SV=2	9165	224225	582	380	177	152	988	1	1	0	442.239	882.464	2	882.46	0.0037	0	55.52	2.7e-05	R	ILYGDFR	Q			File34154 Spectrum5786 scans: 8231
1	Q02566	Myosin-6 OS=Mus musculus GN=Myh6 PE=1 SV=2	9165	224225	582	380	177	152	989	1	1	0	442.239	882.464	2	882.46	0.0044	0	6.97	1.9	R	ILYGDFR	Q			File34154 Spectrum6311 scans: 8782
1	Q02566	Myosin-6 OS=Mus musculus GN=Myh6 PE=1 SV=2	9165	224225	582	380	177	152	990	1	1	0	442.24	882.465	2	882.46	0.0047	0	38.72	0.0013	R	ILYGDFR	Q			File34154 Spectrum5904 scans: 8355
1	Q02566	Myosin-6 OS=Mus musculus GN=Myh6 PE=1 SV=2	9165	224225	582	380	177	152	991	1	1	0	442.24	882.466	2	882.46	0.0058	0	27.39	0.018	R	ILYGDFR	Q			File34154 Spectrum6194 scans: 8659
1	Q02566	Myosin-6 OS=Mus musculus GN=Myh6 PE=1 SV=2	9165	224225	582	380	177	152	992	1	1	0	442.24	882.466	2	882.46	0.0059	0	20.39	0.091	R	ILYGDFR	Q			File34154 Spectrum6034 scans: 8491
1	Q02566	Myosin-6 OS=Mus musculus GN=Myh6 PE=1 SV=2	9165	224225	582	380	177	152	1003	1	1	0	445.255	888.495	2	888.492	0.0034	0	46.68	0.00042	R	INATLETK	Q			File34154 Spectrum1275 scans: 3459
1	Q02566	Myosin-6 OS=Mus musculus GN=Myh6 PE=1 SV=2	9165	224225	582	380	177	152	1063	1	1	1	451.234	900.453	2	900.449	0.0041	0	17.67	0.13	R	CIIPNER	K			File34154 Spectrum2219 scans: 4462
1	Q02566	Myosin-6 OS=Mus musculus GN=Myh6 PE=1 SV=2	9165	224225	582	380	177	152	1064	1	1	1	451.234	900.453	2	900.449	0.0042	0	35.48	0.0021	R	CIIPNER	K			File34154 Spectrum2326 scans: 4575
1	Q02566	Myosin-6 OS=Mus musculus GN=Myh6 PE=1 SV=2	9165	224225	582	380	177	152	1065	1	1	1	451.234	900.454	2	900.449	0.0051	0	33.4	0.005	R	CIIPNER	K			File34154 Spectrum2445 scans: 4701
1	Q02566	Myosin-6 OS=Mus musculus GN=Myh6 PE=1 SV=2	9165	224225	582	380	177	152	1147	1	1	0	455.239	908.463	2	908.46	0.0031	0	60.68	9.2e-06	K	VGNEYVTK	G			File34154 Spectrum835 scans: 2997
1	Q02566	Myosin-6 OS=Mus musculus GN=Myh6 PE=1 SV=2	9165	224225	582	380	177	152	1224	2	1	0	459.746	917.478	2	917.475	0.003	1	8.73	2.1	K	VRMDLER	A			File34154 Spectrum1596 scans: 3798
1	Q02566	Myosin-6 OS=Mus musculus GN=Myh6 PE=1 SV=2	9165	224225	582	380	177	152	1234	1	1	0	462.757	923.5	2	923.496	0.0038	0	33.05	0.0047	R	SLSTELFK	L			File34154 Spectrum8122 scans: 10684
1	Q02566	Myosin-6 OS=Mus musculus GN=Myh6 PE=1 SV=2	9165	224225	582	380	177	152	1235	1	1	0	462.758	923.502	2	923.496	0.0053	0	17.83	0.16	R	SLSTELFK	L			File34154 Spectrum8005 scans: 10561
1	Q02566	Myosin-6 OS=Mus musculus GN=Myh6 PE=1 SV=2	9165	224225	582	380	177	152	1238	1	1	0	464.721	927.427	2	927.423	0.0034	0	24.2	0.019	R	HDCDLLR	E			File34154 Spectrum1636 scans: 3840
1	Q02566	Myosin-6 OS=Mus musculus GN=Myh6 PE=1 SV=2	9165	224225	582	380	177	152	1239	1	1	0	464.722	927.429	2	927.423	0.0054	0	23.56	0.026	R	HDCDLLR	E			File34154 Spectrum1516 scans: 3712
1	Q02566	Myosin-6 OS=Mus musculus GN=Myh6 PE=1 SV=2	9165	224225	582	380	177	152	1271	1	1	0	466.247	930.48	2	930.477	0.0033	0	42.59	0.00091	R	SNAAAAALDK	K			File34154 Spectrum1099 scans: 3274
1	Q02566	Myosin-6 OS=Mus musculus GN=Myh6 PE=1 SV=2	9165	224225	582	380	177	152	1273	5	1	0	466.266	930.518	2	930.513	0.0042	2	26.39	0.04	R	RKELEEK	M			File34154 Spectrum435 scans: 2577
1	Q02566	Myosin-6 OS=Mus musculus GN=Myh6 PE=1 SV=2	9165	224225	582	380	177	152	1376	1	1	0	472.266	942.517	2	942.513	0.0035	0	36.66	0.0028	K	ENIAIVER	R			File34154 Spectrum2683 scans: 4951
1	Q02566	Myosin-6 OS=Mus musculus GN=Myh6 PE=1 SV=2	9165	224225	582	380	177	152	1377	1	1	0	472.267	942.52	2	942.513	0.0068	0	7.71	2.2	K	ENIAIVER	R			File34154 Spectrum2785 scans: 5060
1	Q02566	Myosin-6 OS=Mus musculus GN=Myh6 PE=1 SV=2	9165	224225	582	380	177	152	1411	1	1	0	474.267	946.519	2	946.516	0.0034	0	47.22	0.00026	K	MVSLLQEK	N			File34154 Spectrum5746 scans: 8189
1	Q02566	Myosin-6 OS=Mus musculus GN=Myh6 PE=1 SV=2	9165	224225	582	380	177	152	1412	1	1	0	474.267	946.519	2	946.516	0.0038	0	47.27	0.00027	K	MVSLLQEK	N			File34154 Spectrum5626 scans: 8063
1	Q02566	Myosin-6 OS=Mus musculus GN=Myh6 PE=1 SV=2	9165	224225	582	380	177	152	1413	1	1	0	474.268	946.521	2	946.516	0.0053	0	18.34	0.22	K	MVSLLQEK	N			File34154 Spectrum5513 scans: 7944
1	Q02566	Myosin-6 OS=Mus musculus GN=Myh6 PE=1 SV=2	9165	224225	582	380	177	152	1523	1	1	0	479.789	957.563	2	957.561	0.0027	2	24.51	0.051	K	RKLEGDLK	L			File34154 Spectrum595 scans: 2745
1	Q02566	Myosin-6 OS=Mus musculus GN=Myh6 PE=1 SV=2	9165	224225	582	380	177	152	1526	1	1	0	480.252	958.49	2	958.487	0.0031	0	48.35	0.00018	K	LYDNHLGK	S			File34154 Spectrum1016 scans: 3187
1	Q02566	Myosin-6 OS=Mus musculus GN=Myh6 PE=1 SV=2	9165	224225	582	380	177	152	1574	1	1	0	482.263	962.512	2	962.511	0.001	0	7.75	2.6	K	MVSLLQEK	N	Oxidation (M)	0.20000000.0	File34154 Spectrum3276 scans: 5589
1	Q02566	Myosin-6 OS=Mus musculus GN=Myh6 PE=1 SV=2	9165	224225	582	380	177	152	1575	1	1	0	482.264	962.513	2	962.511	0.0028	0	4.7	5.1	K	MVSLLQEK	N	Oxidation (M)	0.20000000.0	File34154 Spectrum3578 scans: 5911
1	Q02566	Myosin-6 OS=Mus musculus GN=Myh6 PE=1 SV=2	9165	224225	582	380	177	152	1576	1	1	0	482.265	962.515	2	962.511	0.0041	0	38.06	0.0024	K	MVSLLQEK	N	Oxidation (M)	0.20000000.0	File34154 Spectrum3385 scans: 5707
1	Q02566	Myosin-6 OS=Mus musculus GN=Myh6 PE=1 SV=2	9165	224225	582	380	177	152	1577	3	1	0	482.265	962.515	2	962.511	0.0045	0	4.77	4.9	K	MVSLLQEK	N	Oxidation (M)	0.20000000.0	File34154 Spectrum4760 scans: 7153
1	Q02566	Myosin-6 OS=Mus musculus GN=Myh6 PE=1 SV=2	9165	224225	582	380	177	152	1578	2	1	0	482.265	962.515	2	962.511	0.0046	0	3.26	6.5	K	MVSLLQEK	N	Oxidation (M)	0.20000000.0	File34154 Spectrum3830 scans: 6176
1	Q02566	Myosin-6 OS=Mus musculus GN=Myh6 PE=1 SV=2	9165	224225	582	380	177	152	1655	1	1	1	486.779	971.543	2	971.54	0.0027	1	23.75	0.081	R	VKLEEAQR	S			File34154 Spectrum812 scans: 2973
1	Q02566	Myosin-6 OS=Mus musculus GN=Myh6 PE=1 SV=2	9165	224225	582	380	177	152	1656	1	1	1	486.779	971.543	2	971.54	0.0035	1	42.51	0.00093	R	VKLEEAQR	S			File34154 Spectrum701 scans: 2856
1	Q02566	Myosin-6 OS=Mus musculus GN=Myh6 PE=1 SV=2	9165	224225	582	380	177	152	1819	1	1	1	493.793	985.572	2	985.567	0.0057	2	38.8	0.0015	K	KLKENQAR	I			File34154 Spectrum414 scans: 2555
1	Q02566	Myosin-6 OS=Mus musculus GN=Myh6 PE=1 SV=2	9165	224225	582	380	177	152	1894	1	1	0	497.765	993.516	2	993.514	0.0017	0	24.2	0.044	K	TTHPHFVR	C			File34154 Spectrum735 scans: 2892
1	Q02566	Myosin-6 OS=Mus musculus GN=Myh6 PE=1 SV=2	9165	224225	582	380	177	152	1895	1	1	0	497.766	993.518	2	993.514	0.003	0	24.7	0.039	K	TTHPHFVR	C			File34154 Spectrum852 scans: 3015
1	Q02566	Myosin-6 OS=Mus musculus GN=Myh6 PE=1 SV=2	9165	224225	582	380	177	152	1984	1	1	0	502.75	1003.49	2	1003.48	0.0043	0	27.01	0.026	R	ELEEISER	L			File34154 Spectrum1767 scans: 3979
1	Q02566	Myosin-6 OS=Mus musculus GN=Myh6 PE=1 SV=2	9165	224225	582	380	177	152	1985	1	1	0	502.751	1003.49	2	1003.48	0.0047	0	24.52	0.046	R	ELEEISER	L			File34154 Spectrum1657 scans: 3862
1	Q02566	Myosin-6 OS=Mus musculus GN=Myh6 PE=1 SV=2	9165	224225	582	380	177	152	2063	1	1	1	507.76	1013.51	2	1013.5	0.0029	1	25.06	0.028	R	QLEEEGKAK	N	Gln->pyro-Glu (N-term Q)	1.000000000.0	File34154 Spectrum1042 scans: 3214
1	Q02566	Myosin-6 OS=Mus musculus GN=Myh6 PE=1 SV=2	9165	224225	582	380	177	152	2109	1	1	0	509.263	1016.51	2	1016.51	0.0048	0	45.44	0.0004	R	CNGVLEGIR	I			File34154 Spectrum4143 scans: 6505
1	Q02566	Myosin-6 OS=Mus musculus GN=Myh6 PE=1 SV=2	9165	224225	582	380	177	152	2110	1	1	0	509.264	1016.51	2	1016.51	0.006	0	55.58	3.8e-05	R	CNGVLEGIR	I			File34154 Spectrum4258 scans: 6626
1	Q02566	Myosin-6 OS=Mus musculus GN=Myh6 PE=1 SV=2	9165	224225	582	380	177	152	2111	1	1	0	509.264	1016.51	2	1016.51	0.0062	0	17.11	0.27	R	CNGVLEGIR	I			File34154 Spectrum8721 scans: 11313
1	Q02566	Myosin-6 OS=Mus musculus GN=Myh6 PE=1 SV=2	9165	224225	582	380	177	152	2232	1	1	1	515.279	1028.54	2	1028.54	0.0005	1	7.3	2.6	R	CIIPNERK	A			File34154 Spectrum1353 scans: 3541
1	Q02566	Myosin-6 OS=Mus musculus GN=Myh6 PE=1 SV=2	9165	224225	582	380	177	152	2250	1	1	0	515.801	1029.59	2	1029.58	0.0058	0	36.06	0.0031	K	EALISQLTR	G			File34154 Spectrum7322 scans: 9844
1	Q02566	Myosin-6 OS=Mus musculus GN=Myh6 PE=1 SV=2	9165	224225	582	380	177	152	2251	1	1	0	515.801	1029.59	2	1029.58	0.0059	0	12.97	0.63	K	EALISQLTR	G			File34154 Spectrum7207 scans: 9723
1	Q02566	Myosin-6 OS=Mus musculus GN=Myh6 PE=1 SV=2	9165	224225	582	380	177	152	2252	1	1	0	515.802	1029.59	2	1029.58	0.0069	0	31.89	0.0081	K	EALISQLTR	G			File34154 Spectrum7442 scans: 9970
1	Q02566	Myosin-6 OS=Mus musculus GN=Myh6 PE=1 SV=2	9165	224225	582	380	177	152	2482	1	1	0	353.865	1058.57	3	1058.57	0.0026	1	52.45	0.0001	R	SNAAAAALDKK	Q			File34154 Spectrum878 scans: 3042
1	Q02566	Myosin-6 OS=Mus musculus GN=Myh6 PE=1 SV=2	9165	224225	582	380	177	152	2483	1	1	0	530.295	1058.58	2	1058.57	0.0036	1	51.51	0.00013	R	SNAAAAALDKK	Q			File34154 Spectrum973 scans: 3142
1	Q02566	Myosin-6 OS=Mus musculus GN=Myh6 PE=1 SV=2	9165	224225	582	380	177	152	2484	1	1	0	530.295	1058.58	2	1058.57	0.0036	1	64.12	7.3e-06	R	SNAAAAALDKK	Q			File34154 Spectrum855 scans: 3018
1	Q02566	Myosin-6 OS=Mus musculus GN=Myh6 PE=1 SV=2	9165	224225	582	380	177	152	2497	1	1	0	530.765	1059.51	2	1059.51	0.005	0	50.03	0.0001	K	ANSEVAQWR	T			File34154 Spectrum2307 scans: 4555
1	Q02566	Myosin-6 OS=Mus musculus GN=Myh6 PE=1 SV=2	9165	224225	582	380	177	152	2498	1	1	0	530.765	1059.52	2	1059.51	0.006	0	43.46	0.00056	K	ANSEVAQWR	T			File34154 Spectrum2198 scans: 4440
1	Q02566	Myosin-6 OS=Mus musculus GN=Myh6 PE=1 SV=2	9165	224225	582	380	177	152	2581	1	1	0	537.776	1073.54	2	1073.54	0.003	0	20.52	0.14	R	ADIAESQVNK	L			File34154 Spectrum856 scans: 3019
1	Q02566	Myosin-6 OS=Mus musculus GN=Myh6 PE=1 SV=2	9165	224225	582	380	177	152	2621	1	1	1	541.27	1080.53	2	1080.52	0.0057	0	64.95	3.1e-06	R	SLNDFTTQR	A			File34154 Spectrum2742 scans: 5014
1	Q02566	Myosin-6 OS=Mus musculus GN=Myh6 PE=1 SV=2	9165	224225	582	380	177	152	2622	1	1	1	541.27	1080.53	2	1080.52	0.0064	0	59.42	1.2e-05	R	SLNDFTTQR	A			File34154 Spectrum2640 scans: 4906
1	Q02566	Myosin-6 OS=Mus musculus GN=Myh6 PE=1 SV=2	9165	224225	582	380	177	152	2623	1	1	1	541.271	1080.53	2	1080.52	0.0066	0	32.41	0.006	R	SLNDFTTQR	A			File34154 Spectrum2529 scans: 4789
1	Q02566	Myosin-6 OS=Mus musculus GN=Myh6 PE=1 SV=2	9165	224225	582	380	177	152	2657	1	1	0	542.76	1083.51	2	1083.5	0.0063	0	44.88	0.00026	K	MFNWMVTR	I			File34154 Spectrum12613 scans: 15400
1	Q02566	Myosin-6 OS=Mus musculus GN=Myh6 PE=1 SV=2	9165	224225	582	380	177	152	2658	1	1	0	542.76	1083.51	2	1083.5	0.0066	0	46.22	0.00019	K	MFNWMVTR	I			File34154 Spectrum12495 scans: 15276
1	Q02566	Myosin-6 OS=Mus musculus GN=Myh6 PE=1 SV=2	9165	224225	582	380	177	152	2752	1	1	0	545.8	1089.59	2	1089.58	0.0041	0	24.64	0.056	R	AQLEFNQIK	A			File34154 Spectrum5687 scans: 8127
1	Q02566	Myosin-6 OS=Mus musculus GN=Myh6 PE=1 SV=2	9165	224225	582	380	177	152	2753	1	1	0	545.801	1089.59	2	1089.58	0.0057	0	36.39	0.0038	R	AQLEFNQIK	A			File34154 Spectrum5567 scans: 8001
1	Q02566	Myosin-6 OS=Mus musculus GN=Myh6 PE=1 SV=2	9165	224225	582	380	177	152	2754	1	1	0	545.801	1089.59	2	1089.58	0.006	0	32.61	0.0085	R	AQLEFNQIK	A			File34154 Spectrum5465 scans: 7893
1	Q02566	Myosin-6 OS=Mus musculus GN=Myh6 PE=1 SV=2	9165	224225	582	380	177	152	2866	2	1	0	550.757	1099.5	2	1099.49	0.0058	0	0.56	4.1	K	MFNWMVTR	I	Oxidation (M)	0.00002000.0	File34154 Spectrum9377 scans: 12002
1	Q02566	Myosin-6 OS=Mus musculus GN=Myh6 PE=1 SV=2	9165	224225	582	380	177	152	2867	1	1	0	550.758	1099.5	2	1099.49	0.0064	0	24.03	0.018	K	MFNWMVTR	I	Oxidation (M)	0.20000000.0	File34154 Spectrum10095 scans: 12756
1	Q02566	Myosin-6 OS=Mus musculus GN=Myh6 PE=1 SV=2	9165	224225	582	380	177	152	2869	1	1	0	550.758	1099.5	2	1099.49	0.0074	0	2.99	2.3	K	MFNWMVTR	I	Oxidation (M)	0.00002000.0	File34154 Spectrum9263 scans: 11882
1	Q02566	Myosin-6 OS=Mus musculus GN=Myh6 PE=1 SV=2	9165	224225	582	380	177	152	2870	1	1	0	550.758	1099.5	2	1099.49	0.0074	0	29.97	0.0046	K	MFNWMVTR	I	Oxidation (M)	0.20000000.0	File34154 Spectrum9974 scans: 12629
1	Q02566	Myosin-6 OS=Mus musculus GN=Myh6 PE=1 SV=2	9165	224225	582	380	177	152	3233	2	1	0	565.312	1128.61	2	1128.6	0.0072	0	0.58	14	R	LDEAEQIALK	G			File34154 Spectrum3842 scans: 6188
1	Q02566	Myosin-6 OS=Mus musculus GN=Myh6 PE=1 SV=2	9165	224225	582	380	177	152	3254	1	1	1	565.796	1129.58	2	1129.57	0.0055	0	33.64	0.0056	K	LQTENGELAR	Q			File34154 Spectrum1155 scans: 3333
1	Q02566	Myosin-6 OS=Mus musculus GN=Myh6 PE=1 SV=2	9165	224225	582	380	177	152	3310	1	1	0	568.82	1135.63	2	1135.62	0.0024	1	41.37	0.00073	R	VKVGNEYVTK	G			File34154 Spectrum1120 scans: 3296
1	Q02566	Myosin-6 OS=Mus musculus GN=Myh6 PE=1 SV=2	9165	224225	582	380	177	152	3311	1	1	0	379.55	1135.63	3	1135.62	0.0031	1	46.58	0.00018	R	VKVGNEYVTK	G			File34154 Spectrum1133 scans: 3310
1	Q02566	Myosin-6 OS=Mus musculus GN=Myh6 PE=1 SV=2	9165	224225	582	380	177	152	3609	1	1	0	389.881	1166.62	3	1166.62	0.0053	0	41.34	0.0008	K	NALAHALQSSR	H			File34154 Spectrum2309 scans: 4557
1	Q02566	Myosin-6 OS=Mus musculus GN=Myh6 PE=1 SV=2	9165	224225	582	380	177	152	3610	1	1	0	584.318	1166.62	2	1166.62	0.0054	0	56.61	2.4e-05	K	NALAHALQSSR	H			File34154 Spectrum2405 scans: 4659
1	Q02566	Myosin-6 OS=Mus musculus GN=Myh6 PE=1 SV=2	9165	224225	582	380	177	152	3613	1	1	0	584.318	1166.62	2	1166.62	0.0069	0	45.52	0.00026	K	NALAHALQSSR	H			File34154 Spectrum2289 scans: 4536
1	Q02566	Myosin-6 OS=Mus musculus GN=Myh6 PE=1 SV=2	9165	224225	582	380	177	152	3932	1	1	1	598.286	1194.56	2	1194.55	0.0064	0	46.05	0.0002	K	EFDISQQNSK	I			File34154 Spectrum1901 scans: 4122
1	Q02566	Myosin-6 OS=Mus musculus GN=Myh6 PE=1 SV=2	9165	224225	582	380	177	152	3933	1	1	1	598.287	1194.56	2	1194.55	0.0071	0	42.25	0.00049	K	EFDISQQNSK	I			File34154 Spectrum2005 scans: 4233
1	Q02566	Myosin-6 OS=Mus musculus GN=Myh6 PE=1 SV=2	9165	224225	582	380	177	152	4025	1	1	0	601.338	1200.66	2	1200.65	0.0071	0	56.7	3.3e-05	K	AGLLGLLEEMR	D			File34154 Spectrum17878 scans: 20930
1	Q02566	Myosin-6 OS=Mus musculus GN=Myh6 PE=1 SV=2	9165	224225	582	380	177	152	4235	1	1	0	612.816	1223.62	2	1223.61	0.0028	1	4.68	3.9	R	TKYETDAIQR	T			File34154 Spectrum1092 scans: 3267
1	Q02566	Myosin-6 OS=Mus musculus GN=Myh6 PE=1 SV=2	9165	224225	582	380	177	152	4236	1	1	0	612.816	1223.62	2	1223.61	0.0034	1	38.81	0.0015	R	TKYETDAIQR	T			File34154 Spectrum975 scans: 3144
1	Q02566	Myosin-6 OS=Mus musculus GN=Myh6 PE=1 SV=2	9165	224225	582	380	177	152	4237	1	1	0	408.88	1223.62	3	1223.61	0.0036	1	31.01	0.009	R	TKYETDAIQR	T			File34154 Spectrum977 scans: 3146
1	Q02566	Myosin-6 OS=Mus musculus GN=Myh6 PE=1 SV=2	9165	224225	582	380	177	152	4385	1	1	1	619.788	1237.56	2	1237.56	0.0042	0	25.81	0.021	R	TLEDQANEYR	V			File34154 Spectrum1065 scans: 3238
1	Q02566	Myosin-6 OS=Mus musculus GN=Myh6 PE=1 SV=2	9165	224225	582	380	177	152	4386	1	1	1	619.788	1237.56	2	1237.56	0.0048	0	48.26	0.00011	R	TLEDQANEYR	V			File34154 Spectrum1658 scans: 3863
1	Q02566	Myosin-6 OS=Mus musculus GN=Myh6 PE=1 SV=2	9165	224225	582	380	177	152	4387	1	1	1	619.788	1237.56	2	1237.56	0.005	0	68.9	9.5e-07	R	TLEDQANEYR	V			File34154 Spectrum1766 scans: 3978
1	Q02566	Myosin-6 OS=Mus musculus GN=Myh6 PE=1 SV=2	9165	224225	582	380	177	152	4388	1	1	1	619.789	1237.56	2	1237.56	0.0055	0	63.75	3.1e-06	R	TLEDQANEYR	V			File34154 Spectrum1877 scans: 4096
1	Q02566	Myosin-6 OS=Mus musculus GN=Myh6 PE=1 SV=2	9165	224225	582	380	177	152	4473	1	1	0	623.335	1244.66	2	1244.65	0.0051	0	70.83	1.3e-06	K	DIDDLELTLAK	V			File34154 Spectrum12253 scans: 15022
1	Q02566	Myosin-6 OS=Mus musculus GN=Myh6 PE=1 SV=2	9165	224225	582	380	177	152	4474	1	1	0	623.335	1244.66	2	1244.65	0.0059	0	51.17	0.00012	K	DIDDLELTLAK	V			File34154 Spectrum12013 scans: 14770
1	Q02566	Myosin-6 OS=Mus musculus GN=Myh6 PE=1 SV=2	9165	224225	582	380	177	152	4475	2	1	0	623.336	1244.66	2	1244.65	0.0065	0	3.97	6.2	K	DIDDLELTLAK	V			File34154 Spectrum10819 scans: 13516
1	Q02566	Myosin-6 OS=Mus musculus GN=Myh6 PE=1 SV=2	9165	224225	582	380	177	152	4476	1	1	0	623.336	1244.66	2	1244.65	0.0065	0	54.26	5.8e-05	K	DIDDLELTLAK	V			File34154 Spectrum12132 scans: 14895
1	Q02566	Myosin-6 OS=Mus musculus GN=Myh6 PE=1 SV=2	9165	224225	582	380	177	152	4481	1	1	0	415.9	1244.68	3	1244.67	0.0051	2	60.84	1.1e-05	R	VKDALEKSEAR	R			File34154 Spectrum521 scans: 2667
1	Q02566	Myosin-6 OS=Mus musculus GN=Myh6 PE=1 SV=2	9165	224225	582	380	177	152	4482	1	1	0	623.346	1244.68	2	1244.67	0.0058	2	66.19	3.3e-06	R	VKDALEKSEAR	R			File34154 Spectrum529 scans: 2675
1	Q02566	Myosin-6 OS=Mus musculus GN=Myh6 PE=1 SV=2	9165	224225	582	380	177	152	4557	1	1	0	625.801	1249.59	2	1249.59	0.0021	1	26.51	0.023	R	KLEDECSELK	K			File34154 Spectrum1192 scans: 3372
1	Q02566	Myosin-6 OS=Mus musculus GN=Myh6 PE=1 SV=2	9165	224225	582	380	177	152	4558	1	1	0	417.537	1249.59	3	1249.59	0.004	1	13.8	0.45	K	LEDECSELKK	D			File34154 Spectrum946 scans: 3113
1	Q02566	Myosin-6 OS=Mus musculus GN=Myh6 PE=1 SV=2	9165	224225	582	380	177	152	4559	1	1	0	625.803	1249.59	2	1249.59	0.0057	1	62.97	5.3e-06	K	LEDECSELKK	D			File34154 Spectrum930 scans: 3096
1	Q02566	Myosin-6 OS=Mus musculus GN=Myh6 PE=1 SV=2	9165	224225	582	380	177	152	5047	1	1	0	645.334	1288.65	2	1288.65	0.001	0	50.09	0.00015	K	GSSFQTVSALHR	E			File34154 Spectrum3113 scans: 5408
1	Q02566	Myosin-6 OS=Mus musculus GN=Myh6 PE=1 SV=2	9165	224225	582	380	177	152	5048	1	1	0	645.336	1288.66	2	1288.65	0.0039	0	76.48	3.6e-07	K	GSSFQTVSALHR	E			File34154 Spectrum3001 scans: 5287
1	Q02566	Myosin-6 OS=Mus musculus GN=Myh6 PE=1 SV=2	9165	224225	582	380	177	152	5049	1	1	0	430.56	1288.66	3	1288.65	0.0047	0	38.71	0.002	K	GSSFQTVSALHR	E			File34154 Spectrum2963 scans: 5247
1	Q02566	Myosin-6 OS=Mus musculus GN=Myh6 PE=1 SV=2	9165	224225	582	380	177	152	5050	1	1	0	645.337	1288.66	2	1288.65	0.0063	0	45.88	0.00042	K	GSSFQTVSALHR	E			File34154 Spectrum2885 scans: 5165
1	Q02566	Myosin-6 OS=Mus musculus GN=Myh6 PE=1 SV=2	9165	224225	582	380	177	152	5353	1	1	0	438.268	1311.78	3	1311.78	0.0073	1	25.21	0.016	R	LQDLVDKLQLK	V			File34154 Spectrum9404 scans: 12030
1	Q02566	Myosin-6 OS=Mus musculus GN=Myh6 PE=1 SV=2	9165	224225	582	380	177	152	5354	1	1	0	656.899	1311.78	2	1311.78	0.0081	1	27.89	0.0084	R	LQDLVDKLQLK	V			File34154 Spectrum9634 scans: 12272
1	Q02566	Myosin-6 OS=Mus musculus GN=Myh6 PE=1 SV=2	9165	224225	582	380	177	152	5355	1	1	0	656.899	1311.78	2	1311.78	0.0083	1	81.82	3.4e-08	R	LQDLVDKLQLK	V			File34154 Spectrum9513 scans: 12145
1	Q02566	Myosin-6 OS=Mus musculus GN=Myh6 PE=1 SV=2	9165	224225	582	380	177	152	5356	1	1	0	438.269	1311.78	3	1311.78	0.0085	1	43.27	0.00024	R	LQDLVDKLQLK	V			File34154 Spectrum9514 scans: 12146
1	Q02566	Myosin-6 OS=Mus musculus GN=Myh6 PE=1 SV=2	9165	224225	582	380	177	152	5357	1	1	0	656.9	1311.79	2	1311.78	0.0088	1	11.5	0.36	R	LQDLVDKLQLK	V			File34154 Spectrum9403 scans: 12029
1	Q02566	Myosin-6 OS=Mus musculus GN=Myh6 PE=1 SV=2	9165	224225	582	380	177	152	5362	1	1	0	657.313	1312.61	2	1312.61	0.0034	0	33.71	0.0032	K	EDQVMQQNPPK	F			File34154 Spectrum972 scans: 3141
1	Q02566	Myosin-6 OS=Mus musculus GN=Myh6 PE=1 SV=2	9165	224225	582	380	177	152	5365	1	1	0	438.555	1312.64	3	1312.64	0.0063	1	60.67	9.4e-06	K	KEQDTSAHLER	M			File34154 Spectrum495 scans: 2640
1	Q02566	Myosin-6 OS=Mus musculus GN=Myh6 PE=1 SV=2	9165	224225	582	380	177	152	5488	1	1	1	662.333	1322.65	2	1322.65	0.0052	1	28.37	0.016	K	KEFDISQQNSK	I			File34154 Spectrum1254 scans: 3437
1	Q02566	Myosin-6 OS=Mus musculus GN=Myh6 PE=1 SV=2	9165	224225	582	380	177	152	5555	1	1	1	665.361	1328.71	2	1328.7	0.003	1	65.06	4.5e-06	R	AKLQTENGELAR	Q			File34154 Spectrum1050 scans: 3222
1	Q02566	Myosin-6 OS=Mus musculus GN=Myh6 PE=1 SV=2	9165	224225	582	380	177	152	5556	1	1	1	443.911	1328.71	3	1328.7	0.0059	1	15.61	0.44	R	AKLQTENGELAR	Q			File34154 Spectrum1076 scans: 3250
1	Q02566	Myosin-6 OS=Mus musculus GN=Myh6 PE=1 SV=2	9165	224225	582	380	177	152	5576	1	1	0	666.318	1330.62	2	1330.63	-0.0034	0	17.9	0.12	R	ELENELEAEQK	R			File34154 Spectrum2727 scans: 4997
1	Q02566	Myosin-6 OS=Mus musculus GN=Myh6 PE=1 SV=2	9165	224225	582	380	177	152	5602	1	1	1	668.333	1334.65	2	1334.65	0.005	0	18.94	0.16	K	LTGAIMHYGNMK	F			File34154 Spectrum4420 scans: 6796
1	Q02566	Myosin-6 OS=Mus musculus GN=Myh6 PE=1 SV=2	9165	224225	582	380	177	152	5660	1	1	1	671.306	1340.6	2	1340.59	0.0121	1	43.56	0.00024	K	EMANMKEEFGR	V			File34154 Spectrum2834 scans: 5111
1	Q02566	Myosin-6 OS=Mus musculus GN=Myh6 PE=1 SV=2	9165	224225	582	380	177	152	5713	1	1	1	673.367	1344.72	2	1344.71	0.0054	0	7.87	2.3	R	LEAQTRPFDIR	T			File34154 Spectrum4520 scans: 6901
1	Q02566	Myosin-6 OS=Mus musculus GN=Myh6 PE=1 SV=2	9165	224225	582	380	177	152	5714	1	1	1	673.368	1344.72	2	1344.71	0.0062	0	13.97	0.57	R	LEAQTRPFDIR	T			File34154 Spectrum4751 scans: 7144
1	Q02566	Myosin-6 OS=Mus musculus GN=Myh6 PE=1 SV=2	9165	224225	582	380	177	152	5715	1	1	1	673.368	1344.72	2	1344.71	0.0064	0	18.06	0.22	R	LEAQTRPFDIR	T			File34154 Spectrum4636 scans: 7023
1	Q02566	Myosin-6 OS=Mus musculus GN=Myh6 PE=1 SV=2	9165	224225	582	380	177	152	5716	1	1	1	449.248	1344.72	3	1344.71	0.0068	0	12.6	0.78	R	LEAQTRPFDIR	T			File34154 Spectrum4771 scans: 7165
1	Q02566	Myosin-6 OS=Mus musculus GN=Myh6 PE=1 SV=2	9165	224225	582	380	177	152	5717	1	1	1	449.248	1344.72	3	1344.71	0.0075	0	9.42	1.6	R	LEAQTRPFDIR	T			File34154 Spectrum4542 scans: 6924
1	Q02566	Myosin-6 OS=Mus musculus GN=Myh6 PE=1 SV=2	9165	224225	582	380	177	152	5718	1	1	1	449.248	1344.72	3	1344.71	0.0084	0	14.18	0.59	R	LEAQTRPFDIR	T			File34154 Spectrum4656 scans: 7044
1	Q02566	Myosin-6 OS=Mus musculus GN=Myh6 PE=1 SV=2	9165	224225	582	380	177	152	5781	1	1	1	451.222	1350.64	3	1350.64	0.0025	0	4.35	3.9	K	LTGAIMHYGNMK	F	Oxidation (M)	0.000000000020.0	File34154 Spectrum2609 scans: 4873
1	Q02566	Myosin-6 OS=Mus musculus GN=Myh6 PE=1 SV=2	9165	224225	582	380	177	152	5782	1	1	1	676.332	1350.65	2	1350.64	0.0064	0	18.74	0.14	K	LTGAIMHYGNMK	F	Oxidation (M)	0.000000000020.0	File34154 Spectrum2585 scans: 4848
1	Q02566	Myosin-6 OS=Mus musculus GN=Myh6 PE=1 SV=2	9165	224225	582	380	177	152	5783	1	1	1	451.224	1350.65	3	1350.64	0.0082	0	2.68	5.6	K	LTGAIMHYGNMK	F	Oxidation (M)	0.000002000000.0	File34154 Spectrum2002 scans: 4229
1	Q02566	Myosin-6 OS=Mus musculus GN=Myh6 PE=1 SV=2	9165	224225	582	380	177	152	5821	1	1	0	677.819	1353.62	2	1353.62	0.0066	0	48.53	0.00013	K	VQHELDEAEER	A			File34154 Spectrum909 scans: 3074
1	Q02566	Myosin-6 OS=Mus musculus GN=Myh6 PE=1 SV=2	9165	224225	582	380	177	152	5977	1	1	0	684.812	1367.61	2	1367.61	0.0032	1	49.38	7e-05	K	SAETEKEMANMK	E			File34154 Spectrum1055 scans: 3228
1	Q02566	Myosin-6 OS=Mus musculus GN=Myh6 PE=1 SV=2	9165	224225	582	380	177	152	6054	1	1	0	460.235	1377.68	3	1377.68	0.0033	2	84.44	4.8e-08	R	KLEDECSELKK	D			File34154 Spectrum875 scans: 3039
1	Q02566	Myosin-6 OS=Mus musculus GN=Myh6 PE=1 SV=2	9165	224225	582	380	177	152	6055	1	1	0	689.85	1377.68	2	1377.68	0.0035	2	66.75	2.7e-06	R	KLEDECSELKK	D			File34154 Spectrum877 scans: 3041
1	Q02566	Myosin-6 OS=Mus musculus GN=Myh6 PE=1 SV=2	9165	224225	582	380	177	152	6101	1	1	1	692.338	1382.66	2	1382.66	0.0041	1	50.28	9.1e-05	K	ELTYQTEEDKK	N			File34154 Spectrum993 scans: 3163
1	Q02566	Myosin-6 OS=Mus musculus GN=Myh6 PE=1 SV=2	9165	224225	582	380	177	152	6103	1	1	1	461.894	1382.66	3	1382.66	0.0053	1	18.88	0.12	K	ELTYQTEEDKK	N			File34154 Spectrum1000 scans: 3170
1	Q02566	Myosin-6 OS=Mus musculus GN=Myh6 PE=1 SV=2	9165	224225	582	380	177	152	6496	2	1	0	709.363	1416.71	2	1416.71	0.0022	0	1.05	10	K	LAEQELIETSER	V			File34154 Spectrum5209 scans: 7625
1	Q02566	Myosin-6 OS=Mus musculus GN=Myh6 PE=1 SV=2	9165	224225	582	380	177	152	6497	1	1	0	709.365	1416.72	2	1416.71	0.0063	0	75.03	4.3e-07	K	LAEQELIETSER	V			File34154 Spectrum5088 scans: 7498
1	Q02566	Myosin-6 OS=Mus musculus GN=Myh6 PE=1 SV=2	9165	224225	582	380	177	152	6498	1	1	0	709.366	1416.72	2	1416.71	0.0082	0	74.96	4.2e-07	K	LAEQELIETSER	V			File34154 Spectrum4972 scans: 7376
1	Q02566	Myosin-6 OS=Mus musculus GN=Myh6 PE=1 SV=2	9165	224225	582	380	177	152	6499	1	1	0	473.247	1416.72	3	1416.71	0.0086	0	20.92	0.11	K	LAEQELIETSER	V			File34154 Spectrum4983 scans: 7387
1	Q02566	Myosin-6 OS=Mus musculus GN=Myh6 PE=1 SV=2	9165	224225	582	380	177	152	6501	1	1	0	709.385	1416.76	2	1416.75	0.0076	1	1.23	11	K	KGSSFQTVSALHR	E			File34154 Spectrum2025 scans: 4254
1	Q02566	Myosin-6 OS=Mus musculus GN=Myh6 PE=1 SV=2	9165	224225	582	380	177	152	6773	1	1	0	481.261	1440.76	3	1440.76	0.0044	0	15.31	0.36	R	NNLLQAELEELR	A			File34154 Spectrum16212 scans: 19180
1	Q02566	Myosin-6 OS=Mus musculus GN=Myh6 PE=1 SV=2	9165	224225	582	380	177	152	6774	1	1	0	721.389	1440.76	2	1440.76	0.0064	0	94.45	4.7e-09	R	NNLLQAELEELR	A			File34154 Spectrum16217 scans: 19186
1	Q02566	Myosin-6 OS=Mus musculus GN=Myh6 PE=1 SV=2	9165	224225	582	380	177	152	6775	1	1	0	721.389	1440.76	2	1440.76	0.0067	0	11.21	0.98	R	NNLLQAELEELR	A			File34154 Spectrum16456 scans: 19437
1	Q02566	Myosin-6 OS=Mus musculus GN=Myh6 PE=1 SV=2	9165	224225	582	380	177	152	6776	1	1	0	481.262	1440.76	3	1440.76	0.007	0	24.05	0.051	R	NNLLQAELEELR	A			File34154 Spectrum16317 scans: 19291
1	Q02566	Myosin-6 OS=Mus musculus GN=Myh6 PE=1 SV=2	9165	224225	582	380	177	152	6777	1	1	0	721.39	1440.77	2	1440.76	0.0083	0	75.66	3.3e-07	R	NNLLQAELEELR	A			File34154 Spectrum16335 scans: 19310
1	Q02566	Myosin-6 OS=Mus musculus GN=Myh6 PE=1 SV=2	9165	224225	582	380	177	152	6870	1	1	1	726.38	1450.75	2	1450.74	0.0039	2	78.95	1.8e-07	K	KKEFDISQQNSK	I			File34154 Spectrum959 scans: 3127
1	Q02566	Myosin-6 OS=Mus musculus GN=Myh6 PE=1 SV=2	9165	224225	582	380	177	152	6871	1	1	1	484.589	1450.75	3	1450.74	0.0052	2	37.2	0.0025	K	KKEFDISQQNSK	I			File34154 Spectrum957 scans: 3125
1	Q02566	Myosin-6 OS=Mus musculus GN=Myh6 PE=1 SV=2	9165	224225	582	380	177	152	6994	1	1	0	733.396	1464.78	2	1464.77	0.0058	0	33.83	0.0051	K	LASADIETYLLEK	S			File34154 Spectrum13554 scans: 16388
1	Q02566	Myosin-6 OS=Mus musculus GN=Myh6 PE=1 SV=2	9165	224225	582	380	177	152	6995	1	1	0	733.396	1464.78	2	1464.77	0.0072	0	84.77	4.2e-08	K	LASADIETYLLEK	S			File34154 Spectrum13672 scans: 16512
1	Q02566	Myosin-6 OS=Mus musculus GN=Myh6 PE=1 SV=2	9165	224225	582	380	177	152	6997	1	1	0	733.397	1464.78	2	1464.77	0.0079	0	99.01	1.6e-09	K	LASADIETYLLEK	S			File34154 Spectrum13792 scans: 16638
1	Q02566	Myosin-6 OS=Mus musculus GN=Myh6 PE=1 SV=2	9165	224225	582	380	177	152	7098	1	1	0	738.395	1474.78	2	1474.77	0.0095	0	44.6	0.0005	K	DPLNETVVGLYQK	S			File34154 Spectrum9895 scans: 12546
1	Q02566	Myosin-6 OS=Mus musculus GN=Myh6 PE=1 SV=2	9165	224225	582	380	177	152	7099	1	1	0	738.396	1474.78	2	1474.77	0.0108	0	26.85	0.03	K	DPLNETVVGLYQK	S			File34154 Spectrum10015 scans: 12672
1	Q02566	Myosin-6 OS=Mus musculus GN=Myh6 PE=1 SV=2	9165	224225	582	380	177	152	7164	1	1	0	494.912	1481.71	3	1481.71	0.004	1	39.47	0.0011	R	KVQHELDEAEER	A			File34154 Spectrum758 scans: 2916
1	Q02566	Myosin-6 OS=Mus musculus GN=Myh6 PE=1 SV=2	9165	224225	582	380	177	152	7165	1	1	0	741.865	1481.72	2	1481.71	0.0047	1	9.2	1.1	R	KVQHELDEAEER	A			File34154 Spectrum804 scans: 2964
1	Q02566	Myosin-6 OS=Mus musculus GN=Myh6 PE=1 SV=2	9165	224225	582	380	177	152	7195	1	1	0	743.876	1485.74	2	1485.73	0.0067	0	91.36	1.1e-08	R	LQDAEEAVEAVNAK	C			File34154 Spectrum4791 scans: 7186
1	Q02566	Myosin-6 OS=Mus musculus GN=Myh6 PE=1 SV=2	9165	224225	582	380	177	152	7196	1	1	0	743.877	1485.74	2	1485.73	0.0078	0	81.12	1.2e-07	R	LQDAEEAVEAVNAK	C			File34154 Spectrum4911 scans: 7312
1	Q02566	Myosin-6 OS=Mus musculus GN=Myh6 PE=1 SV=2	9165	224225	582	380	177	152	7197	1	1	0	496.254	1485.74	3	1485.73	0.0082	0	61.29	1.1e-05	R	LQDAEEAVEAVNAK	C			File34154 Spectrum4871 scans: 7270
1	Q02566	Myosin-6 OS=Mus musculus GN=Myh6 PE=1 SV=2	9165	224225	582	380	177	152	7198	1	1	0	496.254	1485.74	3	1485.73	0.0085	0	45.89	0.00039	R	LQDAEEAVEAVNAK	C			File34154 Spectrum4755 scans: 7148
1	Q02566	Myosin-6 OS=Mus musculus GN=Myh6 PE=1 SV=2	9165	224225	582	380	177	152	7199	1	1	0	743.877	1485.74	2	1485.73	0.0088	0	50.77	0.00012	R	LQDAEEAVEAVNAK	C			File34154 Spectrum4678 scans: 7067
1	Q02566	Myosin-6 OS=Mus musculus GN=Myh6 PE=1 SV=2	9165	224225	582	380	177	152	7217	1	1	0	744.374	1486.73	2	1486.73	0.0067	1	61.59	8.7e-06	R	ELENELEAEQKR	N			File34154 Spectrum2286 scans: 4533
1	Q02566	Myosin-6 OS=Mus musculus GN=Myh6 PE=1 SV=2	9165	224225	582	380	177	152	7218	1	1	0	496.585	1486.73	3	1486.73	0.0081	1	28.63	0.019	R	ELENELEAEQKR	N			File34154 Spectrum2187 scans: 4428
1	Q02566	Myosin-6 OS=Mus musculus GN=Myh6 PE=1 SV=2	9165	224225	582	380	177	152	7226	1	1	0	744.859	1487.7	2	1487.7	0.0046	0	68.9	1.2e-06	R	IEELEEELEAER	T			File34154 Spectrum8283 scans: 10853
1	Q02566	Myosin-6 OS=Mus musculus GN=Myh6 PE=1 SV=2	9165	224225	582	380	177	152	7227	1	1	0	744.86	1487.71	2	1487.7	0.0061	0	69.52	1e-06	R	IEELEEELEAER	T			File34154 Spectrum8402 scans: 10978
1	Q02566	Myosin-6 OS=Mus musculus GN=Myh6 PE=1 SV=2	9165	224225	582	380	177	152	7228	1	1	0	496.909	1487.71	3	1487.7	0.0063	0	26.76	0.02	R	IEELEEELEAER	T			File34154 Spectrum8338 scans: 10910
1	Q02566	Myosin-6 OS=Mus musculus GN=Myh6 PE=1 SV=2	9165	224225	582	380	177	152	7229	1	1	0	496.909	1487.71	3	1487.7	0.0066	0	40.96	0.00075	R	IEELEEELEAER	T			File34154 Spectrum8445 scans: 11023
1	Q02566	Myosin-6 OS=Mus musculus GN=Myh6 PE=1 SV=2	9165	224225	582	380	177	152	7230	1	1	0	744.861	1487.71	2	1487.7	0.0081	0	60.37	9e-06	R	IEELEEELEAER	T			File34154 Spectrum8513 scans: 11095
1	Q02566	Myosin-6 OS=Mus musculus GN=Myh6 PE=1 SV=2	9165	224225	582	380	177	152	7231	1	1	0	496.91	1487.71	3	1487.7	0.0091	0	21.28	0.073	R	IEELEEELEAER	T			File34154 Spectrum8557 scans: 11141
1	Q02566	Myosin-6 OS=Mus musculus GN=Myh6 PE=1 SV=2	9165	224225	582	380	177	152	7232	1	1	0	744.862	1487.71	2	1487.7	0.0095	0	73.55	4.2e-07	R	IEELEEELEAER	T			File34154 Spectrum8633 scans: 11221
1	Q02566	Myosin-6 OS=Mus musculus GN=Myh6 PE=1 SV=2	9165	224225	582	380	177	152	7311	1	1	0	748.4	1494.78	2	1494.78	0.0096	0	69.12	1.6e-06	K	SAYLMGLNSADLLK	G			File34154 Spectrum15007 scans: 17914
1	Q02566	Myosin-6 OS=Mus musculus GN=Myh6 PE=1 SV=2	9165	224225	582	380	177	152	7348	1	1	1	749.912	1497.81	2	1497.8	0.0054	0	86.55	2.7e-08	K	IEDEQALALQLQK	K			File34154 Spectrum8223 scans: 10790
1	Q02566	Myosin-6 OS=Mus musculus GN=Myh6 PE=1 SV=2	9165	224225	582	380	177	152	7350	1	1	1	749.912	1497.81	2	1497.8	0.0064	0	78.82	1.5e-07	K	IEDEQALALQLQK	K			File34154 Spectrum8102 scans: 10663
1	Q02566	Myosin-6 OS=Mus musculus GN=Myh6 PE=1 SV=2	9165	224225	582	380	177	152	7351	1	1	1	500.277	1497.81	3	1497.8	0.0067	0	34.73	0.0039	K	IEDEQALALQLQK	K			File34154 Spectrum8144 scans: 10707
1	Q02566	Myosin-6 OS=Mus musculus GN=Myh6 PE=1 SV=2	9165	224225	582	380	177	152	7353	1	1	1	749.913	1497.81	2	1497.8	0.0083	0	11.04	0.96	K	IEDEQALALQLQK	K			File34154 Spectrum7987 scans: 10542
1	Q02566	Myosin-6 OS=Mus musculus GN=Myh6 PE=1 SV=2	9165	224225	582	380	177	152	7354	1	1	1	500.278	1497.81	3	1497.8	0.0088	0	26.51	0.026	K	IEDEQALALQLQK	K			File34154 Spectrum8040 scans: 10597
1	Q02566	Myosin-6 OS=Mus musculus GN=Myh6 PE=1 SV=2	9165	224225	582	380	177	152	7355	1	1	1	500.278	1497.81	3	1497.8	0.0088	0	12.64	0.63	K	IEDEQALALQLQK	K			File34154 Spectrum8267 scans: 10836
1	Q02566	Myosin-6 OS=Mus musculus GN=Myh6 PE=1 SV=2	9165	224225	582	380	177	152	7405	1	1	0	752.389	1502.76	2	1502.76	0.0049	0	42.27	0.00095	R	ENQSILITGESGAGK	T			File34154 Spectrum3805 scans: 6150
1	Q02566	Myosin-6 OS=Mus musculus GN=Myh6 PE=1 SV=2	9165	224225	582	380	177	152	7406	1	1	0	752.389	1502.76	2	1502.76	0.0065	0	62.06	9.8e-06	R	ENQSILITGESGAGK	T			File34154 Spectrum3692 scans: 6031
1	Q02566	Myosin-6 OS=Mus musculus GN=Myh6 PE=1 SV=2	9165	224225	582	380	177	152	7407	1	1	0	752.39	1502.77	2	1502.76	0.0077	0	28.45	0.024	R	ENQSILITGESGAGK	T			File34154 Spectrum3576 scans: 5909
1	Q02566	Myosin-6 OS=Mus musculus GN=Myh6 PE=1 SV=2	9165	224225	582	380	177	152	7474	1	1	1	756.383	1510.75	2	1510.74	0.0067	1	62.67	6.9e-06	K	LSYTQQMEDLKR	Q			File34154 Spectrum4658 scans: 7046
1	Q02566	Myosin-6 OS=Mus musculus GN=Myh6 PE=1 SV=2	9165	224225	582	380	177	152	7475	1	1	1	756.384	1510.75	2	1510.74	0.0075	1	54.98	4.1e-05	K	LSYTQQMEDLKR	Q			File34154 Spectrum4541 scans: 6923
1	Q02566	Myosin-6 OS=Mus musculus GN=Myh6 PE=1 SV=2	9165	224225	582	380	177	152	7476	1	1	1	504.591	1510.75	3	1510.74	0.0078	1	41.21	0.00099	K	LSYTQQMEDLKR	Q			File34154 Spectrum4540 scans: 6922
1	Q02566	Myosin-6 OS=Mus musculus GN=Myh6 PE=1 SV=2	9165	224225	582	380	177	152	7477	1	1	1	504.592	1510.75	3	1510.74	0.009	1	12.65	0.68	K	LSYTQQMEDLKR	Q			File34154 Spectrum4772 scans: 7166
1	Q02566	Myosin-6 OS=Mus musculus GN=Myh6 PE=1 SV=2	9165	224225	582	380	177	152	7478	1	1	1	504.592	1510.75	3	1510.74	0.0092	1	43.76	0.00052	K	LSYTQQMEDLKR	Q			File34154 Spectrum4657 scans: 7045
1	Q02566	Myosin-6 OS=Mus musculus GN=Myh6 PE=1 SV=2	9165	224225	582	380	177	152	7484	1	1	0	756.885	1511.76	2	1511.75	0.0042	1	3.53	5.5	K	NMEQTIKDLQHR	L			File34154 Spectrum5691 scans: 8131
1	Q02566	Myosin-6 OS=Mus musculus GN=Myh6 PE=1 SV=2	9165	224225	582	380	177	152	7485	1	1	0	504.926	1511.76	3	1511.75	0.0051	1	21.44	0.088	K	NMEQTIKDLQHR	L			File34154 Spectrum5669 scans: 8108
1	Q02566	Myosin-6 OS=Mus musculus GN=Myh6 PE=1 SV=2	9165	224225	582	380	177	152	7499	1	1	0	758.397	1514.78	2	1514.77	0.0057	0	59.39	1.7e-05	K	LLGSLDIDHNQYK	F			File34154 Spectrum6722 scans: 9214
1	Q02566	Myosin-6 OS=Mus musculus GN=Myh6 PE=1 SV=2	9165	224225	582	380	177	152	7500	1	1	0	758.397	1514.78	2	1514.77	0.0072	0	40.74	0.0013	K	LLGSLDIDHNQYK	F			File34154 Spectrum6844 scans: 9342
1	Q02566	Myosin-6 OS=Mus musculus GN=Myh6 PE=1 SV=2	9165	224225	582	380	177	152	7501	1	1	0	758.398	1514.78	2	1514.77	0.0078	0	35.33	0.0044	K	LLGSLDIDHNQYK	F			File34154 Spectrum7046 scans: 9554
1	Q02566	Myosin-6 OS=Mus musculus GN=Myh6 PE=1 SV=2	9165	224225	582	380	177	152	7502	1	1	0	758.398	1514.78	2	1514.77	0.0078	0	57.85	2.5e-05	K	LLGSLDIDHNQYK	F			File34154 Spectrum6605 scans: 9091
1	Q02566	Myosin-6 OS=Mus musculus GN=Myh6 PE=1 SV=2	9165	224225	582	380	177	152	7503	1	1	0	505.934	1514.78	3	1514.77	0.0082	0	43.3	0.00071	K	LLGSLDIDHNQYK	F			File34154 Spectrum6823 scans: 9320
1	Q02566	Myosin-6 OS=Mus musculus GN=Myh6 PE=1 SV=2	9165	224225	582	380	177	152	7504	1	1	0	505.934	1514.78	3	1514.77	0.0085	0	43.82	0.00061	K	LLGSLDIDHNQYK	F			File34154 Spectrum6703 scans: 9194
1	Q02566	Myosin-6 OS=Mus musculus GN=Myh6 PE=1 SV=2	9165	224225	582	380	177	152	7505	1	1	0	505.935	1514.78	3	1514.77	0.0091	0	38.6	0.002	K	LLGSLDIDHNQYK	F			File34154 Spectrum6587 scans: 9072
1	Q02566	Myosin-6 OS=Mus musculus GN=Myh6 PE=1 SV=2	9165	224225	582	380	177	152	7506	1	1	0	505.935	1514.78	3	1514.77	0.0091	0	11.37	1	K	LLGSLDIDHNQYK	F			File34154 Spectrum7026 scans: 9533
1	Q02566	Myosin-6 OS=Mus musculus GN=Myh6 PE=1 SV=2	9165	224225	582	380	177	152	7556	1	1	0	761.388	1520.76	2	1520.76	0.0044	1	81.91	9.3e-08	K	AITDAAMMAEELKK	E			File34154 Spectrum8182 scans: 10747
1	Q02566	Myosin-6 OS=Mus musculus GN=Myh6 PE=1 SV=2	9165	224225	582	380	177	152	7557	1	1	0	761.389	1520.76	2	1520.76	0.0049	1	70.02	1.4e-06	K	AITDAAMMAEELKK	E			File34154 Spectrum8064 scans: 10623
1	Q02566	Myosin-6 OS=Mus musculus GN=Myh6 PE=1 SV=2	9165	224225	582	380	177	152	7558	1	1	0	507.929	1520.76	3	1520.76	0.0068	1	51.72	9.4e-05	K	AITDAAMMAEELKK	E			File34154 Spectrum8142 scans: 10705
1	Q02566	Myosin-6 OS=Mus musculus GN=Myh6 PE=1 SV=2	9165	224225	582	380	177	152	7559	1	1	0	507.93	1520.77	3	1520.76	0.0093	1	20.16	0.13	K	AITDAAMMAEELKK	E			File34154 Spectrum8028 scans: 10585
1	Q02566	Myosin-6 OS=Mus musculus GN=Myh6 PE=1 SV=2	9165	224225	582	380	177	152	7560	1	1	0	507.93	1520.77	3	1520.76	0.0097	1	10.63	1.2	K	AITDAAMMAEELKK	E			File34154 Spectrum8263 scans: 10832
1	Q02566	Myosin-6 OS=Mus musculus GN=Myh6 PE=1 SV=2	9165	224225	582	380	177	152	7622	1	1	1	764.38	1526.75	2	1526.74	0.0058	1	22.58	0.055	K	LSYTQQMEDLKR	Q	Oxidation (M)	0.000000200000.0	File34154 Spectrum1527 scans: 3723
1	Q02566	Myosin-6 OS=Mus musculus GN=Myh6 PE=1 SV=2	9165	224225	582	380	177	152	7623	1	1	1	509.923	1526.75	3	1526.74	0.0075	1	27.83	0.018	K	LSYTQQMEDLKR	Q	Oxidation (M)	0.000000200000.0	File34154 Spectrum1497 scans: 3692
1	Q02566	Myosin-6 OS=Mus musculus GN=Myh6 PE=1 SV=2	9165	224225	582	380	177	152	7742	1	1	0	513.26	1536.76	3	1536.75	0.0068	1	1.39	9.8	K	AITDAAMMAEELKK	E	Oxidation (M)	0.00000002000000.0	File34154 Spectrum7244 scans: 9762
1	Q02566	Myosin-6 OS=Mus musculus GN=Myh6 PE=1 SV=2	9165	224225	582	380	177	152	7745	1	1	0	513.261	1536.76	3	1536.75	0.0082	1	40.83	0.0012	K	AITDAAMMAEELKK	E	Oxidation (M)	0.00000020000000.0	File34154 Spectrum7122 scans: 9634
1	Q02566	Myosin-6 OS=Mus musculus GN=Myh6 PE=1 SV=2	9165	224225	582	380	177	152	7749	1	1	0	513.261	1536.76	3	1536.75	0.0095	1	12.17	0.81	K	AITDAAMMAEELKK	E	Oxidation (M)	0.00000020000000.0	File34154 Spectrum7005 scans: 9511
1	Q02566	Myosin-6 OS=Mus musculus GN=Myh6 PE=1 SV=2	9165	224225	582	380	177	152	7769	1	1	1	513.939	1538.8	3	1538.79	0.0084	0	8.55	1.8	R	NYHIFYQILSNK	K			File34154 Spectrum13123 scans: 15935
1	Q02566	Myosin-6 OS=Mus musculus GN=Myh6 PE=1 SV=2	9165	224225	582	380	177	152	7770	1	1	1	770.406	1538.8	2	1538.79	0.0085	0	24.47	0.046	R	NYHIFYQILSNK	K			File34154 Spectrum13134 scans: 15947
1	Q02566	Myosin-6 OS=Mus musculus GN=Myh6 PE=1 SV=2	9165	224225	582	380	177	152	7771	1	1	1	770.406	1538.8	2	1538.79	0.0086	0	19.35	0.15	R	NYHIFYQILSNK	K			File34154 Spectrum13015 scans: 15822
1	Q02566	Myosin-6 OS=Mus musculus GN=Myh6 PE=1 SV=2	9165	224225	582	380	177	152	7772	1	1	1	513.94	1538.8	3	1538.79	0.0097	0	15.98	0.34	R	NYHIFYQILSNK	K			File34154 Spectrum13008 scans: 15814
1	Q02566	Myosin-6 OS=Mus musculus GN=Myh6 PE=1 SV=2	9165	224225	582	380	177	152	7807	1	1	0	772.344	1542.67	2	1542.67	0.0046	0	86.62	7.1e-09	K	YEESQSELESSQK	E			File34154 Spectrum999 scans: 3169
1	Q02566	Myosin-6 OS=Mus musculus GN=Myh6 PE=1 SV=2	9165	224225	582	380	177	152	7851	1	1	0	773.412	1544.81	2	1544.8	0.0043	1	84.04	6.3e-08	R	KLAEQELIETSER	V			File34154 Spectrum4004 scans: 6359
1	Q02566	Myosin-6 OS=Mus musculus GN=Myh6 PE=1 SV=2	9165	224225	582	380	177	152	7852	1	1	0	773.412	1544.81	2	1544.8	0.0051	1	77.92	2.6e-07	R	KLAEQELIETSER	V			File34154 Spectrum4121 scans: 6482
1	Q02566	Myosin-6 OS=Mus musculus GN=Myh6 PE=1 SV=2	9165	224225	582	380	177	152	7853	1	1	0	515.944	1544.81	3	1544.8	0.0052	1	64.99	5.1e-06	R	KLAEQELIETSER	V			File34154 Spectrum4065 scans: 6423
1	Q02566	Myosin-6 OS=Mus musculus GN=Myh6 PE=1 SV=2	9165	224225	582	380	177	152	7855	1	1	0	515.944	1544.81	3	1544.8	0.0072	1	25.43	0.044	R	KLAEQELIETSER	V			File34154 Spectrum4177 scans: 6541
1	Q02566	Myosin-6 OS=Mus musculus GN=Myh6 PE=1 SV=2	9165	224225	582	380	177	152	7857	1	1	0	515.945	1544.81	3	1544.8	0.009	1	42.18	0.00096	R	KLAEQELIETSER	V			File34154 Spectrum3947 scans: 6299
1	Q02566	Myosin-6 OS=Mus musculus GN=Myh6 PE=1 SV=2	9165	224225	582	380	177	152	7885	1	1	0	516.926	1547.76	3	1547.75	0.0069	2	58.38	1.9e-05	R	KLAEKDEEMEQAK	R			File34154 Spectrum580 scans: 2729
1	Q02566	Myosin-6 OS=Mus musculus GN=Myh6 PE=1 SV=2	9165	224225	582	380	177	152	8084	1	1	0	522.589	1564.74	3	1564.74	0.0041	0	44.24	0.00042	R	MVDSLQTSLDAETR	S			File34154 Spectrum6724 scans: 9216
1	Q02566	Myosin-6 OS=Mus musculus GN=Myh6 PE=1 SV=2	9165	224225	582	380	177	152	8085	1	1	0	783.38	1564.74	2	1564.74	0.0042	0	56.94	2.2e-05	R	MVDSLQTSLDAETR	S			File34154 Spectrum6566 scans: 9050
1	Q02566	Myosin-6 OS=Mus musculus GN=Myh6 PE=1 SV=2	9165	224225	582	380	177	152	8086	1	1	0	783.38	1564.74	2	1564.74	0.0044	0	0.28	10	R	MVDSLQTSLDAETR	S			File34154 Spectrum5969 scans: 8423
1	Q02566	Myosin-6 OS=Mus musculus GN=Myh6 PE=1 SV=2	9165	224225	582	380	177	152	8087	1	1	0	783.38	1564.74	2	1564.74	0.0044	0	97.14	2.2e-09	R	MVDSLQTSLDAETR	S			File34154 Spectrum6802 scans: 9298
1	Q02566	Myosin-6 OS=Mus musculus GN=Myh6 PE=1 SV=2	9165	224225	582	380	177	152	8088	1	1	0	783.38	1564.75	2	1564.74	0.0052	0	14.59	0.39	R	MVDSLQTSLDAETR	S			File34154 Spectrum6927 scans: 9429
1	Q02566	Myosin-6 OS=Mus musculus GN=Myh6 PE=1 SV=2	9165	224225	582	380	177	152	8089	1	1	0	783.38	1564.75	2	1564.74	0.0055	0	79.78	1.2e-07	R	MVDSLQTSLDAETR	S			File34154 Spectrum6682 scans: 9172
1	Q02566	Myosin-6 OS=Mus musculus GN=Myh6 PE=1 SV=2	9165	224225	582	380	177	152	8093	1	1	0	522.59	1564.75	3	1564.74	0.0085	0	27.39	0.021	R	MVDSLQTSLDAETR	S			File34154 Spectrum6612 scans: 9098
1	Q02566	Myosin-6 OS=Mus musculus GN=Myh6 PE=1 SV=2	9165	224225	582	380	177	152	8229	1	1	0	525.625	1573.85	3	1573.85	0.0025	2	0.48	11	K	IQLEAKVKEMTER	L			File34154 Spectrum5754 scans: 8197
1	Q02566	Myosin-6 OS=Mus musculus GN=Myh6 PE=1 SV=2	9165	224225	582	380	177	152	8242	1	1	0	788.887	1575.76	2	1575.76	0.003	2	32.9	0.0062	K	LAEKDEEMEQAKR	N			File34154 Spectrum597 scans: 2747
1	Q02566	Myosin-6 OS=Mus musculus GN=Myh6 PE=1 SV=2	9165	224225	582	380	177	152	8243	1	1	0	394.948	1575.76	4	1575.76	0.005	2	37.99	0.0019	K	LAEKDEEMEQAKR	N			File34154 Spectrum596 scans: 2746
1	Q02566	Myosin-6 OS=Mus musculus GN=Myh6 PE=1 SV=2	9165	224225	582	380	177	152	8245	1	1	0	526.261	1575.76	3	1575.76	0.0053	2	59.37	1.3e-05	K	LAEKDEEMEQAKR	N			File34154 Spectrum582 scans: 2731
1	Q02566	Myosin-6 OS=Mus musculus GN=Myh6 PE=1 SV=2	9165	224225	582	380	177	152	8303	1	1	0	791.377	1580.74	2	1580.74	0.0038	0	27	0.016	R	MVDSLQTSLDAETR	S	Oxidation (M)	0.20000000000000.0	File34154 Spectrum5079 scans: 7488
1	Q02566	Myosin-6 OS=Mus musculus GN=Myh6 PE=1 SV=2	9165	224225	582	380	177	152	8304	1	1	0	791.377	1580.74	2	1580.74	0.0046	0	0.93	6.5	R	MVDSLQTSLDAETR	S	Oxidation (M)	0.20000000000000.0	File34154 Spectrum5312 scans: 7733
1	Q02566	Myosin-6 OS=Mus musculus GN=Myh6 PE=1 SV=2	9165	224225	582	380	177	152	8305	1	1	0	791.378	1580.74	2	1580.74	0.0055	0	0.1	7.9	R	MVDSLQTSLDAETR	S	Oxidation (M)	0.20000000000000.0	File34154 Spectrum6307 scans: 8778
1	Q02566	Myosin-6 OS=Mus musculus GN=Myh6 PE=1 SV=2	9165	224225	582	380	177	152	8307	1	1	0	791.378	1580.74	2	1580.74	0.0062	0	73.13	4e-07	R	MVDSLQTSLDAETR	S	Oxidation (M)	0.20000000000000.0	File34154 Spectrum5188 scans: 7603
1	Q02566	Myosin-6 OS=Mus musculus GN=Myh6 PE=1 SV=2	9165	224225	582	380	177	152	8308	1	1	0	791.379	1580.74	2	1580.74	0.0073	0	5.97	2.2	R	MVDSLQTSLDAETR	S	Oxidation (M)	0.20000000000000.0	File34154 Spectrum5571 scans: 8005
1	Q02566	Myosin-6 OS=Mus musculus GN=Myh6 PE=1 SV=2	9165	224225	582	380	177	152	8311	1	1	0	791.379	1580.74	2	1580.74	0.0083	0	12.15	0.54	R	MVDSLQTSLDAETR	S	Oxidation (M)	0.20000000000000.0	File34154 Spectrum6431 scans: 8908
1	Q02566	Myosin-6 OS=Mus musculus GN=Myh6 PE=1 SV=2	9165	224225	582	380	177	152	8313	1	1	0	791.38	1580.75	2	1580.74	0.011	0	0.1	9.3	R	MVDSLQTSLDAETR	S	Oxidation (M)	0.20000000000000.0	File34154 Spectrum5953 scans: 8406
1	Q02566	Myosin-6 OS=Mus musculus GN=Myh6 PE=1 SV=2	9165	224225	582	380	177	152	8362	1	1	0	529.607	1585.8	3	1585.79	0.0055	1	22.33	0.087	R	VRELENELEAEQK	R			File34154 Spectrum3040 scans: 5328
1	Q02566	Myosin-6 OS=Mus musculus GN=Myh6 PE=1 SV=2	9165	224225	582	380	177	152	8363	1	1	0	793.908	1585.8	2	1585.79	0.0059	1	17.37	0.27	R	VRELENELEAEQK	R			File34154 Spectrum2981 scans: 5266
1	Q02566	Myosin-6 OS=Mus musculus GN=Myh6 PE=1 SV=2	9165	224225	582	380	177	152	8364	1	1	0	529.608	1585.8	3	1585.79	0.0087	1	21.56	0.1	R	VRELENELEAEQK	R			File34154 Spectrum2888 scans: 5168
1	Q02566	Myosin-6 OS=Mus musculus GN=Myh6 PE=1 SV=2	9165	224225	582	380	177	152	8484	1	1	0	533.295	1596.86	3	1596.86	0.0059	1	28.08	0.017	R	RNNLLQAELEELR	A			File34154 Spectrum13589 scans: 16424
1	Q02566	Myosin-6 OS=Mus musculus GN=Myh6 PE=1 SV=2	9165	224225	582	380	177	152	8485	1	1	0	799.439	1596.86	2	1596.86	0.0062	1	44.66	0.00038	R	RNNLLQAELEELR	A			File34154 Spectrum13732 scans: 16575
1	Q02566	Myosin-6 OS=Mus musculus GN=Myh6 PE=1 SV=2	9165	224225	582	380	177	152	8486	1	1	0	533.296	1596.87	3	1596.86	0.0072	1	66.7	2.2e-06	R	RNNLLQAELEELR	A			File34154 Spectrum13692 scans: 16533
1	Q02566	Myosin-6 OS=Mus musculus GN=Myh6 PE=1 SV=2	9165	224225	582	380	177	152	8488	1	1	0	533.296	1596.87	3	1596.86	0.0086	1	68.48	1.5e-06	R	RNNLLQAELEELR	A			File34154 Spectrum13812 scans: 16659
1	Q02566	Myosin-6 OS=Mus musculus GN=Myh6 PE=1 SV=2	9165	224225	582	380	177	152	8543	1	1	0	801.423	1600.83	2	1600.82	0.0082	1	15.04	0.48	K	AGLLGLLEEMRDER	L			File34154 Spectrum17303 scans: 20326
1	Q02566	Myosin-6 OS=Mus musculus GN=Myh6 PE=1 SV=2	9165	224225	582	380	177	152	8544	1	1	0	801.424	1600.83	2	1600.82	0.0085	1	51.89	9.9e-05	K	AGLLGLLEEMRDER	L			File34154 Spectrum17458 scans: 20489
1	Q02566	Myosin-6 OS=Mus musculus GN=Myh6 PE=1 SV=2	9165	224225	582	380	177	152	8545	1	1	0	534.619	1600.83	3	1600.82	0.0093	1	51.83	0.00011	K	AGLLGLLEEMRDER	L			File34154 Spectrum17478 scans: 20510
1	Q02566	Myosin-6 OS=Mus musculus GN=Myh6 PE=1 SV=2	9165	224225	582	380	177	152	8546	1	1	0	801.424	1600.83	2	1600.82	0.0095	1	30.83	0.013	K	AGLLGLLEEMRDER	L			File34154 Spectrum17576 scans: 20613
1	Q02566	Myosin-6 OS=Mus musculus GN=Myh6 PE=1 SV=2	9165	224225	582	380	177	152	8547	1	1	0	534.619	1600.84	3	1600.82	0.0115	1	18.49	0.22	K	AGLLGLLEEMRDER	L			File34154 Spectrum17595 scans: 20633
1	Q02566	Myosin-6 OS=Mus musculus GN=Myh6 PE=1 SV=2	9165	224225	582	380	177	152	8718	1	1	0	809.42	1616.83	2	1616.82	0.007	1	26.24	0.036	K	AGLLGLLEEMRDER	L	Oxidation (M)	0.00000000020000.0	File34154 Spectrum13772 scans: 16617
1	Q02566	Myosin-6 OS=Mus musculus GN=Myh6 PE=1 SV=2	9165	224225	582	380	177	152	8719	1	1	0	539.949	1616.83	3	1616.82	0.007	1	21.67	0.1	K	AGLLGLLEEMRDER	L	Oxidation (M)	0.00000000020000.0	File34154 Spectrum13752 scans: 16596
1	Q02566	Myosin-6 OS=Mus musculus GN=Myh6 PE=1 SV=2	9165	224225	582	380	177	152	8720	1	1	0	809.421	1616.83	2	1616.82	0.0075	1	14.91	0.47	K	AGLLGLLEEMRDER	L	Oxidation (M)	0.00000000020000.0	File34154 Spectrum13654 scans: 16493
1	Q02566	Myosin-6 OS=Mus musculus GN=Myh6 PE=1 SV=2	9165	224225	582	380	177	152	8721	1	1	0	539.95	1616.83	3	1616.82	0.008	1	11.89	0.93	K	AGLLGLLEEMRDER	L	Oxidation (M)	0.00000000020000.0	File34154 Spectrum13635 scans: 16473
1	Q02566	Myosin-6 OS=Mus musculus GN=Myh6 PE=1 SV=2	9165	224225	582	380	177	152	8724	1	1	0	809.424	1616.83	2	1616.82	0.0136	1	1.33	11	K	AGLLGLLEEMRDER	L	Oxidation (M)	0.00000000020000.0	File34154 Spectrum16932 scans: 19936
1	Q02566	Myosin-6 OS=Mus musculus GN=Myh6 PE=1 SV=2	9165	224225	582	380	177	152	8782	1	1	0	811.371	1620.73	2	1620.72	0.0078	0	30.92	0.0049	R	LEDEEEMNAELTAK	K			File34154 Spectrum4695 scans: 7085
1	Q02566	Myosin-6 OS=Mus musculus GN=Myh6 PE=1 SV=2	9165	224225	582	380	177	152	8821	1	1	1	406.968	1623.84	4	1623.84	0.0057	2	28.37	0.022	R	IKELTYQTEEDKK	N			File34154 Spectrum1216 scans: 3397
1	Q02566	Myosin-6 OS=Mus musculus GN=Myh6 PE=1 SV=2	9165	224225	582	380	177	152	8822	1	1	1	542.288	1623.84	3	1623.84	0.006	2	44.51	0.00054	R	IKELTYQTEEDKK	N			File34154 Spectrum1187 scans: 3366
1	Q02566	Myosin-6 OS=Mus musculus GN=Myh6 PE=1 SV=2	9165	224225	582	380	177	152	8823	1	1	1	812.928	1623.84	2	1623.84	0.0065	2	67.64	2.6e-06	R	IKELTYQTEEDKK	N			File34154 Spectrum1197 scans: 3377
1	Q02566	Myosin-6 OS=Mus musculus GN=Myh6 PE=1 SV=2	9165	224225	582	380	177	152	8850	1	1	1	813.96	1625.91	2	1625.9	0.0072	1	8.15	1.4	K	IEDEQALALQLQKK	L			File34154 Spectrum6465 scans: 8944
1	Q02566	Myosin-6 OS=Mus musculus GN=Myh6 PE=1 SV=2	9165	224225	582	380	177	152	8851	1	1	1	813.961	1625.91	2	1625.9	0.0087	1	9.02	1.1	K	IEDEQALALQLQKK	L			File34154 Spectrum6584 scans: 9069
1	Q02566	Myosin-6 OS=Mus musculus GN=Myh6 PE=1 SV=2	9165	224225	582	380	177	152	8852	1	1	1	542.977	1625.91	3	1625.9	0.0098	1	22.23	0.054	K	IEDEQALALQLQKK	L			File34154 Spectrum6485 scans: 8965
1	Q02566	Myosin-6 OS=Mus musculus GN=Myh6 PE=1 SV=2	9165	224225	582	380	177	152	8853	1	1	1	542.977	1625.91	3	1625.9	0.01	1	10.12	0.87	K	IEDEQALALQLQKK	L			File34154 Spectrum6610 scans: 9096
1	Q02566	Myosin-6 OS=Mus musculus GN=Myh6 PE=1 SV=2	9165	224225	582	380	177	152	8917	2	1	1	815.94	1629.87	2	1629.86	0.007	1	3.74	5.5	K	ERLEAQTRPFDIR	T			File34154 Spectrum4571 scans: 6954
1	Q02566	Myosin-6 OS=Mus musculus GN=Myh6 PE=1 SV=2	9165	224225	582	380	177	152	8918	1	1	1	544.296	1629.87	3	1629.86	0.0081	1	16.43	0.3	K	ERLEAQTRPFDIR	T			File34154 Spectrum4516 scans: 6897
1	Q02566	Myosin-6 OS=Mus musculus GN=Myh6 PE=1 SV=2	9165	224225	582	380	177	152	8921	2	1	1	408.474	1629.87	4	1629.86	0.0089	1	0.37	12	K	ERLEAQTRPFDIR	T			File34154 Spectrum4489 scans: 6868
1	Q02566	Myosin-6 OS=Mus musculus GN=Myh6 PE=1 SV=2	9165	224225	582	380	177	152	9040	1	1	1	820.949	1639.88	2	1639.88	0.0057	1	52.89	5.8e-05	R	QLEEKEALISQLTR	G	Gln->pyro-Glu (N-term Q)	1.00000000000000.0	File34154 Spectrum13293 scans: 16114
1	Q02566	Myosin-6 OS=Mus musculus GN=Myh6 PE=1 SV=2	9165	224225	582	380	177	152	9041	1	1	1	547.635	1639.88	3	1639.88	0.0062	1	41.79	0.00077	R	QLEEKEALISQLTR	G	Gln->pyro-Glu (N-term Q)	1.00000000000000.0	File34154 Spectrum13237 scans: 16055
1	Q02566	Myosin-6 OS=Mus musculus GN=Myh6 PE=1 SV=2	9165	224225	582	380	177	152	9042	1	1	1	820.949	1639.88	2	1639.88	0.0064	1	8.85	1.5	R	QLEEKEALISQLTR	G	Gln->pyro-Glu (N-term Q)	1.00000000000000.0	File34154 Spectrum13176 scans: 15991
1	Q02566	Myosin-6 OS=Mus musculus GN=Myh6 PE=1 SV=2	9165	224225	582	380	177	152	9043	1	1	1	547.636	1639.89	3	1639.88	0.0092	1	2.08	7	R	QLEEKEALISQLTR	G	Gln->pyro-Glu (N-term Q)	1.00000000000000.0	File34154 Spectrum13358 scans: 16182
1	Q02566	Myosin-6 OS=Mus musculus GN=Myh6 PE=1 SV=2	9165	224225	582	380	177	152	9067	1	1	0	822.874	1643.73	2	1643.73	0.0061	0	12.13	0.3	R	QAEEAEEQANTNLSK	F	Gln->pyro-Glu (N-term Q)	1.000000000000000.0	File34154 Spectrum2644 scans: 4910
1	Q02566	Myosin-6 OS=Mus musculus GN=Myh6 PE=1 SV=2	9165	224225	582	380	177	152	9068	1	1	0	822.875	1643.74	2	1643.73	0.0089	0	64.95	1.6e-06	R	QAEEAEEQANTNLSK	F	Gln->pyro-Glu (N-term Q)	1.000000000000000.0	File34154 Spectrum2525 scans: 4785
1	Q02566	Myosin-6 OS=Mus musculus GN=Myh6 PE=1 SV=2	9165	224225	582	380	177	152	9091	1	1	1	823.92	1645.83	2	1645.82	0.0018	0	64.12	6.4e-06	K	NLTEEMAGLDEIIAK	L			File34154 Spectrum17055 scans: 20066
1	Q02566	Myosin-6 OS=Mus musculus GN=Myh6 PE=1 SV=2	9165	224225	582	380	177	152	9092	1	1	1	549.618	1645.83	3	1645.82	0.0078	0	55.41	4.6e-05	K	NLTEEMAGLDEIIAK	L			File34154 Spectrum16959 scans: 19965
1	Q02566	Myosin-6 OS=Mus musculus GN=Myh6 PE=1 SV=2	9165	224225	582	380	177	152	9094	1	1	1	823.923	1645.83	2	1645.82	0.0088	0	104.19	6e-10	K	NLTEEMAGLDEIIAK	L			File34154 Spectrum16939 scans: 19944
1	Q02566	Myosin-6 OS=Mus musculus GN=Myh6 PE=1 SV=2	9165	224225	582	380	177	152	9120	1	1	0	550.627	1648.86	3	1648.85	0.0059	2	54.24	5.5e-05	K	KAITDAAMMAEELKK	E			File34154 Spectrum6704 scans: 9195
1	Q02566	Myosin-6 OS=Mus musculus GN=Myh6 PE=1 SV=2	9165	224225	582	380	177	152	9123	1	1	0	550.628	1648.86	3	1648.85	0.0094	2	40.54	0.0012	K	KAITDAAMMAEELKK	E			File34154 Spectrum6588 scans: 9073
1	Q02566	Myosin-6 OS=Mus musculus GN=Myh6 PE=1 SV=2	9165	224225	582	380	177	152	9216	1	1	1	829.463	1656.91	2	1656.9	0.0065	1	53.91	4.3e-05	R	QLEEKEALISQLTR	G			File34154 Spectrum8935 scans: 11538
1	Q02566	Myosin-6 OS=Mus musculus GN=Myh6 PE=1 SV=2	9165	224225	582	380	177	152	9217	1	1	1	553.312	1656.91	3	1656.9	0.008	1	70.62	8.8e-07	R	QLEEKEALISQLTR	G			File34154 Spectrum8954 scans: 11558
1	Q02566	Myosin-6 OS=Mus musculus GN=Myh6 PE=1 SV=2	9165	224225	582	380	177	152	9218	1	1	1	829.464	1656.91	2	1656.9	0.0082	1	73.31	4.7e-07	R	QLEEKEALISQLTR	G			File34154 Spectrum8813 scans: 11410
1	Q02566	Myosin-6 OS=Mus musculus GN=Myh6 PE=1 SV=2	9165	224225	582	380	177	152	9219	1	1	1	553.312	1656.91	3	1656.9	0.0091	1	51.79	6.6e-05	R	QLEEKEALISQLTR	G			File34154 Spectrum8717 scans: 11309
1	Q02566	Myosin-6 OS=Mus musculus GN=Myh6 PE=1 SV=2	9165	224225	582	380	177	152	9220	1	1	1	553.313	1656.92	3	1656.9	0.0116	1	67.21	1.8e-06	R	QLEEKEALISQLTR	G			File34154 Spectrum8833 scans: 11431
1	Q02566	Myosin-6 OS=Mus musculus GN=Myh6 PE=1 SV=2	9165	224225	582	380	177	152	9221	1	1	1	829.466	1656.92	2	1656.9	0.0117	1	4.74	3.2	R	QLEEKEALISQLTR	G			File34154 Spectrum8706 scans: 11297
1	Q02566	Myosin-6 OS=Mus musculus GN=Myh6 PE=1 SV=2	9165	224225	582	380	177	152	9254	1	1	0	831.387	1660.76	2	1660.75	0.005	0	74.14	2.7e-07	R	QAEEAEEQANTNLSK	F			File34154 Spectrum955 scans: 3123
1	Q02566	Myosin-6 OS=Mus musculus GN=Myh6 PE=1 SV=2	9165	224225	582	380	177	152	9255	1	1	0	554.594	1660.76	3	1660.75	0.0062	0	38.17	0.0011	R	QAEEAEEQANTNLSK	F			File34154 Spectrum961 scans: 3129
1	Q02566	Myosin-6 OS=Mus musculus GN=Myh6 PE=1 SV=2	9165	224225	582	380	177	152	9279	1	1	1	831.921	1661.83	2	1661.82	0.0086	0	59.38	1.5e-05	K	NLTEEMAGLDEIIAK	L	Oxidation (M)	0.000002000000000.0	File34154 Spectrum11655 scans: 14394
1	Q02566	Myosin-6 OS=Mus musculus GN=Myh6 PE=1 SV=2	9165	224225	582	380	177	152	9282	1	1	1	831.921	1661.83	2	1661.82	0.0093	0	58.49	1.8e-05	K	NLTEEMAGLDEIIAK	L	Oxidation (M)	0.000002000000000.0	File34154 Spectrum11892 scans: 14643
1	Q02566	Myosin-6 OS=Mus musculus GN=Myh6 PE=1 SV=2	9165	224225	582	380	177	152	9283	1	1	1	831.922	1661.83	2	1661.82	0.0107	0	68.48	1.9e-06	K	NLTEEMAGLDEIIAK	L	Oxidation (M)	0.000002000000000.0	File34154 Spectrum11774 scans: 14519
1	Q02566	Myosin-6 OS=Mus musculus GN=Myh6 PE=1 SV=2	9165	224225	582	380	177	152	9304	1	1	0	555.959	1664.85	3	1664.85	0.0069	2	14.4	0.51	K	KAITDAAMMAEELKK	E	Oxidation (M)	0.000000002000000.0	File34154 Spectrum5808 scans: 8254
1	Q02566	Myosin-6 OS=Mus musculus GN=Myh6 PE=1 SV=2	9165	224225	582	380	177	152	9420	1	1	0	838.915	1675.82	2	1675.81	0.0066	0	22.05	0.076	R	LEEAGGATSVQIEMNK	K			File34154 Spectrum4774 scans: 7168
1	Q02566	Myosin-6 OS=Mus musculus GN=Myh6 PE=1 SV=2	9165	224225	582	380	177	152	9422	1	1	0	838.915	1675.82	2	1675.81	0.0067	0	62.43	7e-06	R	LEEAGGATSVQIEMNK	K			File34154 Spectrum4659 scans: 7047
1	Q02566	Myosin-6 OS=Mus musculus GN=Myh6 PE=1 SV=2	9165	224225	582	380	177	152	9423	1	1	0	838.915	1675.82	2	1675.81	0.0071	0	98.25	1.8e-09	R	LEEAGGATSVQIEMNK	K			File34154 Spectrum4539 scans: 6921
1	Q02566	Myosin-6 OS=Mus musculus GN=Myh6 PE=1 SV=2	9165	224225	582	380	177	152	9436	1	1	1	559.961	1676.86	3	1676.85	0.0106	0	8.99	1.6	K	APGVMDNPLVMHQLR	C			File34154 Spectrum10222 scans: 12889
1	Q02566	Myosin-6 OS=Mus musculus GN=Myh6 PE=1 SV=2	9165	224225	582	380	177	152	9438	1	1	1	559.961	1676.86	3	1676.85	0.0116	0	18.32	0.19	K	APGVMDNPLVMHQLR	C			File34154 Spectrum10076 scans: 12736
1	Q02566	Myosin-6 OS=Mus musculus GN=Myh6 PE=1 SV=2	9165	224225	582	380	177	152	9557	1	1	0	563.64	1687.9	3	1687.89	0.0078	1	18.76	0.2	R	AQLEFNQIKAEIER	K			File34154 Spectrum10995 scans: 13701
1	Q02566	Myosin-6 OS=Mus musculus GN=Myh6 PE=1 SV=2	9165	224225	582	380	177	152	9558	1	1	0	844.956	1687.9	2	1687.89	0.0079	1	29.5	0.017	R	AQLEFNQIKAEIER	K			File34154 Spectrum11127 scans: 13839
1	Q02566	Myosin-6 OS=Mus musculus GN=Myh6 PE=1 SV=2	9165	224225	582	380	177	152	9559	1	1	0	844.956	1687.9	2	1687.89	0.0084	1	64.62	5.2e-06	R	AQLEFNQIKAEIER	K			File34154 Spectrum11017 scans: 13724
1	Q02566	Myosin-6 OS=Mus musculus GN=Myh6 PE=1 SV=2	9165	224225	582	380	177	152	9560	1	1	0	563.64	1687.9	3	1687.89	0.0097	1	68.29	2.2e-06	R	AQLEFNQIKAEIER	K			File34154 Spectrum11112 scans: 13824
1	Q02566	Myosin-6 OS=Mus musculus GN=Myh6 PE=1 SV=2	9165	224225	582	380	177	152	9561	1	1	0	844.957	1687.9	2	1687.89	0.01	1	30.55	0.013	R	AQLEFNQIKAEIER	K			File34154 Spectrum11137 scans: 13850
1	Q02566	Myosin-6 OS=Mus musculus GN=Myh6 PE=1 SV=2	9165	224225	582	380	177	152	9635	1	1	1	566.296	1695.87	3	1695.86	0.0043	2	9.23	1.7	R	GKLSYTQQMEDLKR	Q			File34154 Spectrum3375 scans: 5696
1	Q02566	Myosin-6 OS=Mus musculus GN=Myh6 PE=1 SV=2	9165	224225	582	380	177	152	9637	1	1	1	566.297	1695.87	3	1695.86	0.0085	2	53.93	5.5e-05	R	GKLSYTQQMEDLKR	Q			File34154 Spectrum3486 scans: 5814
1	Q02566	Myosin-6 OS=Mus musculus GN=Myh6 PE=1 SV=2	9165	224225	582	380	177	152	9638	1	1	1	424.975	1695.87	4	1695.86	0.0093	2	15.16	0.42	R	GKLSYTQQMEDLKR	Q			File34154 Spectrum3541 scans: 5872
1	Q02566	Myosin-6 OS=Mus musculus GN=Myh6 PE=1 SV=2	9165	224225	582	380	177	152	9639	1	1	1	424.975	1695.87	4	1695.86	0.0094	2	33.59	0.006	R	GKLSYTQQMEDLKR	Q			File34154 Spectrum3431 scans: 5755
1	Q02566	Myosin-6 OS=Mus musculus GN=Myh6 PE=1 SV=2	9165	224225	582	380	177	152	9707	1	1	0	851.92	1701.83	2	1701.82	0.0019	0	96.45	2.7e-09	R	LQNEIEDLMVDVER	S			File34154 Spectrum16962 scans: 19968
1	Q02566	Myosin-6 OS=Mus musculus GN=Myh6 PE=1 SV=2	9165	224225	582	380	177	152	9709	1	1	0	851.922	1701.83	2	1701.82	0.0045	0	96.5	2.8e-09	R	LQNEIEDLMVDVER	S			File34154 Spectrum17075 scans: 20087
1	Q02566	Myosin-6 OS=Mus musculus GN=Myh6 PE=1 SV=2	9165	224225	582	380	177	152	9710	1	1	0	568.284	1701.83	3	1701.82	0.0051	0	56.02	3.2e-05	R	LQNEIEDLMVDVER	S			File34154 Spectrum16978 scans: 19985
1	Q02566	Myosin-6 OS=Mus musculus GN=Myh6 PE=1 SV=2	9165	224225	582	380	177	152	9735	1	1	0	568.609	1702.8	3	1702.8	0.0062	1	9.91	0.87	K	EDQVMQQNPPKFDK	I			File34154 Spectrum2153 scans: 4391
1	Q02566	Myosin-6 OS=Mus musculus GN=Myh6 PE=1 SV=2	9165	224225	582	380	177	152	9736	1	1	0	852.41	1702.81	2	1702.8	0.0072	1	12.48	0.49	K	EDQVMQQNPPKFDK	I			File34154 Spectrum2251 scans: 4496
1	Q02566	Myosin-6 OS=Mus musculus GN=Myh6 PE=1 SV=2	9165	224225	582	380	177	152	9738	1	1	0	568.61	1702.81	3	1702.8	0.0082	1	13.76	0.38	K	EDQVMQQNPPKFDK	I			File34154 Spectrum2271 scans: 4517
1	Q02566	Myosin-6 OS=Mus musculus GN=Myh6 PE=1 SV=2	9165	224225	582	380	177	152	9809	1	1	0	855.41	1708.8	2	1708.79	0.0104	0	95.91	2.7e-09	K	NAYEESLEHLETFK	R			File34154 Spectrum11852 scans: 14601
1	Q02566	Myosin-6 OS=Mus musculus GN=Myh6 PE=1 SV=2	9165	224225	582	380	177	152	9810	1	1	0	570.609	1708.81	3	1708.79	0.0112	0	22.49	0.059	K	NAYEESLEHLETFK	R			File34154 Spectrum11856 scans: 14605
1	Q02566	Myosin-6 OS=Mus musculus GN=Myh6 PE=1 SV=2	9165	224225	582	380	177	152	9885	1	1	0	859.462	1716.91	2	1716.9	0.0057	1	28.43	0.02	K	NKDPLNETVVGLYQK	S			File34154 Spectrum8238 scans: 10805
1	Q02566	Myosin-6 OS=Mus musculus GN=Myh6 PE=1 SV=2	9165	224225	582	380	177	152	9886	1	1	0	859.463	1716.91	2	1716.9	0.0065	1	70.13	1.3e-06	K	NKDPLNETVVGLYQK	S			File34154 Spectrum8322 scans: 10894
1	Q02566	Myosin-6 OS=Mus musculus GN=Myh6 PE=1 SV=2	9165	224225	582	380	177	152	9887	1	1	0	859.463	1716.91	2	1716.9	0.0067	1	80.47	1.3e-07	K	NKDPLNETVVGLYQK	S			File34154 Spectrum8202 scans: 10768
1	Q02566	Myosin-6 OS=Mus musculus GN=Myh6 PE=1 SV=2	9165	224225	582	380	177	152	9888	1	1	0	859.463	1716.91	2	1716.9	0.0071	1	65.85	3.7e-06	K	NKDPLNETVVGLYQK	S			File34154 Spectrum8084 scans: 10644
1	Q02566	Myosin-6 OS=Mus musculus GN=Myh6 PE=1 SV=2	9165	224225	582	380	177	152	9889	1	1	0	573.312	1716.91	3	1716.9	0.0079	1	52.89	7.3e-05	K	NKDPLNETVVGLYQK	S			File34154 Spectrum8103 scans: 10664
1	Q02566	Myosin-6 OS=Mus musculus GN=Myh6 PE=1 SV=2	9165	224225	582	380	177	152	9890	1	1	0	573.312	1716.91	3	1716.9	0.0081	1	52.1	8.7e-05	K	NKDPLNETVVGLYQK	S			File34154 Spectrum8222 scans: 10789
1	Q02566	Myosin-6 OS=Mus musculus GN=Myh6 PE=1 SV=2	9165	224225	582	380	177	152	9891	1	1	0	573.312	1716.91	3	1716.9	0.0085	1	40.46	0.0013	K	NKDPLNETVVGLYQK	S			File34154 Spectrum8342 scans: 10915
1	Q02566	Myosin-6 OS=Mus musculus GN=Myh6 PE=1 SV=2	9165	224225	582	380	177	152	9894	1	1	0	573.312	1716.92	3	1716.9	0.0109	1	23.28	0.068	K	NKDPLNETVVGLYQK	S			File34154 Spectrum7984 scans: 10539
1	Q02566	Myosin-6 OS=Mus musculus GN=Myh6 PE=1 SV=2	9165	224225	582	380	177	152	9905	1	1	0	859.92	1717.83	2	1717.82	0.0062	0	22.21	0.07	R	LQNEIEDLMVDVER	S	Oxidation (M)	0.00000000200000.0	File34154 Spectrum11393 scans: 14119
1	Q02566	Myosin-6 OS=Mus musculus GN=Myh6 PE=1 SV=2	9165	224225	582	380	177	152	9906	1	1	0	859.921	1717.83	2	1717.82	0.0087	0	49.33	0.00014	R	LQNEIEDLMVDVER	S	Oxidation (M)	0.00000000200000.0	File34154 Spectrum11694 scans: 14435
1	Q02566	Myosin-6 OS=Mus musculus GN=Myh6 PE=1 SV=2	9165	224225	582	380	177	152	9956	1	1	0	861.982	1721.95	2	1721.94	0.0062	0	29.64	0.0089	R	VQLLHSQNTSLINQK	K			File34154 Spectrum4793 scans: 7188
1	Q02566	Myosin-6 OS=Mus musculus GN=Myh6 PE=1 SV=2	9165	224225	582	380	177	152	9957	1	1	0	574.99	1721.95	3	1721.94	0.007	0	49.59	9.1e-05	R	VQLLHSQNTSLINQK	K			File34154 Spectrum4812 scans: 7208
1	Q02566	Myosin-6 OS=Mus musculus GN=Myh6 PE=1 SV=2	9165	224225	582	380	177	152	9958	1	1	0	574.991	1721.95	3	1721.94	0.0081	0	26.47	0.018	R	VQLLHSQNTSLINQK	K			File34154 Spectrum4696 scans: 7086
1	Q02566	Myosin-6 OS=Mus musculus GN=Myh6 PE=1 SV=2	9165	224225	582	380	177	152	10146	1	1	0	870.971	1739.93	2	1739.92	0.0071	0	41.77	0.00086	R	ILNPAAIPEGQFIDSR	K			File34154 Spectrum12112 scans: 14874
1	Q02566	Myosin-6 OS=Mus musculus GN=Myh6 PE=1 SV=2	9165	224225	582	380	177	152	10147	1	1	0	870.971	1739.93	2	1739.92	0.0073	0	46.88	0.00027	R	ILNPAAIPEGQFIDSR	K			File34154 Spectrum12352 scans: 15126
1	Q02566	Myosin-6 OS=Mus musculus GN=Myh6 PE=1 SV=2	9165	224225	582	380	177	152	10148	1	1	0	870.972	1739.93	2	1739.92	0.008	0	59.85	1.4e-05	R	ILNPAAIPEGQFIDSR	K			File34154 Spectrum12232 scans: 15000
1	Q02566	Myosin-6 OS=Mus musculus GN=Myh6 PE=1 SV=2	9165	224225	582	380	177	152	10149	1	1	0	870.972	1739.93	2	1739.92	0.0083	0	6.93	2.7	R	ILNPAAIPEGQFIDSR	K			File34154 Spectrum11675 scans: 14415
1	Q02566	Myosin-6 OS=Mus musculus GN=Myh6 PE=1 SV=2	9165	224225	582	380	177	152	10150	1	1	0	580.984	1739.93	3	1739.92	0.0085	0	15.51	0.36	R	ILNPAAIPEGQFIDSR	K			File34154 Spectrum12404 scans: 15180
1	Q02566	Myosin-6 OS=Mus musculus GN=Myh6 PE=1 SV=2	9165	224225	582	380	177	152	10151	1	1	0	580.984	1739.93	3	1739.92	0.0088	0	8.07	2	R	ILNPAAIPEGQFIDSR	K			File34154 Spectrum12039 scans: 14797
1	Q02566	Myosin-6 OS=Mus musculus GN=Myh6 PE=1 SV=2	9165	224225	582	380	177	152	10152	1	1	0	580.984	1739.93	3	1739.92	0.0091	0	50.05	0.00013	R	ILNPAAIPEGQFIDSR	K			File34154 Spectrum12152 scans: 14916
1	Q02566	Myosin-6 OS=Mus musculus GN=Myh6 PE=1 SV=2	9165	224225	582	380	177	152	10153	1	1	0	870.972	1739.93	2	1739.92	0.0098	0	1.77	8.6	R	ILNPAAIPEGQFIDSR	K			File34154 Spectrum11793 scans: 14539
1	Q02566	Myosin-6 OS=Mus musculus GN=Myh6 PE=1 SV=2	9165	224225	582	380	177	152	10154	1	1	0	580.984	1739.93	3	1739.92	0.0105	0	49.07	0.00016	R	ILNPAAIPEGQFIDSR	K			File34154 Spectrum12272 scans: 15042
1	Q02566	Myosin-6 OS=Mus musculus GN=Myh6 PE=1 SV=2	9165	224225	582	380	177	152	10155	1	1	0	870.973	1739.93	2	1739.92	0.011	0	3.46	5.6	R	ILNPAAIPEGQFIDSR	K			File34154 Spectrum12002 scans: 14758
1	Q02566	Myosin-6 OS=Mus musculus GN=Myh6 PE=1 SV=2	9165	224225	582	380	177	152	10171	1	1	0	871.958	1741.9	2	1741.9	0.0054	2	22.79	0.072	R	VRELENELEAEQKR	N			File34154 Spectrum2623 scans: 4888
1	Q02566	Myosin-6 OS=Mus musculus GN=Myh6 PE=1 SV=2	9165	224225	582	380	177	152	10172	1	1	0	581.641	1741.9	3	1741.9	0.0064	2	45.42	0.00039	R	VRELENELEAEQKR	N			File34154 Spectrum2720 scans: 4990
1	Q02566	Myosin-6 OS=Mus musculus GN=Myh6 PE=1 SV=2	9165	224225	582	380	177	152	10173	1	1	0	436.483	1741.9	4	1741.9	0.0071	2	49.25	0.00017	R	VRELENELEAEQKR	N			File34154 Spectrum2517 scans: 4776
1	Q02566	Myosin-6 OS=Mus musculus GN=Myh6 PE=1 SV=2	9165	224225	582	380	177	152	10174	1	1	0	436.483	1741.9	4	1741.9	0.0071	2	51.32	0.0001	R	VRELENELEAEQKR	N			File34154 Spectrum2622 scans: 4887
1	Q02566	Myosin-6 OS=Mus musculus GN=Myh6 PE=1 SV=2	9165	224225	582	380	177	152	10177	1	1	0	581.642	1741.9	3	1741.9	0.0088	2	54.9	4.5e-05	R	VRELENELEAEQKR	N			File34154 Spectrum2601 scans: 4865
1	Q02566	Myosin-6 OS=Mus musculus GN=Myh6 PE=1 SV=2	9165	224225	582	380	177	152	10178	1	1	0	581.643	1741.91	3	1741.9	0.0106	2	60.06	1.4e-05	R	VRELENELEAEQKR	N			File34154 Spectrum2489 scans: 4747
1	Q02566	Myosin-6 OS=Mus musculus GN=Myh6 PE=1 SV=2	9165	224225	582	380	177	152	10229	1	1	0	874.446	1746.88	2	1746.87	0.0062	0	48.84	0.00021	K	LELDDVTSNMEQIIK	A			File34154 Spectrum16276 scans: 19248
1	Q02566	Myosin-6 OS=Mus musculus GN=Myh6 PE=1 SV=2	9165	224225	582	380	177	152	10232	1	1	0	874.447	1746.88	2	1746.87	0.0087	0	77.52	2.9e-07	K	LELDDVTSNMEQIIK	A			File34154 Spectrum16157 scans: 19123
1	Q02566	Myosin-6 OS=Mus musculus GN=Myh6 PE=1 SV=2	9165	224225	582	380	177	152	10320	1	1	1	586.937	1757.79	3	1757.78	0.0057	1	31.17	0.004	R	TECFVPDDKEEYVK	A			File34154 Spectrum4103 scans: 6463
1	Q02566	Myosin-6 OS=Mus musculus GN=Myh6 PE=1 SV=2	9165	224225	582	380	177	152	10322	1	1	1	879.901	1757.79	2	1757.78	0.0064	1	35.61	0.0014	R	TECFVPDDKEEYVK	A			File34154 Spectrum4122 scans: 6483
1	Q02566	Myosin-6 OS=Mus musculus GN=Myh6 PE=1 SV=2	9165	224225	582	380	177	152	10323	1	1	1	879.902	1757.79	2	1757.78	0.0081	1	7.48	0.97	R	TECFVPDDKEEYVK	A			File34154 Spectrum4238 scans: 6605
1	Q02566	Myosin-6 OS=Mus musculus GN=Myh6 PE=1 SV=2	9165	224225	582	380	177	152	10324	1	1	1	586.938	1757.79	3	1757.78	0.01	1	29.81	0.0057	R	TECFVPDDKEEYVK	A			File34154 Spectrum4216 scans: 6582
1	Q02566	Myosin-6 OS=Mus musculus GN=Myh6 PE=1 SV=2	9165	224225	582	380	177	152	10482	1	1	0	889.976	1777.94	2	1777.93	0.0055	1	15.04	0.41	K	DLQHRLDEAEQIALK	G			File34154 Spectrum11494 scans: 14225
1	Q02566	Myosin-6 OS=Mus musculus GN=Myh6 PE=1 SV=2	9165	224225	582	380	177	152	10483	1	1	0	889.976	1777.94	2	1777.93	0.0056	1	28.24	0.018	K	DLQHRLDEAEQIALK	G			File34154 Spectrum11376 scans: 14101
1	Q02566	Myosin-6 OS=Mus musculus GN=Myh6 PE=1 SV=2	9165	224225	582	380	177	152	10484	1	1	0	593.654	1777.94	3	1777.93	0.0066	1	14.18	0.48	K	DLQHRLDEAEQIALK	G			File34154 Spectrum11374 scans: 14099
1	Q02566	Myosin-6 OS=Mus musculus GN=Myh6 PE=1 SV=2	9165	224225	582	380	177	152	10498	1	1	0	891.909	1781.8	2	1781.8	0.0076	1	58.99	7.6e-06	K	QKYEESQSELESSQK	E	Gln->pyro-Glu (N-term Q)	1.000000000000000.0	File34154 Spectrum1417 scans: 3608
1	Q02566	Myosin-6 OS=Mus musculus GN=Myh6 PE=1 SV=2	9165	224225	582	380	177	152	10499	1	1	0	594.942	1781.8	3	1781.8	0.0089	1	0.55	5.6	K	QKYEESQSELESSQK	E	Gln->pyro-Glu (N-term Q)	1.000000000000000.0	File34154 Spectrum1445 scans: 3637
1	Q02566	Myosin-6 OS=Mus musculus GN=Myh6 PE=1 SV=2	9165	224225	582	380	177	152	10630	1	1	0	900.42	1798.83	2	1798.82	0.0043	1	78.37	1.1e-07	K	QKYEESQSELESSQK	E			File34154 Spectrum897 scans: 3062
1	Q02566	Myosin-6 OS=Mus musculus GN=Myh6 PE=1 SV=2	9165	224225	582	380	177	152	10631	1	1	0	600.616	1798.83	3	1798.82	0.0055	1	37.97	0.0012	K	QKYEESQSELESSQK	E			File34154 Spectrum895 scans: 3060
1	Q02566	Myosin-6 OS=Mus musculus GN=Myh6 PE=1 SV=2	9165	224225	582	380	177	152	10777	1	1	1	606.601	1816.78	3	1816.77	0.0092	1	44.65	9.6e-05	K	QREEQAEPDGTEDADK	S			File34154 Spectrum487 scans: 2631
1	Q02566	Myosin-6 OS=Mus musculus GN=Myh6 PE=1 SV=2	9165	224225	582	380	177	152	10784	1	1	0	606.628	1816.86	3	1816.86	0.0071	1	51.12	7.8e-05	K	RQAEEAEEQANTNLSK	F			File34154 Spectrum836 scans: 2998
1	Q02566	Myosin-6 OS=Mus musculus GN=Myh6 PE=1 SV=2	9165	224225	582	380	177	152	10922	1	1	0	919.969	1837.92	2	1837.92	0.007	0	105.8	3.7e-10	R	DLEEATLQHEATAAALR	K			File34154 Spectrum8953 scans: 11557
1	Q02566	Myosin-6 OS=Mus musculus GN=Myh6 PE=1 SV=2	9165	224225	582	380	177	152	10923	1	1	0	613.649	1837.92	3	1837.92	0.008	0	66.33	3.3e-06	R	DLEEATLQHEATAAALR	K			File34154 Spectrum8973 scans: 11578
1	Q02566	Myosin-6 OS=Mus musculus GN=Myh6 PE=1 SV=2	9165	224225	582	380	177	152	10924	1	1	0	919.97	1837.93	2	1837.92	0.0083	0	108.06	2.2e-10	R	DLEEATLQHEATAAALR	K			File34154 Spectrum9073 scans: 11683
1	Q02566	Myosin-6 OS=Mus musculus GN=Myh6 PE=1 SV=2	9165	224225	582	380	177	152	10925	1	1	0	919.971	1837.93	2	1837.92	0.01	0	5.21	4.2	R	DLEEATLQHEATAAALR	K			File34154 Spectrum8842 scans: 11440
1	Q02566	Myosin-6 OS=Mus musculus GN=Myh6 PE=1 SV=2	9165	224225	582	380	177	152	10926	1	1	0	613.65	1837.93	3	1837.92	0.0106	0	47.49	0.00025	R	DLEEATLQHEATAAALR	K			File34154 Spectrum8856 scans: 11455
1	Q02566	Myosin-6 OS=Mus musculus GN=Myh6 PE=1 SV=2	9165	224225	582	380	177	152	10927	1	1	0	613.65	1837.93	3	1837.92	0.0124	0	68.75	1.9e-06	R	DLEEATLQHEATAAALR	K			File34154 Spectrum9093 scans: 11704
1	Q02566	Myosin-6 OS=Mus musculus GN=Myh6 PE=1 SV=2	9165	224225	582	380	177	152	11058	1	1	1	619.327	1854.96	3	1854.95	0.0068	1	57.52	2.4e-05	K	TVTIKEDQVMQQNPPK	F			File34154 Spectrum2567 scans: 4829
1	Q02566	Myosin-6 OS=Mus musculus GN=Myh6 PE=1 SV=2	9165	224225	582	380	177	152	11059	1	1	1	928.486	1854.96	2	1854.95	0.007	1	13.73	0.57	K	TVTIKEDQVMQQNPPK	F			File34154 Spectrum2625 scans: 4890
1	Q02566	Myosin-6 OS=Mus musculus GN=Myh6 PE=1 SV=2	9165	224225	582	380	177	152	11061	1	1	1	619.328	1854.96	3	1854.95	0.0101	1	22.71	0.073	K	TVTIKEDQVMQQNPPK	F			File34154 Spectrum2681 scans: 4949
1	Q02566	Myosin-6 OS=Mus musculus GN=Myh6 PE=1 SV=2	9165	224225	582	380	177	152	11087	1	1	0	930.45	1858.89	2	1858.88	0.0061	0	63.76	4.5e-06	K	LEQQVDDLEGSLEQEK	K			File34154 Spectrum8302 scans: 10873
1	Q02566	Myosin-6 OS=Mus musculus GN=Myh6 PE=1 SV=2	9165	224225	582	380	177	152	11088	1	1	0	930.45	1858.89	2	1858.88	0.0067	0	73.42	4.9e-07	K	LEQQVDDLEGSLEQEK	K			File34154 Spectrum8183 scans: 10748
1	Q02566	Myosin-6 OS=Mus musculus GN=Myh6 PE=1 SV=2	9165	224225	582	380	177	152	11089	1	1	0	620.636	1858.89	3	1858.88	0.0069	0	34.07	0.0043	K	LEQQVDDLEGSLEQEK	K			File34154 Spectrum8125 scans: 10687
1	Q02566	Myosin-6 OS=Mus musculus GN=Myh6 PE=1 SV=2	9165	224225	582	380	177	152	11090	1	1	0	620.636	1858.89	3	1858.88	0.0076	0	56.9	2.2e-05	K	LEQQVDDLEGSLEQEK	K			File34154 Spectrum8244 scans: 10812
1	Q02566	Myosin-6 OS=Mus musculus GN=Myh6 PE=1 SV=2	9165	224225	582	380	177	152	11091	1	1	0	930.451	1858.89	2	1858.88	0.0081	0	5.52	3	K	LEQQVDDLEGSLEQEK	K			File34154 Spectrum8078 scans: 10637
1	Q02566	Myosin-6 OS=Mus musculus GN=Myh6 PE=1 SV=2	9165	224225	582	380	177	152	11126	1	1	0	622.643	1864.91	3	1864.9	0.0106	1	19.96	0.11	K	NAYEESLEHLETFKR	E			File34154 Spectrum9859 scans: 12508
1	Q02566	Myosin-6 OS=Mus musculus GN=Myh6 PE=1 SV=2	9165	224225	582	380	177	152	11127	1	1	0	622.643	1864.91	3	1864.9	0.0113	1	48.97	0.00014	K	NAYEESLEHLETFKR	E			File34154 Spectrum10094 scans: 12755
1	Q02566	Myosin-6 OS=Mus musculus GN=Myh6 PE=1 SV=2	9165	224225	582	380	177	152	11128	1	1	0	467.234	1864.91	4	1864.9	0.0113	1	25.25	0.032	K	NAYEESLEHLETFKR	E			File34154 Spectrum10113 scans: 12775
1	Q02566	Myosin-6 OS=Mus musculus GN=Myh6 PE=1 SV=2	9165	224225	582	380	177	152	11129	1	1	0	467.234	1864.91	4	1864.9	0.0114	1	40.44	0.00098	K	NAYEESLEHLETFKR	E			File34154 Spectrum9994 scans: 12650
1	Q02566	Myosin-6 OS=Mus musculus GN=Myh6 PE=1 SV=2	9165	224225	582	380	177	152	11130	1	1	0	622.643	1864.91	3	1864.9	0.0119	1	72.07	7.2e-07	K	NAYEESLEHLETFKR	E			File34154 Spectrum9973 scans: 12628
1	Q02566	Myosin-6 OS=Mus musculus GN=Myh6 PE=1 SV=2	9165	224225	582	380	177	152	11131	1	1	0	467.234	1864.91	4	1864.9	0.012	1	5.91	3	K	NAYEESLEHLETFKR	E			File34154 Spectrum9879 scans: 12529
1	Q02566	Myosin-6 OS=Mus musculus GN=Myh6 PE=1 SV=2	9165	224225	582	380	177	152	11158	1	1	0	623.682	1868.03	3	1868.02	0.0097	1	12.77	0.38	R	ILNPAAIPEGQFIDSRK	G			File34154 Spectrum10457 scans: 13136
1	Q02566	Myosin-6 OS=Mus musculus GN=Myh6 PE=1 SV=2	9165	224225	582	380	177	152	11159	1	1	0	623.682	1868.03	3	1868.02	0.0097	1	17.96	0.12	R	ILNPAAIPEGQFIDSRK	G			File34154 Spectrum10575 scans: 13260
1	Q02566	Myosin-6 OS=Mus musculus GN=Myh6 PE=1 SV=2	9165	224225	582	380	177	152	11178	1	1	1	624.659	1870.96	3	1870.95	0.0095	1	23.44	0.058	K	TVTIKEDQVMQQNPPK	F	Oxidation (M)	0.0000000002000000.0	File34154 Spectrum1309 scans: 3494
1	Q02566	Myosin-6 OS=Mus musculus GN=Myh6 PE=1 SV=2	9165	224225	582	380	177	152	11196	1	1	1	937.505	1873	2	1872.99	0.0099	1	37.51	0.0026	K	VKNLTEEMAGLDEIIAK	L			File34154 Spectrum15815 scans: 18763
1	Q02566	Myosin-6 OS=Mus musculus GN=Myh6 PE=1 SV=2	9165	224225	582	380	177	152	11197	1	1	1	625.34	1873	3	1872.99	0.0102	1	50.65	0.00012	K	VKNLTEEMAGLDEIIAK	L			File34154 Spectrum15796 scans: 18743
1	Q02566	Myosin-6 OS=Mus musculus GN=Myh6 PE=1 SV=2	9165	224225	582	380	177	152	11316	1	1	0	632.314	1893.92	3	1893.92	0.002	0	2.56	7.1	K	HADSVAELGEQIDNLQR	V			File34154 Spectrum10039 scans: 12697
1	Q02566	Myosin-6 OS=Mus musculus GN=Myh6 PE=1 SV=2	9165	224225	582	380	177	152	11318	1	1	0	632.316	1893.93	3	1893.92	0.0077	0	23.33	0.06	K	HADSVAELGEQIDNLQR	V			File34154 Spectrum10396 scans: 13072
1	Q02566	Myosin-6 OS=Mus musculus GN=Myh6 PE=1 SV=2	9165	224225	582	380	177	152	11320	1	1	0	947.971	1893.93	2	1893.92	0.0094	0	134.02	5.3e-13	K	HADSVAELGEQIDNLQR	V			File34154 Spectrum10193 scans: 12859
1	Q02566	Myosin-6 OS=Mus musculus GN=Myh6 PE=1 SV=2	9165	224225	582	380	177	152	11322	1	1	0	947.971	1893.93	2	1893.92	0.0097	0	58.25	2e-05	K	HADSVAELGEQIDNLQR	V			File34154 Spectrum10314 scans: 12986
1	Q02566	Myosin-6 OS=Mus musculus GN=Myh6 PE=1 SV=2	9165	224225	582	380	177	152	11324	1	1	0	632.317	1893.93	3	1893.92	0.0126	0	93.95	5.4e-09	K	HADSVAELGEQIDNLQR	V			File34154 Spectrum10153 scans: 12817
1	Q02566	Myosin-6 OS=Mus musculus GN=Myh6 PE=1 SV=2	9165	224225	582	380	177	152	11325	1	1	0	632.318	1893.93	3	1893.92	0.0132	0	101.19	1e-09	K	HADSVAELGEQIDNLQR	V			File34154 Spectrum10273 scans: 12943
1	Q02566	Myosin-6 OS=Mus musculus GN=Myh6 PE=1 SV=2	9165	224225	582	380	177	152	11346	1	1	1	633.318	1896.93	3	1896.93	0.0072	2	27.1	0.023	K	ELTYQTEEDKKNLMR	L			File34154 Spectrum2291 scans: 4538
1	Q02566	Myosin-6 OS=Mus musculus GN=Myh6 PE=1 SV=2	9165	224225	582	380	177	152	11348	1	1	1	633.318	1896.93	3	1896.93	0.0085	2	16.17	0.28	K	ELTYQTEEDKKNLMR	L			File34154 Spectrum2413 scans: 4667
1	Q02566	Myosin-6 OS=Mus musculus GN=Myh6 PE=1 SV=2	9165	224225	582	380	177	152	11349	1	1	1	475.241	1896.93	4	1896.93	0.0097	2	11.43	0.85	K	ELTYQTEEDKKNLMR	L			File34154 Spectrum2315 scans: 4563
1	Q02566	Myosin-6 OS=Mus musculus GN=Myh6 PE=1 SV=2	9165	224225	582	380	177	152	11578	1	1	1	968.457	1934.9	2	1934.89	0.0053	0	79.8	9.5e-08	K	LMATLFSTYASADTGDSGK	G			File34154 Spectrum13255 scans: 16074
1	Q02566	Myosin-6 OS=Mus musculus GN=Myh6 PE=1 SV=2	9165	224225	582	380	177	152	11580	1	1	1	645.975	1934.9	3	1934.89	0.0087	0	23.34	0.044	K	LMATLFSTYASADTGDSGK	G			File34154 Spectrum13177 scans: 15992
1	Q02566	Myosin-6 OS=Mus musculus GN=Myh6 PE=1 SV=2	9165	224225	582	380	177	152	11581	1	1	1	968.458	1934.9	2	1934.89	0.0093	0	79.58	1.1e-07	K	LMATLFSTYASADTGDSGK	G			File34154 Spectrum13133 scans: 15946
1	Q02566	Myosin-6 OS=Mus musculus GN=Myh6 PE=1 SV=2	9165	224225	582	380	177	152	11721	1	1	1	980.483	1958.95	2	1958.94	0.0081	0	117.97	2e-11	K	NLQEEISDLTEQLGEGGK	N			File34154 Spectrum17297 scans: 20320
1	Q02566	Myosin-6 OS=Mus musculus GN=Myh6 PE=1 SV=2	9165	224225	582	380	177	152	11722	1	1	1	653.991	1958.95	3	1958.94	0.0095	0	71.43	9.6e-07	K	NLQEEISDLTEQLGEGGK	N			File34154 Spectrum17298 scans: 20321
1	Q02566	Myosin-6 OS=Mus musculus GN=Myh6 PE=1 SV=2	9165	224225	582	380	177	152	11759	1	1	0	492.513	1966.02	4	1966.01	0.0094	1	62.58	6.5e-06	R	DLEEATLQHEATAAALRK	K			File34154 Spectrum7384 scans: 9909
1	Q02566	Myosin-6 OS=Mus musculus GN=Myh6 PE=1 SV=2	9165	224225	582	380	177	152	11760	1	1	0	656.348	1966.02	3	1966.01	0.0101	1	53.32	5.4e-05	R	DLEEATLQHEATAAALRK	K			File34154 Spectrum7342 scans: 9865
1	Q02566	Myosin-6 OS=Mus musculus GN=Myh6 PE=1 SV=2	9165	224225	582	380	177	152	11761	1	1	0	656.348	1966.02	3	1966.01	0.0111	1	34.94	0.0039	R	DLEEATLQHEATAAALRK	K			File34154 Spectrum7226 scans: 9743
1	Q02566	Myosin-6 OS=Mus musculus GN=Myh6 PE=1 SV=2	9165	224225	582	380	177	152	11762	1	1	0	492.513	1966.02	4	1966.01	0.0127	1	22.21	0.07	R	DLEEATLQHEATAAALRK	K			File34154 Spectrum7268 scans: 9787
1	Q02566	Myosin-6 OS=Mus musculus GN=Myh6 PE=1 SV=2	9165	224225	582	380	177	152	11833	1	1	1	989.457	1976.9	2	1976.89	0.0054	0	61.41	5.3e-06	K	MEGDLNEMEIQLSQANR	I			File34154 Spectrum11397 scans: 14123
1	Q02566	Myosin-6 OS=Mus musculus GN=Myh6 PE=1 SV=2	9165	224225	582	380	177	152	11834	1	1	1	989.457	1976.9	2	1976.89	0.0067	0	93.48	3.3e-09	K	MEGDLNEMEIQLSQANR	I			File34154 Spectrum11512 scans: 14244
1	Q02566	Myosin-6 OS=Mus musculus GN=Myh6 PE=1 SV=2	9165	224225	582	380	177	152	11835	1	1	1	659.974	1976.9	3	1976.89	0.0079	0	23.52	0.036	K	MEGDLNEMEIQLSQANR	I			File34154 Spectrum11398 scans: 14124
1	Q02566	Myosin-6 OS=Mus musculus GN=Myh6 PE=1 SV=2	9165	224225	582	380	177	152	11836	1	1	1	659.975	1976.9	3	1976.89	0.0085	0	52.89	4.1e-05	K	MEGDLNEMEIQLSQANR	I			File34154 Spectrum11513 scans: 14245
1	Q02566	Myosin-6 OS=Mus musculus GN=Myh6 PE=1 SV=2	9165	224225	582	380	177	152	11895	1	1	1	993.953	1985.89	2	1985.88	0.009	2	60.05	6.1e-06	K	SAETEKEMANMKEEFGR	V			File34154 Spectrum5388 scans: 7813
1	Q02566	Myosin-6 OS=Mus musculus GN=Myh6 PE=1 SV=2	9165	224225	582	380	177	152	11899	1	1	1	497.48	1985.89	4	1985.88	0.0103	2	24.14	0.024	K	SAETEKEMANMKEEFGR	V			File34154 Spectrum5487 scans: 7917
1	Q02566	Myosin-6 OS=Mus musculus GN=Myh6 PE=1 SV=2	9165	224225	582	380	177	152	11900	1	1	1	662.972	1985.89	3	1985.88	0.011	2	72.23	3.9e-07	K	SAETEKEMANMKEEFGR	V			File34154 Spectrum5447 scans: 7875
1	Q02566	Myosin-6 OS=Mus musculus GN=Myh6 PE=1 SV=2	9165	224225	582	380	177	152	11901	1	1	1	497.481	1985.89	4	1985.88	0.0113	2	44.23	0.00024	K	SAETEKEMANMKEEFGR	V			File34154 Spectrum5252 scans: 7670
1	Q02566	Myosin-6 OS=Mus musculus GN=Myh6 PE=1 SV=2	9165	224225	582	380	177	152	11902	1	1	1	662.972	1985.89	3	1985.88	0.0123	2	67.07	1.3e-06	K	SAETEKEMANMKEEFGR	V			File34154 Spectrum5327 scans: 7749
1	Q02566	Myosin-6 OS=Mus musculus GN=Myh6 PE=1 SV=2	9165	224225	582	380	177	152	11903	1	1	1	497.481	1985.89	4	1985.88	0.0124	2	70.96	5.1e-07	K	SAETEKEMANMKEEFGR	V			File34154 Spectrum5367 scans: 7791
1	Q02566	Myosin-6 OS=Mus musculus GN=Myh6 PE=1 SV=2	9165	224225	582	380	177	152	11918	1	1	0	663.335	1986.98	3	1986.97	0.0072	1	44.3	0.00045	K	LEQQVDDLEGSLEQEKK	V			File34154 Spectrum6805 scans: 9301
1	Q02566	Myosin-6 OS=Mus musculus GN=Myh6 PE=1 SV=2	9165	224225	582	380	177	152	11919	1	1	0	994.498	1986.98	2	1986.97	0.0076	1	16.76	0.26	K	LEQQVDDLEGSLEQEKK	V			File34154 Spectrum6808 scans: 9304
1	Q02566	Myosin-6 OS=Mus musculus GN=Myh6 PE=1 SV=2	9165	224225	582	380	177	152	11920	1	1	0	994.5	1986.98	2	1986.97	0.0102	1	59.22	1.5e-05	K	LEQQVDDLEGSLEQEKK	V			File34154 Spectrum6924 scans: 9426
1	Q02566	Myosin-6 OS=Mus musculus GN=Myh6 PE=1 SV=2	9165	224225	582	380	177	152	11921	1	1	0	663.336	1986.99	3	1986.97	0.0114	1	60.48	1.2e-05	K	LEQQVDDLEGSLEQEKK	V			File34154 Spectrum6922 scans: 9424
1	Q02566	Myosin-6 OS=Mus musculus GN=Myh6 PE=1 SV=2	9165	224225	582	380	177	152	11974	1	1	0	665.684	1994.03	3	1994.02	0.0109	1	59.05	1.8e-05	R	RDLEEATLQHEATAAALR	K			File34154 Spectrum6542 scans: 9025
1	Q02566	Myosin-6 OS=Mus musculus GN=Myh6 PE=1 SV=2	9165	224225	582	380	177	152	11975	1	1	0	499.515	1994.03	4	1994.02	0.0116	1	68.61	1.9e-06	R	RDLEEATLQHEATAAALR	K			File34154 Spectrum6567 scans: 9051
1	Q02566	Myosin-6 OS=Mus musculus GN=Myh6 PE=1 SV=2	9165	224225	582	380	177	152	11976	1	1	0	499.515	1994.03	4	1994.02	0.0118	1	35.93	0.0036	R	RDLEEATLQHEATAAALR	K			File34154 Spectrum6460 scans: 8938
1	Q02566	Myosin-6 OS=Mus musculus GN=Myh6 PE=1 SV=2	9165	224225	582	380	177	152	11977	1	1	0	665.684	1994.03	3	1994.02	0.012	1	31.22	0.011	R	RDLEEATLQHEATAAALR	K			File34154 Spectrum6439 scans: 8916
1	Q02566	Myosin-6 OS=Mus musculus GN=Myh6 PE=1 SV=2	9165	224225	582	380	177	152	11985	1	1	0	666.005	1994.99	3	1994.98	0.0096	1	26.14	0.035	K	HRLQNEIEDLMVDVER	S			File34154 Spectrum16238 scans: 19208
1	Q02566	Myosin-6 OS=Mus musculus GN=Myh6 PE=1 SV=2	9165	224225	582	380	177	152	11987	1	1	0	666.006	1995	3	1994.98	0.0109	1	13.2	0.69	K	HRLQNEIEDLMVDVER	S			File34154 Spectrum16123 scans: 19087
1	Q02566	Myosin-6 OS=Mus musculus GN=Myh6 PE=1 SV=2	9165	224225	582	380	177	152	12030	1	1	1	668.303	2001.89	3	2001.88	0.0092	2	18	0.071	K	SAETEKEMANMKEEFGR	V	Oxidation (M)	0.00000000002000000.0	File34154 Spectrum1433 scans: 3625
1	Q02566	Myosin-6 OS=Mus musculus GN=Myh6 PE=1 SV=2	9165	224225	582	380	177	152	12031	1	1	1	501.479	2001.89	4	2001.88	0.0102	2	12.17	0.28	K	SAETEKEMANMKEEFGR	V	Oxidation (M)	0.00000002000000000.0	File34154 Spectrum2034 scans: 4263
1	Q02566	Myosin-6 OS=Mus musculus GN=Myh6 PE=1 SV=2	9165	224225	582	380	177	152	12093	1	1	1	673.634	2017.88	3	2017.87	0.0086	2	12.78	0.17	K	SAETEKEMANMKEEFGR	V	2 Oxidation (M)	0.00000002002000000.0	File34154 Spectrum860 scans: 3023
1	Q02566	Myosin-6 OS=Mus musculus GN=Myh6 PE=1 SV=2	9165	224225	582	380	177	152	12119	1	1	0	675.015	2022.02	3	2022.01	0.011	1	1.44	9.3	K	KHADSVAELGEQIDNLQR	V			File34154 Spectrum8719 scans: 11311
1	Q02566	Myosin-6 OS=Mus musculus GN=Myh6 PE=1 SV=2	9165	224225	582	380	177	152	12392	1	1	0	1044.03	2086.05	2	2086.04	0.0057	1	80.45	1.2e-07	K	VKLEQQVDDLEGSLEQEK	K			File34154 Spectrum11493 scans: 14224
1	Q02566	Myosin-6 OS=Mus musculus GN=Myh6 PE=1 SV=2	9165	224225	582	380	177	152	12393	1	1	0	696.358	2086.05	3	2086.04	0.0093	1	56.8	2.9e-05	K	VKLEQQVDDLEGSLEQEK	K			File34154 Spectrum11355 scans: 14079
1	Q02566	Myosin-6 OS=Mus musculus GN=Myh6 PE=1 SV=2	9165	224225	582	380	177	152	12395	1	1	0	1044.03	2086.05	2	2086.04	0.0104	1	76.28	3.3e-07	K	VKLEQQVDDLEGSLEQEK	K			File34154 Spectrum11375 scans: 14100
1	Q02566	Myosin-6 OS=Mus musculus GN=Myh6 PE=1 SV=2	9165	224225	582	380	177	152	12397	1	1	0	696.359	2086.05	3	2086.04	0.0121	1	16.76	0.31	K	VKLEQQVDDLEGSLEQEK	K			File34154 Spectrum11596 scans: 14332
1	Q02566	Myosin-6 OS=Mus musculus GN=Myh6 PE=1 SV=2	9165	224225	582	380	177	152	12398	1	1	0	696.359	2086.06	3	2086.04	0.0131	1	48.97	0.00018	K	VKLEQQVDDLEGSLEQEK	K			File34154 Spectrum11473 scans: 14203
1	Q02566	Myosin-6 OS=Mus musculus GN=Myh6 PE=1 SV=2	9165	224225	582	380	177	152	12499	1	1	1	1053.51	2105	2	2104.99	0.0103	1	42.63	0.0006	K	KMEGDLNEMEIQLSQANR	I			File34154 Spectrum10218 scans: 12885
1	Q02566	Myosin-6 OS=Mus musculus GN=Myh6 PE=1 SV=2	9165	224225	582	380	177	152	12500	1	1	1	702.673	2105	3	2104.99	0.0106	1	61.23	8.2e-06	K	KMEGDLNEMEIQLSQANR	I			File34154 Spectrum10097 scans: 12758
1	Q02566	Myosin-6 OS=Mus musculus GN=Myh6 PE=1 SV=2	9165	224225	582	380	177	152	12501	1	1	1	702.674	2105	3	2104.99	0.011	1	65.64	2.9e-06	K	KMEGDLNEMEIQLSQANR	I			File34154 Spectrum10214 scans: 12881
1	Q02566	Myosin-6 OS=Mus musculus GN=Myh6 PE=1 SV=2	9165	224225	582	380	177	152	12502	1	1	1	702.674	2105	3	2104.99	0.0114	1	19.62	0.12	K	KMEGDLNEMEIQLSQANR	I			File34154 Spectrum10338 scans: 13011
1	Q02566	Myosin-6 OS=Mus musculus GN=Myh6 PE=1 SV=2	9165	224225	582	380	177	152	12567	1	1	1	708.004	2120.99	3	2120.98	0.0073	1	21.99	0.058	K	KMEGDLNEMEIQLSQANR	I	Oxidation (M)	0.020000000000000000.0	File34154 Spectrum8366 scans: 10940
1	Q02566	Myosin-6 OS=Mus musculus GN=Myh6 PE=1 SV=2	9165	224225	582	380	177	152	12568	1	1	1	708.004	2120.99	3	2120.98	0.008	1	13.11	0.44	K	KMEGDLNEMEIQLSQANR	I	Oxidation (M)	0.000000002000000000.0	File34154 Spectrum4854 scans: 7252
1	Q02566	Myosin-6 OS=Mus musculus GN=Myh6 PE=1 SV=2	9165	224225	582	380	177	152	12581	1	1	0	531.538	2122.12	4	2122.11	0.0117	2	6.92	2.2	R	RDLEEATLQHEATAAALRK	K			File34154 Spectrum5429 scans: 7856
1	Q02566	Myosin-6 OS=Mus musculus GN=Myh6 PE=1 SV=2	9165	224225	582	380	177	152	12583	1	1	0	531.539	2122.13	4	2122.11	0.0141	2	3.6	4.6	R	RDLEEATLQHEATAAALRK	K			File34154 Spectrum5321 scans: 7742
1	Q02566	Myosin-6 OS=Mus musculus GN=Myh6 PE=1 SV=2	9165	224225	582	380	177	152	12708	1	1	0	717.713	2150.12	3	2150.11	0.0104	2	43.9	0.00052	R	KKHADSVAELGEQIDNLQR	V			File34154 Spectrum7712 scans: 10253
1	Q02566	Myosin-6 OS=Mus musculus GN=Myh6 PE=1 SV=2	9165	224225	582	380	177	152	12709	1	1	0	717.714	2150.12	3	2150.11	0.0111	2	48.53	0.00018	R	KKHADSVAELGEQIDNLQR	V			File34154 Spectrum7823 scans: 10370
1	Q02566	Myosin-6 OS=Mus musculus GN=Myh6 PE=1 SV=2	9165	224225	582	380	177	152	12711	1	1	0	538.537	2150.12	4	2150.11	0.0121	2	21.54	0.087	R	KKHADSVAELGEQIDNLQR	V			File34154 Spectrum7666 scans: 10205
1	Q02566	Myosin-6 OS=Mus musculus GN=Myh6 PE=1 SV=2	9165	224225	582	380	177	152	12712	1	1	0	717.714	2150.12	3	2150.11	0.0135	2	0.63	11	R	KKHADSVAELGEQIDNLQR	V			File34154 Spectrum7587 scans: 10122
1	Q02566	Myosin-6 OS=Mus musculus GN=Myh6 PE=1 SV=2	9165	224225	582	380	177	152	12713	1	1	0	538.538	2150.12	4	2150.11	0.0136	2	5.18	3.8	R	KKHADSVAELGEQIDNLQR	V			File34154 Spectrum7784 scans: 10329
1	Q02566	Myosin-6 OS=Mus musculus GN=Myh6 PE=1 SV=2	9165	224225	582	380	177	152	12720	1	1	0	718.692	2153.05	3	2153.05	0.0051	2	4.98	4	R	TKYETDAIQRTEELEEAK	K			File34154 Spectrum5699 scans: 8139
1	Q02566	Myosin-6 OS=Mus musculus GN=Myh6 PE=1 SV=2	9165	224225	582	380	177	152	12723	1	1	0	718.693	2153.06	3	2153.05	0.0097	2	15.03	0.4	R	TKYETDAIQRTEELEEAK	K			File34154 Spectrum5805 scans: 8251
1	Q02566	Myosin-6 OS=Mus musculus GN=Myh6 PE=1 SV=2	9165	224225	582	380	177	152	12734	1	1	0	719.345	2155.01	3	2155	0.0091	2	12.66	0.58	K	QKYEESQSELESSQKEAR	S			File34154 Spectrum947 scans: 3114
1	Q02566	Myosin-6 OS=Mus musculus GN=Myh6 PE=1 SV=2	9165	224225	582	380	177	152	12916	1	1	1	732.321	2193.94	3	2193.93	0.0114	1	19.4	0.031	R	HDCDLLREQYEEEMEAK	A			File34154 Spectrum6562 scans: 9046
1	Q02566	Myosin-6 OS=Mus musculus GN=Myh6 PE=1 SV=2	9165	224225	582	380	177	152	12917	1	1	1	1097.98	2193.94	2	2193.93	0.0116	1	1.24	2	R	HDCDLLREQYEEEMEAK	A			File34154 Spectrum6484 scans: 8964
1	Q02566	Myosin-6 OS=Mus musculus GN=Myh6 PE=1 SV=2	9165	224225	582	380	177	152	12918	1	1	1	732.322	2193.94	3	2193.93	0.0123	1	23.73	0.012	R	HDCDLLREQYEEEMEAK	A			File34154 Spectrum6442 scans: 8920
1	Q02566	Myosin-6 OS=Mus musculus GN=Myh6 PE=1 SV=2	9165	224225	582	380	177	152	12919	1	1	1	549.493	2193.94	4	2193.93	0.0129	1	16.78	0.058	R	HDCDLLREQYEEEMEAK	A			File34154 Spectrum6393 scans: 8868
1	Q02566	Myosin-6 OS=Mus musculus GN=Myh6 PE=1 SV=2	9165	224225	582	380	177	152	12920	1	1	1	549.493	2193.94	4	2193.93	0.0132	1	20.1	0.027	R	HDCDLLREQYEEEMEAK	A			File34154 Spectrum6503 scans: 8984
1	Q02566	Myosin-6 OS=Mus musculus GN=Myh6 PE=1 SV=2	9165	224225	582	380	177	152	12948	1	1	0	1100.57	2199.13	2	2199.12	0.0092	0	20.85	0.1	K	GTLEDQIIQANPALEAFGNAK	T			File34154 Spectrum16676 scans: 19668
1	Q02566	Myosin-6 OS=Mus musculus GN=Myh6 PE=1 SV=2	9165	224225	582	380	177	152	12950	1	1	0	734.05	2199.13	3	2199.12	0.0107	0	54.43	4.5e-05	K	GTLEDQIIQANPALEAFGNAK	T			File34154 Spectrum16755 scans: 19751
1	Q02566	Myosin-6 OS=Mus musculus GN=Myh6 PE=1 SV=2	9165	224225	582	380	177	152	12951	1	1	0	1100.57	2199.13	2	2199.12	0.0107	0	53.61	5.4e-05	K	GTLEDQIIQANPALEAFGNAK	T			File34154 Spectrum16796 scans: 19794
1	Q02566	Myosin-6 OS=Mus musculus GN=Myh6 PE=1 SV=2	9165	224225	582	380	177	152	13003	1	1	0	738.029	2211.07	3	2211.05	0.0107	0	114.6	4.3e-11	K	LELQSALEEAEASLEHEEGK	I			File34154 Spectrum17217 scans: 20236
1	Q02566	Myosin-6 OS=Mus musculus GN=Myh6 PE=1 SV=2	9165	224225	582	380	177	152	13023	1	1	0	1108.08	2214.15	2	2214.14	0.0106	2	46.43	0.00029	K	VKLEQQVDDLEGSLEQEKK	V			File34154 Spectrum10413 scans: 13090
1	Q02566	Myosin-6 OS=Mus musculus GN=Myh6 PE=1 SV=2	9165	224225	582	380	177	152	13025	1	1	0	554.545	2214.15	4	2214.14	0.0119	2	39.4	0.0015	K	VKLEQQVDDLEGSLEQEKK	V			File34154 Spectrum10513 scans: 13195
1	Q02566	Myosin-6 OS=Mus musculus GN=Myh6 PE=1 SV=2	9165	224225	582	380	177	152	13027	1	1	0	554.545	2214.15	4	2214.14	0.0134	2	4.71	4.3	K	VKLEQQVDDLEGSLEQEKK	V			File34154 Spectrum10279 scans: 12949
1	Q02566	Myosin-6 OS=Mus musculus GN=Myh6 PE=1 SV=2	9165	224225	582	380	177	152	13028	1	1	0	554.545	2214.15	4	2214.14	0.0134	2	44.19	0.00048	K	VKLEQQVDDLEGSLEQEKK	V			File34154 Spectrum10393 scans: 13069
1	Q02566	Myosin-6 OS=Mus musculus GN=Myh6 PE=1 SV=2	9165	224225	582	380	177	152	13029	1	1	0	739.058	2214.15	3	2214.14	0.0135	2	94.29	4.7e-09	K	VKLEQQVDDLEGSLEQEKK	V			File34154 Spectrum10333 scans: 13006
1	Q02566	Myosin-6 OS=Mus musculus GN=Myh6 PE=1 SV=2	9165	224225	582	380	177	152	13030	1	1	0	739.058	2214.15	3	2214.14	0.0136	2	72.04	7.8e-07	K	VKLEQQVDDLEGSLEQEKK	V			File34154 Spectrum10453 scans: 13132
1	Q02566	Myosin-6 OS=Mus musculus GN=Myh6 PE=1 SV=2	9165	224225	582	380	177	152	13112	1	1	1	745.371	2233.09	3	2233.08	0.007	2	5.28	3.8	K	KKMEGDLNEMEIQLSQANR	I			File34154 Spectrum8174 scans: 10738
1	Q02566	Myosin-6 OS=Mus musculus GN=Myh6 PE=1 SV=2	9165	224225	582	380	177	152	13113	1	1	1	559.28	2233.09	4	2233.08	0.008	2	41.72	0.00091	K	KKMEGDLNEMEIQLSQANR	I			File34154 Spectrum8185 scans: 10750
1	Q02566	Myosin-6 OS=Mus musculus GN=Myh6 PE=1 SV=2	9165	224225	582	380	177	152	13131	1	1	0	747.046	2238.12	3	2238.11	0.0071	1	71.39	9.2e-07	K	SEFKLELDDVTSNMEQIIK	A			File34154 Spectrum17288 scans: 20310
1	Q02566	Myosin-6 OS=Mus musculus GN=Myh6 PE=1 SV=2	9165	224225	582	380	177	152	13132	1	1	0	1120.07	2238.12	2	2238.11	0.0098	1	64.95	4.1e-06	K	SEFKLELDDVTSNMEQIIK	A			File34154 Spectrum17299 scans: 20322
1	Q02566	Myosin-6 OS=Mus musculus GN=Myh6 PE=1 SV=2	9165	224225	582	380	177	152	13260	1	1	0	756.676	2267.01	3	2266.99	0.0126	1	29.1	0.005	K	EMTERLEDEEEMNAELTAK	K			File34154 Spectrum7045 scans: 9553
1	Q02566	Myosin-6 OS=Mus musculus GN=Myh6 PE=1 SV=2	9165	224225	582	380	177	152	13282	1	1	1	759.385	2275.13	3	2275.13	0.007	1	7.1	3.2	K	LTQESIMDLENDKLQLEEK	L			File34154 Spectrum11261 scans: 13980
1	Q02566	Myosin-6 OS=Mus musculus GN=Myh6 PE=1 SV=2	9165	224225	582	380	177	152	13283	1	1	1	1138.57	2275.14	2	2275.13	0.0098	1	72.17	1e-06	K	LTQESIMDLENDKLQLEEK	L			File34154 Spectrum12014 scans: 14771
1	Q02566	Myosin-6 OS=Mus musculus GN=Myh6 PE=1 SV=2	9165	224225	582	380	177	152	13284	1	1	1	759.386	2275.14	3	2275.13	0.0109	1	77.18	3.2e-07	K	LTQESIMDLENDKLQLEEK	L			File34154 Spectrum12133 scans: 14896
1	Q02566	Myosin-6 OS=Mus musculus GN=Myh6 PE=1 SV=2	9165	224225	582	380	177	152	13285	1	1	1	759.387	2275.14	3	2275.13	0.0132	1	35.92	0.0043	K	LTQESIMDLENDKLQLEEK	L			File34154 Spectrum11894 scans: 14645
1	Q02566	Myosin-6 OS=Mus musculus GN=Myh6 PE=1 SV=2	9165	224225	582	380	177	152	13287	1	1	1	759.388	2275.14	3	2275.13	0.0156	1	54.39	6.2e-05	K	LTQESIMDLENDKLQLEEK	L			File34154 Spectrum12012 scans: 14769
1	Q02566	Myosin-6 OS=Mus musculus GN=Myh6 PE=1 SV=2	9165	224225	582	380	177	152	13341	1	1	1	764.717	2291.13	3	2291.12	0.0096	1	0.1	14	K	LTQESIMDLENDKLQLEEK	L	Oxidation (M)	0.0000002000000000000.0	File34154 Spectrum10378 scans: 13053
1	Q02566	Myosin-6 OS=Mus musculus GN=Myh6 PE=1 SV=2	9165	224225	582	380	177	152	13345	1	1	1	764.718	2291.13	3	2291.12	0.0126	1	8.68	1.9	K	LTQESIMDLENDKLQLEEK	L	Oxidation (M)	0.0000002000000000000.0	File34154 Spectrum10253 scans: 12922
1	Q02566	Myosin-6 OS=Mus musculus GN=Myh6 PE=1 SV=2	9165	224225	582	380	177	152	13346	1	1	1	764.718	2291.13	3	2291.12	0.0135	1	54.34	5.2e-05	K	LTQESIMDLENDKLQLEEK	L	Oxidation (M)	0.0000002000000000000.0	File34154 Spectrum10133 scans: 12796
1	Q02566	Myosin-6 OS=Mus musculus GN=Myh6 PE=1 SV=2	9165	224225	582	380	177	152	13347	1	1	1	764.719	2291.13	3	2291.12	0.014	1	64.7	4.8e-06	K	LTQESIMDLENDKLQLEEK	L	Oxidation (M)	0.0000002000000000000.0	File34154 Spectrum10013 scans: 12670
1	Q02566	Myosin-6 OS=Mus musculus GN=Myh6 PE=1 SV=2	9165	224225	582	380	177	152	13485	1	1	1	777.718	2330.13	3	2330.12	0.0096	1	81.17	9.5e-08	R	ENKNLQEEISDLTEQLGEGGK	N			File34154 Spectrum16595 scans: 19583
1	Q02566	Myosin-6 OS=Mus musculus GN=Myh6 PE=1 SV=2	9165	224225	582	380	177	152	13522	1	1	1	1171.55	2341.09	2	2341.08	0.0081	0	98.53	1.1e-09	K	NDLQLQVQAEQDNLNDAEER	C			File34154 Spectrum8104 scans: 10665
1	Q02566	Myosin-6 OS=Mus musculus GN=Myh6 PE=1 SV=2	9165	224225	582	380	177	152	13523	1	1	1	781.37	2341.09	3	2341.08	0.0093	0	75.69	2.2e-07	K	NDLQLQVQAEQDNLNDAEER	C			File34154 Spectrum8203 scans: 10769
1	Q02566	Myosin-6 OS=Mus musculus GN=Myh6 PE=1 SV=2	9165	224225	582	380	177	152	13525	1	1	1	781.37	2341.09	3	2341.08	0.0107	0	99	1e-09	K	NDLQLQVQAEQDNLNDAEER	C			File34154 Spectrum8082 scans: 10642
1	Q02566	Myosin-6 OS=Mus musculus GN=Myh6 PE=1 SV=2	9165	224225	582	380	177	152	13526	1	1	1	1171.55	2341.09	2	2341.08	0.011	0	16.97	0.16	K	NDLQLQVQAEQDNLNDAEER	C			File34154 Spectrum8226 scans: 10793
1	Q02566	Myosin-6 OS=Mus musculus GN=Myh6 PE=1 SV=2	9165	224225	582	380	177	152	13566	1	1	0	589.316	2353.24	4	2353.22	0.0121	1	3.88	3.9	R	NNLLQAELEELRAVVEQTER	S			File34154 Spectrum18182 scans: 21249
1	Q02566	Myosin-6 OS=Mus musculus GN=Myh6 PE=1 SV=2	9165	224225	582	380	177	152	13567	1	1	0	1177.63	2353.25	2	2353.22	0.0227	1	10.49	0.78	R	NNLLQAELEELRAVVEQTER	S			File34154 Spectrum18177 scans: 21244
1	Q02566	Myosin-6 OS=Mus musculus GN=Myh6 PE=1 SV=2	9165	224225	582	380	177	152	13568	1	1	0	785.424	2353.25	3	2353.22	0.026	1	40.66	0.00072	R	NNLLQAELEELRAVVEQTER	S			File34154 Spectrum18157 scans: 21223
1	Q02566	Myosin-6 OS=Mus musculus GN=Myh6 PE=1 SV=2	9165	224225	582	380	177	152	13678	1	1	1	799.032	2394.07	3	2394.07	0.0072	0	80.77	4.4e-08	K	MESDLTQLQTEVEEAVQECR	N			File34154 Spectrum17232 scans: 20251
1	Q02566	Myosin-6 OS=Mus musculus GN=Myh6 PE=1 SV=2	9165	224225	582	380	177	152	13679	1	1	1	1198.05	2394.08	2	2394.07	0.0084	0	90.71	4.6e-09	K	MESDLTQLQTEVEEAVQECR	N			File34154 Spectrum17239 scans: 20259
1	Q02566	Myosin-6 OS=Mus musculus GN=Myh6 PE=1 SV=2	9165	224225	582	380	177	152	13722	1	1	0	804.058	2409.15	3	2409.14	0.0115	1	4.65	3.5	K	VQHELDEAEERADIAESQVNK	L			File34154 Spectrum5368 scans: 7792
1	Q02566	Myosin-6 OS=Mus musculus GN=Myh6 PE=1 SV=2	9165	224225	582	380	177	152	13724	1	1	0	603.296	2409.16	4	2409.14	0.0142	1	7.8	1.8	K	VQHELDEAEERADIAESQVNK	L			File34154 Spectrum5330 scans: 7752
1	Q02566	Myosin-6 OS=Mus musculus GN=Myh6 PE=1 SV=2	9165	224225	582	380	177	152	13725	1	1	0	603.296	2409.16	4	2409.14	0.0145	1	30.51	0.0095	K	VQHELDEAEERADIAESQVNK	L			File34154 Spectrum5448 scans: 7876
1	Q02566	Myosin-6 OS=Mus musculus GN=Myh6 PE=1 SV=2	9165	224225	582	380	177	152	13732	1	1	1	804.359	2410.06	3	2410.06	-0.0065	0	68.93	5.2e-07	K	MESDLTQLQTEVEEAVQECR	N	Oxidation (M)	0.20000000000000000000.0	File34154 Spectrum17063 scans: 20074
1	Q02566	Myosin-6 OS=Mus musculus GN=Myh6 PE=1 SV=2	9165	224225	582	380	177	152	13895	1	1	0	826.418	2476.23	3	2476.23	0.0072	2	45.43	0.00032	K	LEDECSELKKDIDDLELTLAK	V			File34154 Spectrum17341 scans: 20366
1	Q02566	Myosin-6 OS=Mus musculus GN=Myh6 PE=1 SV=2	9165	224225	582	380	177	152	13896	1	1	0	620.066	2476.23	4	2476.23	0.0084	2	27.09	0.022	K	LEDECSELKKDIDDLELTLAK	V			File34154 Spectrum17357 scans: 20383
1	Q02566	Myosin-6 OS=Mus musculus GN=Myh6 PE=1 SV=2	9165	224225	582	380	177	152	13897	1	1	0	1239.12	2476.23	2	2476.23	0.0093	2	0.74	9.6	K	LEDECSELKKDIDDLELTLAK	V			File34154 Spectrum17363 scans: 20389
1	Q02566	Myosin-6 OS=Mus musculus GN=Myh6 PE=1 SV=2	9165	224225	582	380	177	152	13936	1	1	0	832.396	2494.17	3	2494.16	0.0093	2	36.14	0.0022	K	VKEMTERLEDEEEMNAELTAK	K			File34154 Spectrum6803 scans: 9299
1	Q02566	Myosin-6 OS=Mus musculus GN=Myh6 PE=1 SV=2	9165	224225	582	380	177	152	13937	1	1	0	624.549	2494.17	4	2494.16	0.0103	2	11.57	0.62	K	VKEMTERLEDEEEMNAELTAK	K			File34154 Spectrum6719 scans: 9210
1	Q02566	Myosin-6 OS=Mus musculus GN=Myh6 PE=1 SV=2	9165	224225	582	380	177	152	13938	1	1	0	624.549	2494.17	4	2494.16	0.0108	2	9.06	1.1	K	VKEMTERLEDEEEMNAELTAK	K			File34154 Spectrum6824 scans: 9321
1	Q02566	Myosin-6 OS=Mus musculus GN=Myh6 PE=1 SV=2	9165	224225	582	380	177	152	13952	1	1	0	624.822	2495.26	4	2495.25	0.0111	2	19.58	0.12	K	EKSEFKLELDDVTSNMEQIIK	A			File34154 Spectrum17120 scans: 20134
1	Q02566	Myosin-6 OS=Mus musculus GN=Myh6 PE=1 SV=2	9165	224225	582	380	177	152	13954	1	1	0	1248.64	2495.26	2	2495.25	0.0122	2	3.23	5.3	K	EKSEFKLELDDVTSNMEQIIK	A			File34154 Spectrum17139 scans: 20154
1	Q02566	Myosin-6 OS=Mus musculus GN=Myh6 PE=1 SV=2	9165	224225	582	380	177	152	13987	1	1	0	628.548	2510.16	4	2510.15	0.0117	2	4.57	2.9	K	VKEMTERLEDEEEMNAELTAK	K	Oxidation (M)	0.000000000000020000000.0	File34154 Spectrum5072 scans: 7481
1	Q02566	Myosin-6 OS=Mus musculus GN=Myh6 PE=1 SV=2	9165	224225	582	380	177	152	13988	1	1	0	628.549	2510.17	4	2510.15	0.0142	2	6.01	2.1	K	VKEMTERLEDEEEMNAELTAK	K	Oxidation (M)	0.000000000000020000000.0	File34154 Spectrum4952 scans: 7355
1	Q02566	Myosin-6 OS=Mus musculus GN=Myh6 PE=1 SV=2	9165	224225	582	380	177	152	14004	1	1	1	839.78	2516.32	3	2516.3	0.0138	2	10.3	0.91	K	LTQESIMDLENDKLQLEEKLK	K			File34154 Spectrum14253 scans: 17122
1	Q02566	Myosin-6 OS=Mus musculus GN=Myh6 PE=1 SV=2	9165	224225	582	380	177	152	14014	1	1	1	841.732	2522.17	3	2522.16	0.0117	1	1.61	5.3	K	KMESDLTQLQTEVEEAVQECR	N			File34154 Spectrum16842 scans: 19842
1	Q02566	Myosin-6 OS=Mus musculus GN=Myh6 PE=1 SV=2	9165	224225	582	380	177	152	14051	1	1	0	635.318	2537.24	4	2537.24	0.0062	2	42.9	0.00065	R	KVQHELDEAEERADIAESQVNK	L			File34154 Spectrum5587 scans: 8022
1	Q02566	Myosin-6 OS=Mus musculus GN=Myh6 PE=1 SV=2	9165	224225	582	380	177	152	14053	1	1	0	635.319	2537.25	4	2537.24	0.0103	2	4.95	4	R	KVQHELDEAEERADIAESQVNK	L			File34154 Spectrum5712 scans: 8153
1	Q02566	Myosin-6 OS=Mus musculus GN=Myh6 PE=1 SV=2	9165	224225	582	380	177	152	14054	1	1	0	635.319	2537.25	4	2537.24	0.0106	2	25.33	0.037	R	KVQHELDEAEERADIAESQVNK	L			File34154 Spectrum5350 scans: 7773
1	Q02566	Myosin-6 OS=Mus musculus GN=Myh6 PE=1 SV=2	9165	224225	582	380	177	152	14055	1	1	0	846.756	2537.25	3	2537.24	0.0109	2	24.64	0.043	R	KVQHELDEAEERADIAESQVNK	L			File34154 Spectrum5387 scans: 7812
1	Q02566	Myosin-6 OS=Mus musculus GN=Myh6 PE=1 SV=2	9165	224225	582	380	177	152	14057	1	1	0	846.756	2537.25	3	2537.24	0.0115	2	22.56	0.07	R	KVQHELDEAEERADIAESQVNK	L			File34154 Spectrum5508 scans: 7939
1	Q02566	Myosin-6 OS=Mus musculus GN=Myh6 PE=1 SV=2	9165	224225	582	380	177	152	14058	1	1	0	635.319	2537.25	4	2537.24	0.013	2	38.91	0.0016	R	KVQHELDEAEERADIAESQVNK	L			File34154 Spectrum5467 scans: 7896
1	Q02566	Myosin-6 OS=Mus musculus GN=Myh6 PE=1 SV=2	9165	224225	582	380	177	152	14061	1	1	1	847.062	2538.16	3	2538.16	0.0072	1	1.03	5.9	K	KMESDLTQLQTEVEEAVQECR	N	Oxidation (M)	0.020000000000000000000.0	File34154 Spectrum16260 scans: 19231
1	Q02566	Myosin-6 OS=Mus musculus GN=Myh6 PE=1 SV=2	9165	224225	582	380	177	152	14064	1	1	1	847.065	2538.17	3	2538.16	0.0162	1	37.34	0.0016	K	KMESDLTQLQTEVEEAVQECR	N	Oxidation (M)	0.020000000000000000000.0	File34154 Spectrum16376 scans: 19353
1	Q02566	Myosin-6 OS=Mus musculus GN=Myh6 PE=1 SV=2	9165	224225	582	380	177	152	14194	1	1	0	649.343	2593.34	4	2593.32	0.0183	1	55.06	3.2e-05	K	LELQSALEEAEASLEHEEGKILR	A			File34154 Spectrum17660 scans: 20701
1	Q02566	Myosin-6 OS=Mus musculus GN=Myh6 PE=1 SV=2	9165	224225	582	380	177	152	14196	1	1	0	865.457	2593.35	3	2593.32	0.0247	1	61.17	7.7e-06	K	LELQSALEEAEASLEHEEGKILR	A			File34154 Spectrum17663 scans: 20704
1	Q02566	Myosin-6 OS=Mus musculus GN=Myh6 PE=1 SV=2	9165	224225	582	380	177	152	14321	1	1	1	884.429	2650.26	3	2650.26	0.0061	2	5.97	2.7	K	KKMESDLTQLQTEVEEAVQECR	N			File34154 Spectrum16028 scans: 18987
1	Q02566	Myosin-6 OS=Mus musculus GN=Myh6 PE=1 SV=2	9165	224225	582	380	177	152	14322	1	1	1	884.431	2650.27	3	2650.26	0.0133	2	84.68	3.7e-08	K	KKMESDLTQLQTEVEEAVQECR	N			File34154 Spectrum15910 scans: 18863
1	Q02566	Myosin-6 OS=Mus musculus GN=Myh6 PE=1 SV=2	9165	224225	582	380	177	152	14323	1	1	1	663.575	2650.27	4	2650.26	0.0141	2	18.85	0.14	K	KKMESDLTQLQTEVEEAVQECR	N			File34154 Spectrum15991 scans: 18948
1	Q02566	Myosin-6 OS=Mus musculus GN=Myh6 PE=1 SV=2	9165	224225	582	380	177	152	14325	1	1	1	663.576	2650.27	4	2650.26	0.0156	2	42.22	0.00064	K	KKMESDLTQLQTEVEEAVQECR	N			File34154 Spectrum15872 scans: 18823
1	Q02566	Myosin-6 OS=Mus musculus GN=Myh6 PE=1 SV=2	9165	224225	582	380	177	152	14338	1	1	0	888.103	2661.29	3	2661.28	0.0061	1	13.55	0.54	R	ELEEISERLEEAGGATSVQIEMNK	K			File34154 Spectrum13452 scans: 16281
1	Q02566	Myosin-6 OS=Mus musculus GN=Myh6 PE=1 SV=2	9165	224225	582	380	177	152	14342	1	1	0	888.104	2661.29	3	2661.28	0.0095	1	65.62	3.5e-06	R	ELEEISERLEEAGGATSVQIEMNK	K			File34154 Spectrum13212 scans: 16029
1	Q02566	Myosin-6 OS=Mus musculus GN=Myh6 PE=1 SV=2	9165	224225	582	380	177	152	14343	1	1	0	888.104	2661.29	3	2661.28	0.011	1	0.26	12	R	ELEEISERLEEAGGATSVQIEMNK	K			File34154 Spectrum13822 scans: 16669
1	Q02566	Myosin-6 OS=Mus musculus GN=Myh6 PE=1 SV=2	9165	224225	582	380	177	152	14344	1	1	0	888.105	2661.29	3	2661.28	0.0121	1	26.05	0.031	R	ELEEISERLEEAGGATSVQIEMNK	K			File34154 Spectrum13333 scans: 16156
1	Q02566	Myosin-6 OS=Mus musculus GN=Myh6 PE=1 SV=2	9165	224225	582	380	177	152	14350	1	1	0	888.106	2661.3	3	2661.28	0.0158	1	55.46	3.6e-05	R	ELEEISERLEEAGGATSVQIEMNK	K			File34154 Spectrum13092 scans: 15903
1	Q02566	Myosin-6 OS=Mus musculus GN=Myh6 PE=1 SV=2	9165	224225	582	380	177	152	14371	1	1	1	889.763	2666.27	3	2666.25	0.013	2	41.29	0.00062	K	KKMESDLTQLQTEVEEAVQECR	N	Oxidation (M)	0.0020000000000000000000.0	File34154 Spectrum15229 scans: 18147
1	Q02566	Myosin-6 OS=Mus musculus GN=Myh6 PE=1 SV=2	9165	224225	582	380	177	152	14372	1	1	1	667.574	2666.27	4	2666.25	0.0136	2	4.63	2.9	K	KKMESDLTQLQTEVEEAVQECR	N	Oxidation (M)	0.0020000000000000000000.0	File34154 Spectrum15209 scans: 18126
1	Q02566	Myosin-6 OS=Mus musculus GN=Myh6 PE=1 SV=2	9165	224225	582	380	177	152	14373	1	1	1	889.764	2666.27	3	2666.25	0.0161	2	1.7	6	K	KKMESDLTQLQTEVEEAVQECR	N	Oxidation (M)	0.0020000000000000000000.0	File34154 Spectrum15109 scans: 18021
1	Q02566	Myosin-6 OS=Mus musculus GN=Myh6 PE=1 SV=2	9165	224225	582	380	177	152	14403	1	1	1	892.461	2674.36	3	2674.34	0.0146	1	51.55	8.8e-05	K	EFDISQQNSKIEDEQALALQLQK	K			File34154 Spectrum11652 scans: 14391
1	Q02566	Myosin-6 OS=Mus musculus GN=Myh6 PE=1 SV=2	9165	224225	582	380	177	152	14404	1	1	1	669.597	2674.36	4	2674.34	0.0158	1	4.18	4.9	K	EFDISQQNSKIEDEQALALQLQK	K			File34154 Spectrum11734 scans: 14477
1	Q02566	Myosin-6 OS=Mus musculus GN=Myh6 PE=1 SV=2	9165	224225	582	380	177	152	14405	1	1	1	892.461	2674.36	3	2674.34	0.0171	1	48.98	0.00016	K	EFDISQQNSKIEDEQALALQLQK	K			File34154 Spectrum11772 scans: 14517
1	Q02566	Myosin-6 OS=Mus musculus GN=Myh6 PE=1 SV=2	9165	224225	582	380	177	152	14420	1	1	0	893.442	2677.3	3	2677.28	0.0286	1	46.34	0.00027	R	ELEEISERLEEAGGATSVQIEMNK	K	Oxidation (M)	0.000000000000000000000200.0	File34154 Spectrum11865 scans: 14614
1	Q02566	Myosin-6 OS=Mus musculus GN=Myh6 PE=1 SV=2	9165	224225	582	380	177	152	14615	1	1	1	698.823	2791.26	4	2791.25	0.0088	2	8.53	0.72	R	HDCDLLREQYEEEMEAKAELQR	V			File34154 Spectrum9463 scans: 12092
1	Q02566	Myosin-6 OS=Mus musculus GN=Myh6 PE=1 SV=2	9165	224225	582	380	177	152	14647	1	1	1	701.621	2802.46	4	2802.44	0.0159	2	14.03	0.37	K	EFDISQQNSKIEDEQALALQLQKK	L			File34154 Spectrum10557 scans: 13241
1	Q02566	Myosin-6 OS=Mus musculus GN=Myh6 PE=1 SV=2	9165	224225	582	380	177	152	14660	1	1	0	936.808	2807.4	3	2807.39	0.0095	1	43.98	0.00046	K	ALQEAHQQALDDLQAEEDKVNTLTK	S			File34154 Spectrum11378 scans: 14103
1	Q02566	Myosin-6 OS=Mus musculus GN=Myh6 PE=1 SV=2	9165	224225	582	380	177	152	14661	1	1	0	936.809	2807.41	3	2807.39	0.0114	1	90.04	1.1e-08	K	ALQEAHQQALDDLQAEEDKVNTLTK	S			File34154 Spectrum11492 scans: 14223
1	Q02566	Myosin-6 OS=Mus musculus GN=Myh6 PE=1 SV=2	9165	224225	582	380	177	152	14662	1	1	0	936.81	2807.41	3	2807.39	0.0136	1	90.85	9.5e-09	K	ALQEAHQQALDDLQAEEDKVNTLTK	S			File34154 Spectrum11612 scans: 14349
1	Q02566	Myosin-6 OS=Mus musculus GN=Myh6 PE=1 SV=2	9165	224225	582	380	177	152	14664	1	1	0	702.86	2807.41	4	2807.39	0.0164	1	38.31	0.0016	K	ALQEAHQQALDDLQAEEDKVNTLTK	S			File34154 Spectrum11592 scans: 14328
1	Q02566	Myosin-6 OS=Mus musculus GN=Myh6 PE=1 SV=2	9165	224225	582	380	177	152	14665	1	1	0	702.86	2807.41	4	2807.39	0.0166	1	22.32	0.065	K	ALQEAHQQALDDLQAEEDKVNTLTK	S			File34154 Spectrum11474 scans: 14204
1	Q02566	Myosin-6 OS=Mus musculus GN=Myh6 PE=1 SV=2	9165	224225	582	380	177	152	14669	1	1	1	937.134	2808.38	3	2808.38	0.0013	1	55.59	2.8e-05	K	NLQEEISDLTEQLGEGGKNVHELEK	I			File34154 Spectrum17017 scans: 20026
1	Q02566	Myosin-6 OS=Mus musculus GN=Myh6 PE=1 SV=2	9165	224225	582	380	177	152	14670	1	1	1	703.102	2808.38	4	2808.38	0.0024	1	44.91	0.00033	K	NLQEEISDLTEQLGEGGKNVHELEK	I			File34154 Spectrum17018 scans: 20027
1	Q02566	Myosin-6 OS=Mus musculus GN=Myh6 PE=1 SV=2	9165	224225	582	380	177	152	14709	1	1	1	945.812	2834.42	3	2834.4	0.0107	1	48.5	0.00018	K	DTQLQLDDAVHANDDLKENIAIVER	R			File34154 Spectrum12212 scans: 14979
1	Q02566	Myosin-6 OS=Mus musculus GN=Myh6 PE=1 SV=2	9165	224225	582	380	177	152	14710	1	1	1	709.611	2834.42	4	2834.4	0.0111	1	28.93	0.016	K	DTQLQLDDAVHANDDLKENIAIVER	R			File34154 Spectrum12233 scans: 15001
1	Q02566	Myosin-6 OS=Mus musculus GN=Myh6 PE=1 SV=2	9165	224225	582	380	177	152	14835	1	1	1	974.487	2920.44	3	2920.42	0.0214	1	75.36	3.4e-07	K	QLEVEKLELQSALEEAEASLEHEEGK	I	Gln->pyro-Glu (N-term Q)	1.00000000000000000000000000.0	File34154 Spectrum17818 scans: 20867
1	Q02566	Myosin-6 OS=Mus musculus GN=Myh6 PE=1 SV=2	9165	224225	582	380	177	152	14854	1	1	0	734.883	2935.5	4	2935.49	0.0128	2	26.98	0.021	K	KALQEAHQQALDDLQAEEDKVNTLTK	S			File34154 Spectrum11254 scans: 13973
1	Q02566	Myosin-6 OS=Mus musculus GN=Myh6 PE=1 SV=2	9165	224225	582	380	177	152	14856	1	1	0	979.508	2935.5	3	2935.49	0.0142	2	49.41	0.00012	K	KALQEAHQQALDDLQAEEDKVNTLTK	S			File34154 Spectrum10912 scans: 13614
1	Q02566	Myosin-6 OS=Mus musculus GN=Myh6 PE=1 SV=2	9165	224225	582	380	177	152	14857	1	1	0	979.508	2935.5	3	2935.49	0.0146	2	46.56	0.00023	K	KALQEAHQQALDDLQAEEDKVNTLTK	S			File34154 Spectrum11032 scans: 13740
1	Q02566	Myosin-6 OS=Mus musculus GN=Myh6 PE=1 SV=2	9165	224225	582	380	177	152	14859	1	1	0	588.108	2935.5	5	2935.49	0.0151	2	31.18	0.0078	K	KALQEAHQQALDDLQAEEDKVNTLTK	S			File34154 Spectrum11053 scans: 13762
1	Q02566	Myosin-6 OS=Mus musculus GN=Myh6 PE=1 SV=2	9165	224225	582	380	177	152	14860	1	1	0	979.509	2935.51	3	2935.49	0.0166	2	13.5	0.45	K	KALQEAHQQALDDLQAEEDKVNTLTK	S			File34154 Spectrum11152 scans: 13866
1	Q02566	Myosin-6 OS=Mus musculus GN=Myh6 PE=1 SV=2	9165	224225	582	380	177	152	14861	1	1	0	734.884	2935.51	4	2935.49	0.0172	2	60.01	1e-05	K	KALQEAHQQALDDLQAEEDKVNTLTK	S			File34154 Spectrum11012 scans: 13719
1	Q02566	Myosin-6 OS=Mus musculus GN=Myh6 PE=1 SV=2	9165	224225	582	380	177	152	14862	1	1	0	588.109	2935.51	5	2935.49	0.0176	2	4.22	3.8	K	KALQEAHQQALDDLQAEEDKVNTLTK	S			File34154 Spectrum10825 scans: 13522
1	Q02566	Myosin-6 OS=Mus musculus GN=Myh6 PE=1 SV=2	9165	224225	582	380	177	152	14863	1	1	0	734.884	2935.51	4	2935.49	0.0179	2	60.37	9.2e-06	K	KALQEAHQQALDDLQAEEDKVNTLTK	S			File34154 Spectrum10892 scans: 13593
1	Q02566	Myosin-6 OS=Mus musculus GN=Myh6 PE=1 SV=2	9165	224225	582	380	177	152	14864	1	1	0	734.884	2935.51	4	2935.49	0.0181	2	56.57	2.2e-05	K	KALQEAHQQALDDLQAEEDKVNTLTK	S			File34154 Spectrum11133 scans: 13846
1	Q02566	Myosin-6 OS=Mus musculus GN=Myh6 PE=1 SV=2	9165	224225	582	380	177	152	14865	1	1	0	588.109	2935.51	5	2935.49	0.0191	2	25.58	0.028	K	KALQEAHQQALDDLQAEEDKVNTLTK	S			File34154 Spectrum10935 scans: 13638
1	Q02566	Myosin-6 OS=Mus musculus GN=Myh6 PE=1 SV=2	9165	224225	582	380	177	152	14872	1	1	1	735.372	2937.46	4	2937.45	0.0118	1	49.78	0.00012	K	QLEVEKLELQSALEEAEASLEHEEGK	I			File34154 Spectrum17336 scans: 20361
1	Q02566	Myosin-6 OS=Mus musculus GN=Myh6 PE=1 SV=2	9165	224225	582	380	177	152	14873	1	1	1	980.161	2937.46	3	2937.45	0.0149	1	82.09	7.1e-08	K	QLEVEKLELQSALEEAEASLEHEEGK	I			File34154 Spectrum17415 scans: 20444
1	Q02566	Myosin-6 OS=Mus musculus GN=Myh6 PE=1 SV=2	9165	224225	582	380	177	152	14912	1	1	1	989.835	2966.48	3	2966.47	0.009	1	65.55	3.1e-06	K	ENPNANKGTLEDQIIQANPALEAFGNAK	T			File34154 Spectrum15637 scans: 18576
1	Q02566	Myosin-6 OS=Mus musculus GN=Myh6 PE=1 SV=2	9165	224225	582	380	177	152	14913	1	1	1	742.629	2966.48	4	2966.47	0.0115	1	3.22	5.3	K	ENPNANKGTLEDQIIQANPALEAFGNAK	T			File34154 Spectrum15737 scans: 18681
1	Q02566	Myosin-6 OS=Mus musculus GN=Myh6 PE=1 SV=2	9165	224225	582	380	177	152	14914	1	1	1	989.836	2966.49	3	2966.47	0.0125	1	55.61	3e-05	K	ENPNANKGTLEDQIIQANPALEAFGNAK	T			File34154 Spectrum15757 scans: 18702
1	Q02566	Myosin-6 OS=Mus musculus GN=Myh6 PE=1 SV=2	9165	224225	582	380	177	152	14937	1	1	1	599.111	2990.52	5	2990.51	0.0133	2	1.79	6.5	K	DTQLQLDDAVHANDDLKENIAIVERR	N			File34154 Spectrum12155 scans: 14919
1	Q02566	Myosin-6 OS=Mus musculus GN=Myh6 PE=1 SV=2	9165	224225	582	380	177	152	14938	1	1	1	997.847	2990.52	3	2990.51	0.0145	2	7.27	1.8	K	DTQLQLDDAVHANDDLKENIAIVERR	N			File34154 Spectrum12136 scans: 14899
1	Q02566	Myosin-6 OS=Mus musculus GN=Myh6 PE=1 SV=2	9165	224225	582	380	177	152	14968	1	1	1	1004.14	3009.39	3	3009.38	0.016	1	45.79	0.00017	R	EEQAEPDGTEDADKSAYLMGLNSADLLK	G			File34154 Spectrum14212 scans: 17079
1	Q02566	Myosin-6 OS=Mus musculus GN=Myh6 PE=1 SV=2	9165	224225	582	380	177	152	15018	1	1	1	767.393	3065.54	4	3065.54	0.0043	2	59.24	1.4e-05	R	KQLEVEKLELQSALEEAEASLEHEEGK	I			File34154 Spectrum17069 scans: 20080
1	Q02566	Myosin-6 OS=Mus musculus GN=Myh6 PE=1 SV=2	9165	224225	582	380	177	152	15019	1	1	1	1022.86	3065.55	3	3065.54	0.0062	2	10.17	1.1	R	KQLEVEKLELQSALEEAEASLEHEEGK	I			File34154 Spectrum17059 scans: 20070
1	Q02566	Myosin-6 OS=Mus musculus GN=Myh6 PE=1 SV=2	9165	224225	582	380	177	152	15020	1	1	1	614.118	3065.55	5	3065.54	0.011	2	32.88	0.0061	R	KQLEVEKLELQSALEEAEASLEHEEGK	I			File34154 Spectrum17081 scans: 20093
1	Q02566	Myosin-6 OS=Mus musculus GN=Myh6 PE=1 SV=2	9165	224225	582	380	177	152	15021	1	1	1	767.395	3065.55	4	3065.54	0.0121	2	32.26	0.007	R	KQLEVEKLELQSALEEAEASLEHEEGK	I			File34154 Spectrum17176 scans: 20193
1	Q02566	Myosin-6 OS=Mus musculus GN=Myh6 PE=1 SV=2	9165	224225	582	380	177	152	15022	1	1	1	1022.86	3065.55	3	3065.54	0.0147	2	8.27	1.7	R	KQLEVEKLELQSALEEAEASLEHEEGK	I			File34154 Spectrum17175 scans: 20192
1	Q02566	Myosin-6 OS=Mus musculus GN=Myh6 PE=1 SV=2	9165	224225	582	380	177	152	15058	1	1	1	1033.83	3098.47	3	3098.46	0.0143	1	50.65	6.5e-05	K	NDLQLQVQAEQDNLNDAEERCDQLIK	N			File34154 Spectrum12312 scans: 15084
1	Q02566	Myosin-6 OS=Mus musculus GN=Myh6 PE=1 SV=2	9165	224225	582	380	177	152	15059	1	1	1	1033.83	3098.47	3	3098.46	0.0158	1	16.05	0.18	K	NDLQLQVQAEQDNLNDAEERCDQLIK	N			File34154 Spectrum12432 scans: 15210
1	Q02566	Myosin-6 OS=Mus musculus GN=Myh6 PE=1 SV=2	9165	224225	582	380	177	152	15060	1	1	1	1033.83	3098.48	3	3098.46	0.019	1	0.46	6.7	K	NDLQLQVQAEQDNLNDAEERCDQLIK	N			File34154 Spectrum10001 scans: 12657
1	Q02566	Myosin-6 OS=Mus musculus GN=Myh6 PE=1 SV=2	9165	224225	582	380	177	152	15137	1	1	1	636.922	3179.57	5	3179.56	0.0152	2	10.58	0.91	R	ENKNLQEEISDLTEQLGEGGKNVHELEK	I			File34154 Spectrum16024 scans: 18983
1	Q02566	Myosin-6 OS=Mus musculus GN=Myh6 PE=1 SV=2	9165	224225	582	380	177	152	15139	1	1	1	1060.87	3179.57	3	3179.56	0.0157	2	1.42	7.5	R	ENKNLQEEISDLTEQLGEGGKNVHELEK	I			File34154 Spectrum16025 scans: 18984
1	Q02566	Myosin-6 OS=Mus musculus GN=Myh6 PE=1 SV=2	9165	224225	582	380	177	152	15140	1	1	1	795.902	3179.58	4	3179.56	0.0187	2	27.02	0.021	R	ENKNLQEEISDLTEQLGEGGKNVHELEK	I			File34154 Spectrum16005 scans: 18963
1	Q02566	Myosin-6 OS=Mus musculus GN=Myh6 PE=1 SV=2	9165	224225	582	380	177	152	15194	1	1	1	818.406	3269.59	4	3269.58	0.0104	1	42.9	0.00053	K	MVSLLQEKNDLQLQVQAEQDNLNDAEER	C			File34154 Spectrum14892 scans: 17793
1	Q02566	Myosin-6 OS=Mus musculus GN=Myh6 PE=1 SV=2	9165	224225	582	380	177	152	15195	1	1	1	1090.87	3269.6	3	3269.58	0.0143	1	71.36	7.4e-07	K	MVSLLQEKNDLQLQVQAEQDNLNDAEER	C			File34154 Spectrum14873 scans: 17773
1	Q02566	Myosin-6 OS=Mus musculus GN=Myh6 PE=1 SV=2	9165	224225	582	380	177	152	15201	1	1	1	1093.18	3276.53	3	3276.51	0.0161	2	55.53	1.9e-05	K	QREEQAEPDGTEDADKSAYLMGLNSADLLK	G	Gln->pyro-Glu (N-term Q)	1.000000000000000000000000000000.0	File34154 Spectrum14213 scans: 17080
1	Q02566	Myosin-6 OS=Mus musculus GN=Myh6 PE=1 SV=2	9165	224225	582	380	177	152	15218	1	1	1	824.394	3293.55	4	3293.54	0.0106	2	43.59	0.00035	K	QREEQAEPDGTEDADKSAYLMGLNSADLLK	G			File34154 Spectrum13233 scans: 16051
1	Q02566	Myosin-6 OS=Mus musculus GN=Myh6 PE=1 SV=2	9165	224225	582	380	177	152	15219	1	1	1	1098.86	3293.55	3	3293.54	0.0114	2	63.23	3.8e-06	K	QREEQAEPDGTEDADKSAYLMGLNSADLLK	G			File34154 Spectrum13213 scans: 16030
1	Q02566	Myosin-6 OS=Mus musculus GN=Myh6 PE=1 SV=2	9165	224225	582	380	177	152	15220	1	1	1	1098.86	3293.55	3	3293.54	0.0122	2	32.01	0.005	K	QREEQAEPDGTEDADKSAYLMGLNSADLLK	G			File34154 Spectrum13332 scans: 16155
1	Q02566	Myosin-6 OS=Mus musculus GN=Myh6 PE=1 SV=2	9165	224225	582	380	177	152	15222	1	1	1	824.395	3293.55	4	3293.54	0.0157	2	14.14	0.3	K	QREEQAEPDGTEDADKSAYLMGLNSADLLK	G			File34154 Spectrum13353 scans: 16177
1	Q02566	Myosin-6 OS=Mus musculus GN=Myh6 PE=1 SV=2	9165	224225	582	380	177	152	15223	1	1	1	824.396	3293.55	4	3293.54	0.0184	2	12.24	0.46	K	QREEQAEPDGTEDADKSAYLMGLNSADLLK	G			File34154 Spectrum13115 scans: 15927
1	Q02566	Myosin-6 OS=Mus musculus GN=Myh6 PE=1 SV=2	9165	224225	582	380	177	152	15242	1	1	1	828.394	3309.55	4	3309.53	0.0174	2	4.87	2.2	K	QREEQAEPDGTEDADKSAYLMGLNSADLLK	G	Oxidation (M)	0.000000000000000000002000000000.0	File34154 Spectrum10929 scans: 13631
1	Q02566	Myosin-6 OS=Mus musculus GN=Myh6 PE=1 SV=2	9165	224225	582	380	177	152	15251	1	1	1	664.954	3319.74	5	3319.71	0.0207	2	36.01	0.0018	K	QLEVEKLELQSALEEAEASLEHEEGKILR	A			File34154 Spectrum17680 scans: 20722
1	Q02566	Myosin-6 OS=Mus musculus GN=Myh6 PE=1 SV=2	9165	224225	582	380	177	152	15252	1	1	1	1107.59	3319.74	3	3319.71	0.0224	2	1.61	4.8	K	QLEVEKLELQSALEEAEASLEHEEGKILR	A			File34154 Spectrum17682 scans: 20724
1	Q02566	Myosin-6 OS=Mus musculus GN=Myh6 PE=1 SV=2	9165	224225	582	380	177	152	15253	1	1	1	830.942	3319.74	4	3319.71	0.0238	2	44.39	0.00025	K	QLEVEKLELQSALEEAEASLEHEEGKILR	A			File34154 Spectrum17679 scans: 20721
肌球蛋白－7	Q91Z83	Myosin-7 OS=Mus musculus GN=Myh7 PE=1 SV=1	5748	223539	370	245	112	94	9	1	0	0	351.215	700.415	2	700.412	0.0027	0	27.82	0.034	K	IQLEAK	V			File34154 Spectrum1311 scans: 3496
2	Q91Z83	Myosin-7 OS=Mus musculus GN=Myh7 PE=1 SV=1	5748	223539	370	245	112	94	21	1	0	0	356.261	710.508	2	710.505	0.0025	0	28.11	0.0016	K	IKPLLK	S			File34154 Spectrum1754 scans: 3965
2	Q91Z83	Myosin-7 OS=Mus musculus GN=Myh7 PE=1 SV=1	5748	223539	370	245	112	94	22	1	0	0	356.261	710.508	2	710.505	0.0026	0	26.95	0.0021	K	IKPLLK	S			File34154 Spectrum1637 scans: 3841
2	Q91Z83	Myosin-7 OS=Mus musculus GN=Myh7 PE=1 SV=1	5748	223539	370	245	112	94	168	1	0	0	374.244	746.473	2	746.469	0.0038	0	14.23	0.14	R	VIFQLK	A			File34154 Spectrum6908 scans: 9409
2	Q91Z83	Myosin-7 OS=Mus musculus GN=Myh7 PE=1 SV=1	5748	223539	370	245	112	94	169	1	0	0	374.244	746.473	2	746.469	0.0038	0	24.38	0.013	R	VIFQLK	A			File34154 Spectrum7023 scans: 9530
2	Q91Z83	Myosin-7 OS=Mus musculus GN=Myh7 PE=1 SV=1	5748	223539	370	245	112	94	170	1	0	0	374.244	746.473	2	746.469	0.004	0	29.81	0.0038	R	VIFQLK	A			File34154 Spectrum7144 scans: 9657
2	Q91Z83	Myosin-7 OS=Mus musculus GN=Myh7 PE=1 SV=1	5748	223539	370	245	112	94	237	1	0	0	380.225	758.436	2	758.433	0.0035	0	35.9	0.0061	K	ILAEWK	Q			File34154 Spectrum4417 scans: 6793
2	Q91Z83	Myosin-7 OS=Mus musculus GN=Myh7 PE=1 SV=1	5748	223539	370	245	112	94	238	1	0	0	380.225	758.436	2	758.433	0.0037	0	35.85	0.0061	K	ILAEWK	Q			File34154 Spectrum4536 scans: 6918
2	Q91Z83	Myosin-7 OS=Mus musculus GN=Myh7 PE=1 SV=1	5748	223539	370	245	112	94	239	2	0	0	380.226	758.438	2	758.433	0.0051	0	25.45	0.065	K	ILAEWK	Q			File34154 Spectrum4305 scans: 6675
2	Q91Z83	Myosin-7 OS=Mus musculus GN=Myh7 PE=1 SV=1	5748	223539	370	245	112	94	444	1	0	0	401.738	801.462	2	801.46	0.0022	1	31.88	0.014	R	KLEGDLK	L			File34154 Spectrum815 scans: 2976
2	Q91Z83	Myosin-7 OS=Mus musculus GN=Myh7 PE=1 SV=1	5748	223539	370	245	112	94	628	1	0	0	415.731	829.448	2	829.445	0.0036	0	43.14	0.00093	R	IHFGATGK	L			File34154 Spectrum1296 scans: 3481
2	Q91Z83	Myosin-7 OS=Mus musculus GN=Myh7 PE=1 SV=1	5748	223539	370	245	112	94	629	1	0	0	415.734	829.454	2	829.445	0.0089	0	8.6	2.8	R	IHFGATGK	L			File34154 Spectrum1413 scans: 3604
2	Q91Z83	Myosin-7 OS=Mus musculus GN=Myh7 PE=1 SV=1	5748	223539	370	245	112	94	630	1	0	0	415.736	829.457	2	829.455	0.0027	0	38.21	0.0028	R	LQDLVDK	L			File34154 Spectrum1768 scans: 3980
2	Q91Z83	Myosin-7 OS=Mus musculus GN=Myh7 PE=1 SV=1	5748	223539	370	245	112	94	739	1	0	0	423.745	845.475	2	845.472	0.003	1	42.56	0.00094	K	LRSDLSR	E			File34154 Spectrum655 scans: 2808
2	Q91Z83	Myosin-7 OS=Mus musculus GN=Myh7 PE=1 SV=1	5748	223539	370	245	112	94	802	1	0	0	431.209	860.403	2	860.4	0.0027	0	16.85	0.16	K	NWPWMK	L			File34154 Spectrum11495 scans: 14226
2	Q91Z83	Myosin-7 OS=Mus musculus GN=Myh7 PE=1 SV=1	5748	223539	370	245	112	94	803	1	0	0	431.209	860.404	2	860.4	0.0041	0	18.13	0.12	K	NWPWMK	L			File34154 Spectrum11613 scans: 14350
2	Q91Z83	Myosin-7 OS=Mus musculus GN=Myh7 PE=1 SV=1	5748	223539	370	245	112	94	804	1	0	0	431.21	860.405	2	860.4	0.0049	0	15.39	0.3	K	NWPWMK	L			File34154 Spectrum11732 scans: 14475
2	Q91Z83	Myosin-7 OS=Mus musculus GN=Myh7 PE=1 SV=1	5748	223539	370	245	112	94	920	1	0	0	439.207	876.399	2	876.395	0.0035	0	0.57	6	K	NWPWMK	L	Oxidation (M)	0.000020.0	File34154 Spectrum8121 scans: 10682
2	Q91Z83	Myosin-7 OS=Mus musculus GN=Myh7 PE=1 SV=1	5748	223539	370	245	112	94	922	1	0	0	439.207	876.399	2	876.395	0.004	0	6.61	2.2	K	NWPWMK	L	Oxidation (M)	0.000020.0	File34154 Spectrum8369 scans: 10943
2	Q91Z83	Myosin-7 OS=Mus musculus GN=Myh7 PE=1 SV=1	5748	223539	370	245	112	94	923	1	0	0	439.207	876.399	2	876.395	0.0042	0	5.98	2.5	K	NWPWMK	L	Oxidation (M)	0.000020.0	File34154 Spectrum8248 scans: 10816
2	Q91Z83	Myosin-7 OS=Mus musculus GN=Myh7 PE=1 SV=1	5748	223539	370	245	112	94	925	1	0	0	439.207	876.4	2	876.395	0.0043	0	6.21	2.4	K	NWPWMK	L	Oxidation (M)	0.000020.0	File34154 Spectrum8487 scans: 11067
2	Q91Z83	Myosin-7 OS=Mus musculus GN=Myh7 PE=1 SV=1	5748	223539	370	245	112	94	986	1	0	0	442.239	882.463	2	882.46	0.0036	0	55.42	2.8e-05	R	ILYGDFR	Q			File34154 Spectrum5666 scans: 8105
2	Q91Z83	Myosin-7 OS=Mus musculus GN=Myh7 PE=1 SV=1	5748	223539	370	245	112	94	987	1	0	0	442.239	882.464	2	882.46	0.0036	0	21.15	0.074	R	ILYGDFR	Q			File34154 Spectrum5552 scans: 7985
2	Q91Z83	Myosin-7 OS=Mus musculus GN=Myh7 PE=1 SV=1	5748	223539	370	245	112	94	988	1	0	0	442.239	882.464	2	882.46	0.0037	0	55.52	2.7e-05	R	ILYGDFR	Q			File34154 Spectrum5786 scans: 8231
2	Q91Z83	Myosin-7 OS=Mus musculus GN=Myh7 PE=1 SV=1	5748	223539	370	245	112	94	989	1	0	0	442.239	882.464	2	882.46	0.0044	0	6.97	1.9	R	ILYGDFR	Q			File34154 Spectrum6311 scans: 8782
2	Q91Z83	Myosin-7 OS=Mus musculus GN=Myh7 PE=1 SV=1	5748	223539	370	245	112	94	990	1	0	0	442.24	882.465	2	882.46	0.0047	0	38.72	0.0013	R	ILYGDFR	Q			File34154 Spectrum5904 scans: 8355
2	Q91Z83	Myosin-7 OS=Mus musculus GN=Myh7 PE=1 SV=1	5748	223539	370	245	112	94	991	1	0	0	442.24	882.466	2	882.46	0.0058	0	27.39	0.018	R	ILYGDFR	Q			File34154 Spectrum6194 scans: 8659
2	Q91Z83	Myosin-7 OS=Mus musculus GN=Myh7 PE=1 SV=1	5748	223539	370	245	112	94	992	1	0	0	442.24	882.466	2	882.46	0.0059	0	20.39	0.091	R	ILYGDFR	Q			File34154 Spectrum6034 scans: 8491
2	Q91Z83	Myosin-7 OS=Mus musculus GN=Myh7 PE=1 SV=1	5748	223539	370	245	112	94	1003	1	0	0	445.255	888.495	2	888.492	0.0034	0	46.68	0.00042	R	INATLETK	Q			File34154 Spectrum1275 scans: 3459
2	Q91Z83	Myosin-7 OS=Mus musculus GN=Myh7 PE=1 SV=1	5748	223539	370	245	112	94	1147	1	0	0	455.239	908.463	2	908.46	0.0031	0	60.68	9.2e-06	K	VGNEYVTK	G			File34154 Spectrum835 scans: 2997
2	Q91Z83	Myosin-7 OS=Mus musculus GN=Myh7 PE=1 SV=1	5748	223539	370	245	112	94	1224	2	0	0	459.746	917.478	2	917.475	0.003	1	8.73	2.1	K	VRMDLER	A			File34154 Spectrum1596 scans: 3798
2	Q91Z83	Myosin-7 OS=Mus musculus GN=Myh7 PE=1 SV=1	5748	223539	370	245	112	94	1234	1	0	0	462.757	923.5	2	923.496	0.0038	0	33.05	0.0047	R	SLSTELFK	L			File34154 Spectrum8122 scans: 10684
2	Q91Z83	Myosin-7 OS=Mus musculus GN=Myh7 PE=1 SV=1	5748	223539	370	245	112	94	1235	1	0	0	462.758	923.502	2	923.496	0.0053	0	17.83	0.16	R	SLSTELFK	L			File34154 Spectrum8005 scans: 10561
2	Q91Z83	Myosin-7 OS=Mus musculus GN=Myh7 PE=1 SV=1	5748	223539	370	245	112	94	1238	1	0	0	464.721	927.427	2	927.423	0.0034	0	24.2	0.019	R	HDCDLLR	E			File34154 Spectrum1636 scans: 3840
2	Q91Z83	Myosin-7 OS=Mus musculus GN=Myh7 PE=1 SV=1	5748	223539	370	245	112	94	1239	1	0	0	464.722	927.429	2	927.423	0.0054	0	23.56	0.026	R	HDCDLLR	E			File34154 Spectrum1516 scans: 3712
2	Q91Z83	Myosin-7 OS=Mus musculus GN=Myh7 PE=1 SV=1	5748	223539	370	245	112	94	1271	1	0	0	466.247	930.48	2	930.477	0.0033	0	42.59	0.00091	R	SNAAAAALDK	K			File34154 Spectrum1099 scans: 3274
2	Q91Z83	Myosin-7 OS=Mus musculus GN=Myh7 PE=1 SV=1	5748	223539	370	245	112	94	1273	5	0	0	466.266	930.518	2	930.513	0.0042	2	26.39	0.04	R	RKELEEK	M			File34154 Spectrum435 scans: 2577
2	Q91Z83	Myosin-7 OS=Mus musculus GN=Myh7 PE=1 SV=1	5748	223539	370	245	112	94	1376	1	0	0	472.266	942.517	2	942.513	0.0035	0	36.66	0.0028	K	ENIAIVER	R			File34154 Spectrum2683 scans: 4951
2	Q91Z83	Myosin-7 OS=Mus musculus GN=Myh7 PE=1 SV=1	5748	223539	370	245	112	94	1377	1	0	0	472.267	942.52	2	942.513	0.0068	0	7.71	2.2	K	ENIAIVER	R			File34154 Spectrum2785 scans: 5060
2	Q91Z83	Myosin-7 OS=Mus musculus GN=Myh7 PE=1 SV=1	5748	223539	370	245	112	94	1411	1	0	0	474.267	946.519	2	946.516	0.0034	0	47.22	0.00026	K	MVSLLQEK	N			File34154 Spectrum5746 scans: 8189
2	Q91Z83	Myosin-7 OS=Mus musculus GN=Myh7 PE=1 SV=1	5748	223539	370	245	112	94	1412	1	0	0	474.267	946.519	2	946.516	0.0038	0	47.27	0.00027	K	MVSLLQEK	N			File34154 Spectrum5626 scans: 8063
2	Q91Z83	Myosin-7 OS=Mus musculus GN=Myh7 PE=1 SV=1	5748	223539	370	245	112	94	1413	1	0	0	474.268	946.521	2	946.516	0.0053	0	18.34	0.22	K	MVSLLQEK	N			File34154 Spectrum5513 scans: 7944
2	Q91Z83	Myosin-7 OS=Mus musculus GN=Myh7 PE=1 SV=1	5748	223539	370	245	112	94	1523	1	0	0	479.789	957.563	2	957.561	0.0027	2	24.51	0.051	K	RKLEGDLK	L			File34154 Spectrum595 scans: 2745
2	Q91Z83	Myosin-7 OS=Mus musculus GN=Myh7 PE=1 SV=1	5748	223539	370	245	112	94	1526	1	0	0	480.252	958.49	2	958.487	0.0031	0	48.35	0.00018	K	LYDNHLGK	S			File34154 Spectrum1016 scans: 3187
2	Q91Z83	Myosin-7 OS=Mus musculus GN=Myh7 PE=1 SV=1	5748	223539	370	245	112	94	1574	1	0	0	482.263	962.512	2	962.511	0.001	0	7.75	2.6	K	MVSLLQEK	N	Oxidation (M)	0.20000000.0	File34154 Spectrum3276 scans: 5589
2	Q91Z83	Myosin-7 OS=Mus musculus GN=Myh7 PE=1 SV=1	5748	223539	370	245	112	94	1575	1	0	0	482.264	962.513	2	962.511	0.0028	0	4.7	5.1	K	MVSLLQEK	N	Oxidation (M)	0.20000000.0	File34154 Spectrum3578 scans: 5911
2	Q91Z83	Myosin-7 OS=Mus musculus GN=Myh7 PE=1 SV=1	5748	223539	370	245	112	94	1576	1	0	0	482.265	962.515	2	962.511	0.0041	0	38.06	0.0024	K	MVSLLQEK	N	Oxidation (M)	0.20000000.0	File34154 Spectrum3385 scans: 5707
2	Q91Z83	Myosin-7 OS=Mus musculus GN=Myh7 PE=1 SV=1	5748	223539	370	245	112	94	1577	3	0	0	482.265	962.515	2	962.511	0.0045	0	4.77	4.9	K	MVSLLQEK	N	Oxidation (M)	0.20000000.0	File34154 Spectrum4760 scans: 7153
2	Q91Z83	Myosin-7 OS=Mus musculus GN=Myh7 PE=1 SV=1	5748	223539	370	245	112	94	1578	2	0	0	482.265	962.515	2	962.511	0.0046	0	3.26	6.5	K	MVSLLQEK	N	Oxidation (M)	0.20000000.0	File34154 Spectrum3830 scans: 6176
2	Q91Z83	Myosin-7 OS=Mus musculus GN=Myh7 PE=1 SV=1	5748	223539	370	245	112	94	1984	1	0	0	502.75	1003.49	2	1003.48	0.0043	0	27.01	0.026	R	ELEEISER	L			File34154 Spectrum1767 scans: 3979
2	Q91Z83	Myosin-7 OS=Mus musculus GN=Myh7 PE=1 SV=1	5748	223539	370	245	112	94	1985	1	0	0	502.751	1003.49	2	1003.48	0.0047	0	24.52	0.046	R	ELEEISER	L			File34154 Spectrum1657 scans: 3862
2	Q91Z83	Myosin-7 OS=Mus musculus GN=Myh7 PE=1 SV=1	5748	223539	370	245	112	94	2109	1	0	0	509.263	1016.51	2	1016.51	0.0048	0	45.44	0.0004	R	CNGVLEGIR	I			File34154 Spectrum4143 scans: 6505
2	Q91Z83	Myosin-7 OS=Mus musculus GN=Myh7 PE=1 SV=1	5748	223539	370	245	112	94	2110	1	0	0	509.264	1016.51	2	1016.51	0.006	0	55.58	3.8e-05	R	CNGVLEGIR	I			File34154 Spectrum4258 scans: 6626
2	Q91Z83	Myosin-7 OS=Mus musculus GN=Myh7 PE=1 SV=1	5748	223539	370	245	112	94	2111	1	0	0	509.264	1016.51	2	1016.51	0.0062	0	17.11	0.27	R	CNGVLEGIR	I			File34154 Spectrum8721 scans: 11313
2	Q91Z83	Myosin-7 OS=Mus musculus GN=Myh7 PE=1 SV=1	5748	223539	370	245	112	94	2250	1	0	0	515.801	1029.59	2	1029.58	0.0058	0	36.06	0.0031	K	EALISQLTR	G			File34154 Spectrum7322 scans: 9844
2	Q91Z83	Myosin-7 OS=Mus musculus GN=Myh7 PE=1 SV=1	5748	223539	370	245	112	94	2251	1	0	0	515.801	1029.59	2	1029.58	0.0059	0	12.97	0.63	K	EALISQLTR	G			File34154 Spectrum7207 scans: 9723
2	Q91Z83	Myosin-7 OS=Mus musculus GN=Myh7 PE=1 SV=1	5748	223539	370	245	112	94	2252	1	0	0	515.802	1029.59	2	1029.58	0.0069	0	31.89	0.0081	K	EALISQLTR	G			File34154 Spectrum7442 scans: 9970
2	Q91Z83	Myosin-7 OS=Mus musculus GN=Myh7 PE=1 SV=1	5748	223539	370	245	112	94	2482	1	0	0	353.865	1058.57	3	1058.57	0.0026	1	52.45	0.0001	R	SNAAAAALDKK	Q			File34154 Spectrum878 scans: 3042
2	Q91Z83	Myosin-7 OS=Mus musculus GN=Myh7 PE=1 SV=1	5748	223539	370	245	112	94	2483	1	0	0	530.295	1058.58	2	1058.57	0.0036	1	51.51	0.00013	R	SNAAAAALDKK	Q			File34154 Spectrum973 scans: 3142
2	Q91Z83	Myosin-7 OS=Mus musculus GN=Myh7 PE=1 SV=1	5748	223539	370	245	112	94	2484	1	0	0	530.295	1058.58	2	1058.57	0.0036	1	64.12	7.3e-06	R	SNAAAAALDKK	Q			File34154 Spectrum855 scans: 3018
2	Q91Z83	Myosin-7 OS=Mus musculus GN=Myh7 PE=1 SV=1	5748	223539	370	245	112	94	2497	1	0	0	530.765	1059.51	2	1059.51	0.005	0	50.03	0.0001	K	ANSEVAQWR	T			File34154 Spectrum2307 scans: 4555
2	Q91Z83	Myosin-7 OS=Mus musculus GN=Myh7 PE=1 SV=1	5748	223539	370	245	112	94	2498	1	0	0	530.765	1059.52	2	1059.51	0.006	0	43.46	0.00056	K	ANSEVAQWR	T			File34154 Spectrum2198 scans: 4440
2	Q91Z83	Myosin-7 OS=Mus musculus GN=Myh7 PE=1 SV=1	5748	223539	370	245	112	94	2581	1	0	0	537.776	1073.54	2	1073.54	0.003	0	20.52	0.14	R	ADIAESQVNK	L			File34154 Spectrum856 scans: 3019
2	Q91Z83	Myosin-7 OS=Mus musculus GN=Myh7 PE=1 SV=1	5748	223539	370	245	112	94	2657	1	0	0	542.76	1083.51	2	1083.5	0.0063	0	44.88	0.00026	K	MFNWMVTR	I			File34154 Spectrum12613 scans: 15400
2	Q91Z83	Myosin-7 OS=Mus musculus GN=Myh7 PE=1 SV=1	5748	223539	370	245	112	94	2658	1	0	0	542.76	1083.51	2	1083.5	0.0066	0	46.22	0.00019	K	MFNWMVTR	I			File34154 Spectrum12495 scans: 15276
2	Q91Z83	Myosin-7 OS=Mus musculus GN=Myh7 PE=1 SV=1	5748	223539	370	245	112	94	2752	1	0	0	545.8	1089.59	2	1089.58	0.0041	0	24.64	0.056	R	AQLEFNQIK	A			File34154 Spectrum5687 scans: 8127
2	Q91Z83	Myosin-7 OS=Mus musculus GN=Myh7 PE=1 SV=1	5748	223539	370	245	112	94	2753	1	0	0	545.801	1089.59	2	1089.58	0.0057	0	36.39	0.0038	R	AQLEFNQIK	A			File34154 Spectrum5567 scans: 8001
2	Q91Z83	Myosin-7 OS=Mus musculus GN=Myh7 PE=1 SV=1	5748	223539	370	245	112	94	2754	1	0	0	545.801	1089.59	2	1089.58	0.006	0	32.61	0.0085	R	AQLEFNQIK	A			File34154 Spectrum5465 scans: 7893
2	Q91Z83	Myosin-7 OS=Mus musculus GN=Myh7 PE=1 SV=1	5748	223539	370	245	112	94	2866	2	0	0	550.757	1099.5	2	1099.49	0.0058	0	0.56	4.1	K	MFNWMVTR	I	Oxidation (M)	0.00002000.0	File34154 Spectrum9377 scans: 12002
2	Q91Z83	Myosin-7 OS=Mus musculus GN=Myh7 PE=1 SV=1	5748	223539	370	245	112	94	2867	1	0	0	550.758	1099.5	2	1099.49	0.0064	0	24.03	0.018	K	MFNWMVTR	I	Oxidation (M)	0.20000000.0	File34154 Spectrum10095 scans: 12756
2	Q91Z83	Myosin-7 OS=Mus musculus GN=Myh7 PE=1 SV=1	5748	223539	370	245	112	94	2869	1	0	0	550.758	1099.5	2	1099.49	0.0074	0	2.99	2.3	K	MFNWMVTR	I	Oxidation (M)	0.00002000.0	File34154 Spectrum9263 scans: 11882
2	Q91Z83	Myosin-7 OS=Mus musculus GN=Myh7 PE=1 SV=1	5748	223539	370	245	112	94	2870	1	0	0	550.758	1099.5	2	1099.49	0.0074	0	29.97	0.0046	K	MFNWMVTR	I	Oxidation (M)	0.20000000.0	File34154 Spectrum9974 scans: 12629
2	Q91Z83	Myosin-7 OS=Mus musculus GN=Myh7 PE=1 SV=1	5748	223539	370	245	112	94	3233	2	0	0	565.312	1128.61	2	1128.6	0.0072	0	0.58	14	R	LDEAEQIALK	G			File34154 Spectrum3842 scans: 6188
2	Q91Z83	Myosin-7 OS=Mus musculus GN=Myh7 PE=1 SV=1	5748	223539	370	245	112	94	3310	1	0	0	568.82	1135.63	2	1135.62	0.0024	1	41.37	0.00073	R	VKVGNEYVTK	G			File34154 Spectrum1120 scans: 3296
2	Q91Z83	Myosin-7 OS=Mus musculus GN=Myh7 PE=1 SV=1	5748	223539	370	245	112	94	3311	1	0	0	379.55	1135.63	3	1135.62	0.0031	1	46.58	0.00018	R	VKVGNEYVTK	G			File34154 Spectrum1133 scans: 3310
2	Q91Z83	Myosin-7 OS=Mus musculus GN=Myh7 PE=1 SV=1	5748	223539	370	245	112	94	4025	1	0	0	601.338	1200.66	2	1200.65	0.0071	0	56.7	3.3e-05	K	AGLLGLLEEMR	D			File34154 Spectrum17878 scans: 20930
2	Q91Z83	Myosin-7 OS=Mus musculus GN=Myh7 PE=1 SV=1	5748	223539	370	245	112	94	4235	1	0	0	612.816	1223.62	2	1223.61	0.0028	1	4.68	3.9	R	TKYETDAIQR	T			File34154 Spectrum1092 scans: 3267
2	Q91Z83	Myosin-7 OS=Mus musculus GN=Myh7 PE=1 SV=1	5748	223539	370	245	112	94	4236	1	0	0	612.816	1223.62	2	1223.61	0.0034	1	38.81	0.0015	R	TKYETDAIQR	T			File34154 Spectrum975 scans: 3144
2	Q91Z83	Myosin-7 OS=Mus musculus GN=Myh7 PE=1 SV=1	5748	223539	370	245	112	94	4237	1	0	0	408.88	1223.62	3	1223.61	0.0036	1	31.01	0.009	R	TKYETDAIQR	T			File34154 Spectrum977 scans: 3146
2	Q91Z83	Myosin-7 OS=Mus musculus GN=Myh7 PE=1 SV=1	5748	223539	370	245	112	94	4473	1	0	0	623.335	1244.66	2	1244.65	0.0051	0	70.83	1.3e-06	R	DIDDLELTLAK	V			File34154 Spectrum12253 scans: 15022
2	Q91Z83	Myosin-7 OS=Mus musculus GN=Myh7 PE=1 SV=1	5748	223539	370	245	112	94	4474	1	0	0	623.335	1244.66	2	1244.65	0.0059	0	51.17	0.00012	R	DIDDLELTLAK	V			File34154 Spectrum12013 scans: 14770
2	Q91Z83	Myosin-7 OS=Mus musculus GN=Myh7 PE=1 SV=1	5748	223539	370	245	112	94	4475	2	0	0	623.336	1244.66	2	1244.65	0.0065	0	3.97	6.2	R	DIDDLELTLAK	V			File34154 Spectrum10819 scans: 13516
2	Q91Z83	Myosin-7 OS=Mus musculus GN=Myh7 PE=1 SV=1	5748	223539	370	245	112	94	4476	1	0	0	623.336	1244.66	2	1244.65	0.0065	0	54.26	5.8e-05	R	DIDDLELTLAK	V			File34154 Spectrum12132 scans: 14895
2	Q91Z83	Myosin-7 OS=Mus musculus GN=Myh7 PE=1 SV=1	5748	223539	370	245	112	94	4481	1	0	0	415.9	1244.68	3	1244.67	0.0051	2	60.84	1.1e-05	R	VKDALEKSEAR	R			File34154 Spectrum521 scans: 2667
2	Q91Z83	Myosin-7 OS=Mus musculus GN=Myh7 PE=1 SV=1	5748	223539	370	245	112	94	4482	1	0	0	623.346	1244.68	2	1244.67	0.0058	2	66.19	3.3e-06	R	VKDALEKSEAR	R			File34154 Spectrum529 scans: 2675
2	Q91Z83	Myosin-7 OS=Mus musculus GN=Myh7 PE=1 SV=1	5748	223539	370	245	112	94	4557	1	0	0	625.801	1249.59	2	1249.59	0.0021	1	26.51	0.023	R	KLEDECSELK	R			File34154 Spectrum1192 scans: 3372
2	Q91Z83	Myosin-7 OS=Mus musculus GN=Myh7 PE=1 SV=1	5748	223539	370	245	112	94	5047	1	0	0	645.334	1288.65	2	1288.65	0.001	0	50.09	0.00015	K	GSSFQTVSALHR	E			File34154 Spectrum3113 scans: 5408
2	Q91Z83	Myosin-7 OS=Mus musculus GN=Myh7 PE=1 SV=1	5748	223539	370	245	112	94	5048	1	0	0	645.336	1288.66	2	1288.65	0.0039	0	76.48	3.6e-07	K	GSSFQTVSALHR	E			File34154 Spectrum3001 scans: 5287
2	Q91Z83	Myosin-7 OS=Mus musculus GN=Myh7 PE=1 SV=1	5748	223539	370	245	112	94	5049	1	0	0	430.56	1288.66	3	1288.65	0.0047	0	38.71	0.002	K	GSSFQTVSALHR	E			File34154 Spectrum2963 scans: 5247
2	Q91Z83	Myosin-7 OS=Mus musculus GN=Myh7 PE=1 SV=1	5748	223539	370	245	112	94	5050	1	0	0	645.337	1288.66	2	1288.65	0.0063	0	45.88	0.00042	K	GSSFQTVSALHR	E			File34154 Spectrum2885 scans: 5165
2	Q91Z83	Myosin-7 OS=Mus musculus GN=Myh7 PE=1 SV=1	5748	223539	370	245	112	94	5353	1	0	0	438.268	1311.78	3	1311.78	0.0073	1	25.21	0.016	R	LQDLVDKLQLK	V			File34154 Spectrum9404 scans: 12030
2	Q91Z83	Myosin-7 OS=Mus musculus GN=Myh7 PE=1 SV=1	5748	223539	370	245	112	94	5354	1	0	0	656.899	1311.78	2	1311.78	0.0081	1	27.89	0.0084	R	LQDLVDKLQLK	V			File34154 Spectrum9634 scans: 12272
2	Q91Z83	Myosin-7 OS=Mus musculus GN=Myh7 PE=1 SV=1	5748	223539	370	245	112	94	5355	1	0	0	656.899	1311.78	2	1311.78	0.0083	1	81.82	3.4e-08	R	LQDLVDKLQLK	V			File34154 Spectrum9513 scans: 12145
2	Q91Z83	Myosin-7 OS=Mus musculus GN=Myh7 PE=1 SV=1	5748	223539	370	245	112	94	5356	1	0	0	438.269	1311.78	3	1311.78	0.0085	1	43.27	0.00024	R	LQDLVDKLQLK	V			File34154 Spectrum9514 scans: 12146
2	Q91Z83	Myosin-7 OS=Mus musculus GN=Myh7 PE=1 SV=1	5748	223539	370	245	112	94	5357	1	0	0	656.9	1311.79	2	1311.78	0.0088	1	11.5	0.36	R	LQDLVDKLQLK	V			File34154 Spectrum9403 scans: 12029
2	Q91Z83	Myosin-7 OS=Mus musculus GN=Myh7 PE=1 SV=1	5748	223539	370	245	112	94	5362	1	0	0	657.313	1312.61	2	1312.61	0.0034	0	33.71	0.0032	K	EDQVMQQNPPK	F			File34154 Spectrum972 scans: 3141
2	Q91Z83	Myosin-7 OS=Mus musculus GN=Myh7 PE=1 SV=1	5748	223539	370	245	112	94	5365	1	0	0	438.555	1312.64	3	1312.64	0.0063	1	60.67	9.4e-06	K	KEQDTSAHLER	M			File34154 Spectrum495 scans: 2640
2	Q91Z83	Myosin-7 OS=Mus musculus GN=Myh7 PE=1 SV=1	5748	223539	370	245	112	94	5576	1	0	0	666.318	1330.62	2	1330.63	-0.0034	0	17.9	0.12	R	ELENELEAEQK	R			File34154 Spectrum2727 scans: 4997
2	Q91Z83	Myosin-7 OS=Mus musculus GN=Myh7 PE=1 SV=1	5748	223539	370	245	112	94	5602	1	0	1	668.333	1334.65	2	1334.65	0.0049	0	18.94	0.16	K	LTGAIMHFGNMK	F	Oxidation (M)	0.000000000020.0	File34154 Spectrum4420 scans: 6796
2	Q91Z83	Myosin-7 OS=Mus musculus GN=Myh7 PE=1 SV=1	5748	223539	370	245	112	94	5713	2	0	0	673.367	1344.72	2	1344.72	0.0021	1	6.34	3.3	R	ENLNKLMTNLR	S			File34154 Spectrum4520 scans: 6901
2	Q91Z83	Myosin-7 OS=Mus musculus GN=Myh7 PE=1 SV=1	5748	223539	370	245	112	94	5782	3	0	1	676.332	1350.65	2	1350.64	0.0064	0	5.63	2.8	K	LTGAIMHFGNMK	F	2 Oxidation (M)	0.000002000020.0	File34154 Spectrum2585 scans: 4848
2	Q91Z83	Myosin-7 OS=Mus musculus GN=Myh7 PE=1 SV=1	5748	223539	370	245	112	94	5821	1	0	0	677.819	1353.62	2	1353.62	0.0066	0	48.53	0.00013	K	VQHELDEAEER	A			File34154 Spectrum909 scans: 3074
2	Q91Z83	Myosin-7 OS=Mus musculus GN=Myh7 PE=1 SV=1	5748	223539	370	245	112	94	6496	2	0	0	709.363	1416.71	2	1416.71	0.0022	0	1.05	10	K	LAEQELIETSER	V			File34154 Spectrum5209 scans: 7625
2	Q91Z83	Myosin-7 OS=Mus musculus GN=Myh7 PE=1 SV=1	5748	223539	370	245	112	94	6497	1	0	0	709.365	1416.72	2	1416.71	0.0063	0	75.03	4.3e-07	K	LAEQELIETSER	V			File34154 Spectrum5088 scans: 7498
2	Q91Z83	Myosin-7 OS=Mus musculus GN=Myh7 PE=1 SV=1	5748	223539	370	245	112	94	6498	1	0	0	709.366	1416.72	2	1416.71	0.0082	0	74.96	4.2e-07	K	LAEQELIETSER	V			File34154 Spectrum4972 scans: 7376
2	Q91Z83	Myosin-7 OS=Mus musculus GN=Myh7 PE=1 SV=1	5748	223539	370	245	112	94	6499	1	0	0	473.247	1416.72	3	1416.71	0.0086	0	20.92	0.11	K	LAEQELIETSER	V			File34154 Spectrum4983 scans: 7387
2	Q91Z83	Myosin-7 OS=Mus musculus GN=Myh7 PE=1 SV=1	5748	223539	370	245	112	94	6501	1	0	0	709.385	1416.76	2	1416.75	0.0076	1	1.23	11	K	KGSSFQTVSALHR	E			File34154 Spectrum2025 scans: 4254
2	Q91Z83	Myosin-7 OS=Mus musculus GN=Myh7 PE=1 SV=1	5748	223539	370	245	112	94	6773	1	0	0	481.261	1440.76	3	1440.76	0.0044	0	15.31	0.36	R	NNLLQAELEELR	A			File34154 Spectrum16212 scans: 19180
2	Q91Z83	Myosin-7 OS=Mus musculus GN=Myh7 PE=1 SV=1	5748	223539	370	245	112	94	6774	1	0	0	721.389	1440.76	2	1440.76	0.0064	0	94.45	4.7e-09	R	NNLLQAELEELR	A			File34154 Spectrum16217 scans: 19186
2	Q91Z83	Myosin-7 OS=Mus musculus GN=Myh7 PE=1 SV=1	5748	223539	370	245	112	94	6775	1	0	0	721.389	1440.76	2	1440.76	0.0067	0	11.21	0.98	R	NNLLQAELEELR	A			File34154 Spectrum16456 scans: 19437
2	Q91Z83	Myosin-7 OS=Mus musculus GN=Myh7 PE=1 SV=1	5748	223539	370	245	112	94	6776	1	0	0	481.262	1440.76	3	1440.76	0.007	0	24.05	0.051	R	NNLLQAELEELR	A			File34154 Spectrum16317 scans: 19291
2	Q91Z83	Myosin-7 OS=Mus musculus GN=Myh7 PE=1 SV=1	5748	223539	370	245	112	94	6777	1	0	0	721.39	1440.77	2	1440.76	0.0083	0	75.66	3.3e-07	R	NNLLQAELEELR	A			File34154 Spectrum16335 scans: 19310
2	Q91Z83	Myosin-7 OS=Mus musculus GN=Myh7 PE=1 SV=1	5748	223539	370	245	112	94	6994	1	0	0	733.396	1464.78	2	1464.77	0.0058	0	33.83	0.0051	K	LASADIETYLLEK	S			File34154 Spectrum13554 scans: 16388
2	Q91Z83	Myosin-7 OS=Mus musculus GN=Myh7 PE=1 SV=1	5748	223539	370	245	112	94	6995	1	0	0	733.396	1464.78	2	1464.77	0.0072	0	84.77	4.2e-08	K	LASADIETYLLEK	S			File34154 Spectrum13672 scans: 16512
2	Q91Z83	Myosin-7 OS=Mus musculus GN=Myh7 PE=1 SV=1	5748	223539	370	245	112	94	6997	1	0	0	733.397	1464.78	2	1464.77	0.0079	0	99.01	1.6e-09	K	LASADIETYLLEK	S			File34154 Spectrum13792 scans: 16638
2	Q91Z83	Myosin-7 OS=Mus musculus GN=Myh7 PE=1 SV=1	5748	223539	370	245	112	94	7098	1	0	0	738.395	1474.78	2	1474.77	0.0095	0	44.6	0.0005	K	DPLNETVVGLYQK	S			File34154 Spectrum9895 scans: 12546
2	Q91Z83	Myosin-7 OS=Mus musculus GN=Myh7 PE=1 SV=1	5748	223539	370	245	112	94	7099	1	0	0	738.396	1474.78	2	1474.77	0.0108	0	26.85	0.03	K	DPLNETVVGLYQK	S			File34154 Spectrum10015 scans: 12672
2	Q91Z83	Myosin-7 OS=Mus musculus GN=Myh7 PE=1 SV=1	5748	223539	370	245	112	94	7164	1	0	0	494.912	1481.71	3	1481.71	0.004	1	39.47	0.0011	R	KVQHELDEAEER	A			File34154 Spectrum758 scans: 2916
2	Q91Z83	Myosin-7 OS=Mus musculus GN=Myh7 PE=1 SV=1	5748	223539	370	245	112	94	7165	1	0	0	741.865	1481.72	2	1481.71	0.0047	1	9.2	1.1	R	KVQHELDEAEER	A			File34154 Spectrum804 scans: 2964
2	Q91Z83	Myosin-7 OS=Mus musculus GN=Myh7 PE=1 SV=1	5748	223539	370	245	112	94	7195	1	0	0	743.876	1485.74	2	1485.73	0.0067	0	91.36	1.1e-08	R	LQDAEEAVEAVNAK	C			File34154 Spectrum4791 scans: 7186
2	Q91Z83	Myosin-7 OS=Mus musculus GN=Myh7 PE=1 SV=1	5748	223539	370	245	112	94	7196	1	0	0	743.877	1485.74	2	1485.73	0.0078	0	81.12	1.2e-07	R	LQDAEEAVEAVNAK	C			File34154 Spectrum4911 scans: 7312
2	Q91Z83	Myosin-7 OS=Mus musculus GN=Myh7 PE=1 SV=1	5748	223539	370	245	112	94	7197	1	0	0	496.254	1485.74	3	1485.73	0.0082	0	61.29	1.1e-05	R	LQDAEEAVEAVNAK	C			File34154 Spectrum4871 scans: 7270
2	Q91Z83	Myosin-7 OS=Mus musculus GN=Myh7 PE=1 SV=1	5748	223539	370	245	112	94	7198	1	0	0	496.254	1485.74	3	1485.73	0.0085	0	45.89	0.00039	R	LQDAEEAVEAVNAK	C			File34154 Spectrum4755 scans: 7148
2	Q91Z83	Myosin-7 OS=Mus musculus GN=Myh7 PE=1 SV=1	5748	223539	370	245	112	94	7199	1	0	0	743.877	1485.74	2	1485.73	0.0088	0	50.77	0.00012	R	LQDAEEAVEAVNAK	C			File34154 Spectrum4678 scans: 7067
2	Q91Z83	Myosin-7 OS=Mus musculus GN=Myh7 PE=1 SV=1	5748	223539	370	245	112	94	7217	1	0	0	744.374	1486.73	2	1486.73	0.0067	1	61.59	8.7e-06	R	ELENELEAEQKR	N			File34154 Spectrum2286 scans: 4533
2	Q91Z83	Myosin-7 OS=Mus musculus GN=Myh7 PE=1 SV=1	5748	223539	370	245	112	94	7218	1	0	0	496.585	1486.73	3	1486.73	0.0081	1	28.63	0.019	R	ELENELEAEQKR	N			File34154 Spectrum2187 scans: 4428
2	Q91Z83	Myosin-7 OS=Mus musculus GN=Myh7 PE=1 SV=1	5748	223539	370	245	112	94	7226	1	0	0	744.859	1487.7	2	1487.7	0.0046	0	68.9	1.2e-06	R	IEELEEELEAER	T			File34154 Spectrum8283 scans: 10853
2	Q91Z83	Myosin-7 OS=Mus musculus GN=Myh7 PE=1 SV=1	5748	223539	370	245	112	94	7227	1	0	0	744.86	1487.71	2	1487.7	0.0061	0	69.52	1e-06	R	IEELEEELEAER	T			File34154 Spectrum8402 scans: 10978
2	Q91Z83	Myosin-7 OS=Mus musculus GN=Myh7 PE=1 SV=1	5748	223539	370	245	112	94	7228	1	0	0	496.909	1487.71	3	1487.7	0.0063	0	26.76	0.02	R	IEELEEELEAER	T			File34154 Spectrum8338 scans: 10910
2	Q91Z83	Myosin-7 OS=Mus musculus GN=Myh7 PE=1 SV=1	5748	223539	370	245	112	94	7229	1	0	0	496.909	1487.71	3	1487.7	0.0066	0	40.96	0.00075	R	IEELEEELEAER	T			File34154 Spectrum8445 scans: 11023
2	Q91Z83	Myosin-7 OS=Mus musculus GN=Myh7 PE=1 SV=1	5748	223539	370	245	112	94	7230	1	0	0	744.861	1487.71	2	1487.7	0.0081	0	60.37	9e-06	R	IEELEEELEAER	T			File34154 Spectrum8513 scans: 11095
2	Q91Z83	Myosin-7 OS=Mus musculus GN=Myh7 PE=1 SV=1	5748	223539	370	245	112	94	7231	1	0	0	496.91	1487.71	3	1487.7	0.0091	0	21.28	0.073	R	IEELEEELEAER	T			File34154 Spectrum8557 scans: 11141
2	Q91Z83	Myosin-7 OS=Mus musculus GN=Myh7 PE=1 SV=1	5748	223539	370	245	112	94	7232	1	0	0	744.862	1487.71	2	1487.7	0.0095	0	73.55	4.2e-07	R	IEELEEELEAER	T			File34154 Spectrum8633 scans: 11221
2	Q91Z83	Myosin-7 OS=Mus musculus GN=Myh7 PE=1 SV=1	5748	223539	370	245	112	94	7311	1	0	0	748.4	1494.78	2	1494.78	0.0096	0	69.12	1.6e-06	K	SAYLMGLNSADLLK	G			File34154 Spectrum15007 scans: 17914
2	Q91Z83	Myosin-7 OS=Mus musculus GN=Myh7 PE=1 SV=1	5748	223539	370	245	112	94	7405	1	0	0	752.389	1502.76	2	1502.76	0.0049	0	42.27	0.00095	R	ENQSILITGESGAGK	T			File34154 Spectrum3805 scans: 6150
2	Q91Z83	Myosin-7 OS=Mus musculus GN=Myh7 PE=1 SV=1	5748	223539	370	245	112	94	7406	1	0	0	752.389	1502.76	2	1502.76	0.0065	0	62.06	9.8e-06	R	ENQSILITGESGAGK	T			File34154 Spectrum3692 scans: 6031
2	Q91Z83	Myosin-7 OS=Mus musculus GN=Myh7 PE=1 SV=1	5748	223539	370	245	112	94	7407	1	0	0	752.39	1502.77	2	1502.76	0.0077	0	28.45	0.024	R	ENQSILITGESGAGK	T			File34154 Spectrum3576 scans: 5909
2	Q91Z83	Myosin-7 OS=Mus musculus GN=Myh7 PE=1 SV=1	5748	223539	370	245	112	94	7484	1	0	0	756.885	1511.76	2	1511.75	0.0042	1	3.53	5.5	K	NMEQTIKDLQHR	L			File34154 Spectrum5691 scans: 8131
2	Q91Z83	Myosin-7 OS=Mus musculus GN=Myh7 PE=1 SV=1	5748	223539	370	245	112	94	7485	1	0	0	504.926	1511.76	3	1511.75	0.0051	1	21.44	0.088	K	NMEQTIKDLQHR	L			File34154 Spectrum5669 scans: 8108
2	Q91Z83	Myosin-7 OS=Mus musculus GN=Myh7 PE=1 SV=1	5748	223539	370	245	112	94	7499	1	0	0	758.397	1514.78	2	1514.77	0.0057	0	59.39	1.7e-05	K	LLGSLDIDHNQYK	F			File34154 Spectrum6722 scans: 9214
2	Q91Z83	Myosin-7 OS=Mus musculus GN=Myh7 PE=1 SV=1	5748	223539	370	245	112	94	7500	1	0	0	758.397	1514.78	2	1514.77	0.0072	0	40.74	0.0013	K	LLGSLDIDHNQYK	F			File34154 Spectrum6844 scans: 9342
2	Q91Z83	Myosin-7 OS=Mus musculus GN=Myh7 PE=1 SV=1	5748	223539	370	245	112	94	7501	1	0	0	758.398	1514.78	2	1514.77	0.0078	0	35.33	0.0044	K	LLGSLDIDHNQYK	F			File34154 Spectrum7046 scans: 9554
2	Q91Z83	Myosin-7 OS=Mus musculus GN=Myh7 PE=1 SV=1	5748	223539	370	245	112	94	7502	1	0	0	758.398	1514.78	2	1514.77	0.0078	0	57.85	2.5e-05	K	LLGSLDIDHNQYK	F			File34154 Spectrum6605 scans: 9091
2	Q91Z83	Myosin-7 OS=Mus musculus GN=Myh7 PE=1 SV=1	5748	223539	370	245	112	94	7503	1	0	0	505.934	1514.78	3	1514.77	0.0082	0	43.3	0.00071	K	LLGSLDIDHNQYK	F			File34154 Spectrum6823 scans: 9320
2	Q91Z83	Myosin-7 OS=Mus musculus GN=Myh7 PE=1 SV=1	5748	223539	370	245	112	94	7504	1	0	0	505.934	1514.78	3	1514.77	0.0085	0	43.82	0.00061	K	LLGSLDIDHNQYK	F			File34154 Spectrum6703 scans: 9194
2	Q91Z83	Myosin-7 OS=Mus musculus GN=Myh7 PE=1 SV=1	5748	223539	370	245	112	94	7505	1	0	0	505.935	1514.78	3	1514.77	0.0091	0	38.6	0.002	K	LLGSLDIDHNQYK	F			File34154 Spectrum6587 scans: 9072
2	Q91Z83	Myosin-7 OS=Mus musculus GN=Myh7 PE=1 SV=1	5748	223539	370	245	112	94	7506	1	0	0	505.935	1514.78	3	1514.77	0.0091	0	11.37	1	K	LLGSLDIDHNQYK	F			File34154 Spectrum7026 scans: 9533
2	Q91Z83	Myosin-7 OS=Mus musculus GN=Myh7 PE=1 SV=1	5748	223539	370	245	112	94	7556	1	0	0	761.388	1520.76	2	1520.76	0.0044	1	81.91	9.3e-08	K	AITDAAMMAEELKK	E			File34154 Spectrum8182 scans: 10747
2	Q91Z83	Myosin-7 OS=Mus musculus GN=Myh7 PE=1 SV=1	5748	223539	370	245	112	94	7557	1	0	0	761.389	1520.76	2	1520.76	0.0049	1	70.02	1.4e-06	K	AITDAAMMAEELKK	E			File34154 Spectrum8064 scans: 10623
2	Q91Z83	Myosin-7 OS=Mus musculus GN=Myh7 PE=1 SV=1	5748	223539	370	245	112	94	7558	1	0	0	507.929	1520.76	3	1520.76	0.0068	1	51.72	9.4e-05	K	AITDAAMMAEELKK	E			File34154 Spectrum8142 scans: 10705
2	Q91Z83	Myosin-7 OS=Mus musculus GN=Myh7 PE=1 SV=1	5748	223539	370	245	112	94	7559	1	0	0	507.93	1520.77	3	1520.76	0.0093	1	20.16	0.13	K	AITDAAMMAEELKK	E			File34154 Spectrum8028 scans: 10585
2	Q91Z83	Myosin-7 OS=Mus musculus GN=Myh7 PE=1 SV=1	5748	223539	370	245	112	94	7560	1	0	0	507.93	1520.77	3	1520.76	0.0097	1	10.63	1.2	K	AITDAAMMAEELKK	E			File34154 Spectrum8263 scans: 10832
2	Q91Z83	Myosin-7 OS=Mus musculus GN=Myh7 PE=1 SV=1	5748	223539	370	245	112	94	7742	1	0	0	513.26	1536.76	3	1536.75	0.0068	1	1.39	9.8	K	AITDAAMMAEELKK	E	Oxidation (M)	0.00000002000000.0	File34154 Spectrum7244 scans: 9762
2	Q91Z83	Myosin-7 OS=Mus musculus GN=Myh7 PE=1 SV=1	5748	223539	370	245	112	94	7745	1	0	0	513.261	1536.76	3	1536.75	0.0082	1	40.83	0.0012	K	AITDAAMMAEELKK	E	Oxidation (M)	0.00000020000000.0	File34154 Spectrum7122 scans: 9634
2	Q91Z83	Myosin-7 OS=Mus musculus GN=Myh7 PE=1 SV=1	5748	223539	370	245	112	94	7749	1	0	0	513.261	1536.76	3	1536.75	0.0095	1	12.17	0.81	K	AITDAAMMAEELKK	E	Oxidation (M)	0.00000020000000.0	File34154 Spectrum7005 scans: 9511
2	Q91Z83	Myosin-7 OS=Mus musculus GN=Myh7 PE=1 SV=1	5748	223539	370	245	112	94	7807	1	0	0	772.344	1542.67	2	1542.67	0.0046	0	86.62	7.1e-09	K	YEESQSELESSQK	E			File34154 Spectrum999 scans: 3169
2	Q91Z83	Myosin-7 OS=Mus musculus GN=Myh7 PE=1 SV=1	5748	223539	370	245	112	94	7851	1	0	0	773.412	1544.81	2	1544.8	0.0043	1	84.04	6.3e-08	R	KLAEQELIETSER	V			File34154 Spectrum4004 scans: 6359
2	Q91Z83	Myosin-7 OS=Mus musculus GN=Myh7 PE=1 SV=1	5748	223539	370	245	112	94	7852	1	0	0	773.412	1544.81	2	1544.8	0.0051	1	77.92	2.6e-07	R	KLAEQELIETSER	V			File34154 Spectrum4121 scans: 6482
2	Q91Z83	Myosin-7 OS=Mus musculus GN=Myh7 PE=1 SV=1	5748	223539	370	245	112	94	7853	1	0	0	515.944	1544.81	3	1544.8	0.0052	1	64.99	5.1e-06	R	KLAEQELIETSER	V			File34154 Spectrum4065 scans: 6423
2	Q91Z83	Myosin-7 OS=Mus musculus GN=Myh7 PE=1 SV=1	5748	223539	370	245	112	94	7855	1	0	0	515.944	1544.81	3	1544.8	0.0072	1	25.43	0.044	R	KLAEQELIETSER	V			File34154 Spectrum4177 scans: 6541
2	Q91Z83	Myosin-7 OS=Mus musculus GN=Myh7 PE=1 SV=1	5748	223539	370	245	112	94	7857	1	0	0	515.945	1544.81	3	1544.8	0.009	1	42.18	0.00096	R	KLAEQELIETSER	V			File34154 Spectrum3947 scans: 6299
2	Q91Z83	Myosin-7 OS=Mus musculus GN=Myh7 PE=1 SV=1	5748	223539	370	245	112	94	7885	1	0	0	516.926	1547.76	3	1547.75	0.0069	2	58.38	1.9e-05	R	KLAEKDEEMEQAK	R			File34154 Spectrum580 scans: 2729
2	Q91Z83	Myosin-7 OS=Mus musculus GN=Myh7 PE=1 SV=1	5748	223539	370	245	112	94	8084	1	0	0	522.589	1564.74	3	1564.74	0.0041	0	44.24	0.00042	R	MVDSLQTSLDAETR	S			File34154 Spectrum6724 scans: 9216
2	Q91Z83	Myosin-7 OS=Mus musculus GN=Myh7 PE=1 SV=1	5748	223539	370	245	112	94	8085	1	0	0	783.38	1564.74	2	1564.74	0.0042	0	56.94	2.2e-05	R	MVDSLQTSLDAETR	S			File34154 Spectrum6566 scans: 9050
2	Q91Z83	Myosin-7 OS=Mus musculus GN=Myh7 PE=1 SV=1	5748	223539	370	245	112	94	8086	1	0	0	783.38	1564.74	2	1564.74	0.0044	0	0.28	10	R	MVDSLQTSLDAETR	S			File34154 Spectrum5969 scans: 8423
2	Q91Z83	Myosin-7 OS=Mus musculus GN=Myh7 PE=1 SV=1	5748	223539	370	245	112	94	8087	1	0	0	783.38	1564.74	2	1564.74	0.0044	0	97.14	2.2e-09	R	MVDSLQTSLDAETR	S			File34154 Spectrum6802 scans: 9298
2	Q91Z83	Myosin-7 OS=Mus musculus GN=Myh7 PE=1 SV=1	5748	223539	370	245	112	94	8088	1	0	0	783.38	1564.75	2	1564.74	0.0052	0	14.59	0.39	R	MVDSLQTSLDAETR	S			File34154 Spectrum6927 scans: 9429
2	Q91Z83	Myosin-7 OS=Mus musculus GN=Myh7 PE=1 SV=1	5748	223539	370	245	112	94	8089	1	0	0	783.38	1564.75	2	1564.74	0.0055	0	79.78	1.2e-07	R	MVDSLQTSLDAETR	S			File34154 Spectrum6682 scans: 9172
2	Q91Z83	Myosin-7 OS=Mus musculus GN=Myh7 PE=1 SV=1	5748	223539	370	245	112	94	8093	1	0	0	522.59	1564.75	3	1564.74	0.0085	0	27.39	0.021	R	MVDSLQTSLDAETR	S			File34154 Spectrum6612 scans: 9098
2	Q91Z83	Myosin-7 OS=Mus musculus GN=Myh7 PE=1 SV=1	5748	223539	370	245	112	94	8229	1	0	0	525.625	1573.85	3	1573.85	0.0025	2	0.48	11	K	IQLEAKVKEMTER	L			File34154 Spectrum5754 scans: 8197
2	Q91Z83	Myosin-7 OS=Mus musculus GN=Myh7 PE=1 SV=1	5748	223539	370	245	112	94	8242	1	0	0	788.887	1575.76	2	1575.76	0.003	2	32.9	0.0062	K	LAEKDEEMEQAKR	N			File34154 Spectrum597 scans: 2747
2	Q91Z83	Myosin-7 OS=Mus musculus GN=Myh7 PE=1 SV=1	5748	223539	370	245	112	94	8243	1	0	0	394.948	1575.76	4	1575.76	0.005	2	37.99	0.0019	K	LAEKDEEMEQAKR	N			File34154 Spectrum596 scans: 2746
2	Q91Z83	Myosin-7 OS=Mus musculus GN=Myh7 PE=1 SV=1	5748	223539	370	245	112	94	8245	1	0	0	526.261	1575.76	3	1575.76	0.0053	2	59.37	1.3e-05	K	LAEKDEEMEQAKR	N			File34154 Spectrum582 scans: 2731
2	Q91Z83	Myosin-7 OS=Mus musculus GN=Myh7 PE=1 SV=1	5748	223539	370	245	112	94	8303	1	0	0	791.377	1580.74	2	1580.74	0.0038	0	27	0.016	R	MVDSLQTSLDAETR	S	Oxidation (M)	0.20000000000000.0	File34154 Spectrum5079 scans: 7488
2	Q91Z83	Myosin-7 OS=Mus musculus GN=Myh7 PE=1 SV=1	5748	223539	370	245	112	94	8304	1	0	0	791.377	1580.74	2	1580.74	0.0046	0	0.93	6.5	R	MVDSLQTSLDAETR	S	Oxidation (M)	0.20000000000000.0	File34154 Spectrum5312 scans: 7733
2	Q91Z83	Myosin-7 OS=Mus musculus GN=Myh7 PE=1 SV=1	5748	223539	370	245	112	94	8305	1	0	0	791.378	1580.74	2	1580.74	0.0055	0	0.1	7.9	R	MVDSLQTSLDAETR	S	Oxidation (M)	0.20000000000000.0	File34154 Spectrum6307 scans: 8778
2	Q91Z83	Myosin-7 OS=Mus musculus GN=Myh7 PE=1 SV=1	5748	223539	370	245	112	94	8307	1	0	0	791.378	1580.74	2	1580.74	0.0062	0	73.13	4e-07	R	MVDSLQTSLDAETR	S	Oxidation (M)	0.20000000000000.0	File34154 Spectrum5188 scans: 7603
2	Q91Z83	Myosin-7 OS=Mus musculus GN=Myh7 PE=1 SV=1	5748	223539	370	245	112	94	8308	1	0	0	791.379	1580.74	2	1580.74	0.0073	0	5.97	2.2	R	MVDSLQTSLDAETR	S	Oxidation (M)	0.20000000000000.0	File34154 Spectrum5571 scans: 8005
2	Q91Z83	Myosin-7 OS=Mus musculus GN=Myh7 PE=1 SV=1	5748	223539	370	245	112	94	8311	1	0	0	791.379	1580.74	2	1580.74	0.0083	0	12.15	0.54	R	MVDSLQTSLDAETR	S	Oxidation (M)	0.20000000000000.0	File34154 Spectrum6431 scans: 8908
2	Q91Z83	Myosin-7 OS=Mus musculus GN=Myh7 PE=1 SV=1	5748	223539	370	245	112	94	8313	1	0	0	791.38	1580.75	2	1580.74	0.011	0	0.1	9.3	R	MVDSLQTSLDAETR	S	Oxidation (M)	0.20000000000000.0	File34154 Spectrum5953 scans: 8406
2	Q91Z83	Myosin-7 OS=Mus musculus GN=Myh7 PE=1 SV=1	5748	223539	370	245	112	94	8362	1	0	0	529.607	1585.8	3	1585.79	0.0055	1	22.33	0.087	R	VRELENELEAEQK	R			File34154 Spectrum3040 scans: 5328
2	Q91Z83	Myosin-7 OS=Mus musculus GN=Myh7 PE=1 SV=1	5748	223539	370	245	112	94	8363	1	0	0	793.908	1585.8	2	1585.79	0.0059	1	17.37	0.27	R	VRELENELEAEQK	R			File34154 Spectrum2981 scans: 5266
2	Q91Z83	Myosin-7 OS=Mus musculus GN=Myh7 PE=1 SV=1	5748	223539	370	245	112	94	8364	1	0	0	529.608	1585.8	3	1585.79	0.0087	1	21.56	0.1	R	VRELENELEAEQK	R			File34154 Spectrum2888 scans: 5168
2	Q91Z83	Myosin-7 OS=Mus musculus GN=Myh7 PE=1 SV=1	5748	223539	370	245	112	94	8484	1	0	0	533.295	1596.86	3	1596.86	0.0059	1	28.08	0.017	R	RNNLLQAELEELR	A			File34154 Spectrum13589 scans: 16424
2	Q91Z83	Myosin-7 OS=Mus musculus GN=Myh7 PE=1 SV=1	5748	223539	370	245	112	94	8485	1	0	0	799.439	1596.86	2	1596.86	0.0062	1	44.66	0.00038	R	RNNLLQAELEELR	A			File34154 Spectrum13732 scans: 16575
2	Q91Z83	Myosin-7 OS=Mus musculus GN=Myh7 PE=1 SV=1	5748	223539	370	245	112	94	8486	1	0	0	533.296	1596.87	3	1596.86	0.0072	1	66.7	2.2e-06	R	RNNLLQAELEELR	A			File34154 Spectrum13692 scans: 16533
2	Q91Z83	Myosin-7 OS=Mus musculus GN=Myh7 PE=1 SV=1	5748	223539	370	245	112	94	8488	1	0	0	533.296	1596.87	3	1596.86	0.0086	1	68.48	1.5e-06	R	RNNLLQAELEELR	A			File34154 Spectrum13812 scans: 16659
2	Q91Z83	Myosin-7 OS=Mus musculus GN=Myh7 PE=1 SV=1	5748	223539	370	245	112	94	8543	1	0	0	801.423	1600.83	2	1600.82	0.0082	1	15.04	0.48	K	AGLLGLLEEMRDER	L			File34154 Spectrum17303 scans: 20326
2	Q91Z83	Myosin-7 OS=Mus musculus GN=Myh7 PE=1 SV=1	5748	223539	370	245	112	94	8544	1	0	0	801.424	1600.83	2	1600.82	0.0085	1	51.89	9.9e-05	K	AGLLGLLEEMRDER	L			File34154 Spectrum17458 scans: 20489
2	Q91Z83	Myosin-7 OS=Mus musculus GN=Myh7 PE=1 SV=1	5748	223539	370	245	112	94	8545	1	0	0	534.619	1600.83	3	1600.82	0.0093	1	51.83	0.00011	K	AGLLGLLEEMRDER	L			File34154 Spectrum17478 scans: 20510
2	Q91Z83	Myosin-7 OS=Mus musculus GN=Myh7 PE=1 SV=1	5748	223539	370	245	112	94	8546	1	0	0	801.424	1600.83	2	1600.82	0.0095	1	30.83	0.013	K	AGLLGLLEEMRDER	L			File34154 Spectrum17576 scans: 20613
2	Q91Z83	Myosin-7 OS=Mus musculus GN=Myh7 PE=1 SV=1	5748	223539	370	245	112	94	8547	1	0	0	534.619	1600.84	3	1600.82	0.0115	1	18.49	0.22	K	AGLLGLLEEMRDER	L			File34154 Spectrum17595 scans: 20633
2	Q91Z83	Myosin-7 OS=Mus musculus GN=Myh7 PE=1 SV=1	5748	223539	370	245	112	94	8718	1	0	0	809.42	1616.83	2	1616.82	0.007	1	26.24	0.036	K	AGLLGLLEEMRDER	L	Oxidation (M)	0.00000000020000.0	File34154 Spectrum13772 scans: 16617
2	Q91Z83	Myosin-7 OS=Mus musculus GN=Myh7 PE=1 SV=1	5748	223539	370	245	112	94	8719	1	0	0	539.949	1616.83	3	1616.82	0.007	1	21.67	0.1	K	AGLLGLLEEMRDER	L	Oxidation (M)	0.00000000020000.0	File34154 Spectrum13752 scans: 16596
2	Q91Z83	Myosin-7 OS=Mus musculus GN=Myh7 PE=1 SV=1	5748	223539	370	245	112	94	8720	1	0	0	809.421	1616.83	2	1616.82	0.0075	1	14.91	0.47	K	AGLLGLLEEMRDER	L	Oxidation (M)	0.00000000020000.0	File34154 Spectrum13654 scans: 16493
2	Q91Z83	Myosin-7 OS=Mus musculus GN=Myh7 PE=1 SV=1	5748	223539	370	245	112	94	8721	1	0	0	539.95	1616.83	3	1616.82	0.008	1	11.89	0.93	K	AGLLGLLEEMRDER	L	Oxidation (M)	0.00000000020000.0	File34154 Spectrum13635 scans: 16473
2	Q91Z83	Myosin-7 OS=Mus musculus GN=Myh7 PE=1 SV=1	5748	223539	370	245	112	94	8724	1	0	0	809.424	1616.83	2	1616.82	0.0136	1	1.33	11	K	AGLLGLLEEMRDER	L	Oxidation (M)	0.00000000020000.0	File34154 Spectrum16932 scans: 19936
2	Q91Z83	Myosin-7 OS=Mus musculus GN=Myh7 PE=1 SV=1	5748	223539	370	245	112	94	8782	1	0	0	811.371	1620.73	2	1620.72	0.0078	0	30.92	0.0049	R	LEDEEEMNAELTAK	K			File34154 Spectrum4695 scans: 7085
2	Q91Z83	Myosin-7 OS=Mus musculus GN=Myh7 PE=1 SV=1	5748	223539	370	245	112	94	9067	1	0	0	822.874	1643.73	2	1643.73	0.0061	0	12.13	0.3	R	QAEEAEEQANTNLSK	F	Gln->pyro-Glu (N-term Q)	1.000000000000000.0	File34154 Spectrum2644 scans: 4910
2	Q91Z83	Myosin-7 OS=Mus musculus GN=Myh7 PE=1 SV=1	5748	223539	370	245	112	94	9068	1	0	0	822.875	1643.74	2	1643.73	0.0089	0	64.95	1.6e-06	R	QAEEAEEQANTNLSK	F	Gln->pyro-Glu (N-term Q)	1.000000000000000.0	File34154 Spectrum2525 scans: 4785
2	Q91Z83	Myosin-7 OS=Mus musculus GN=Myh7 PE=1 SV=1	5748	223539	370	245	112	94	9120	1	0	0	550.627	1648.86	3	1648.85	0.0059	2	54.24	5.5e-05	K	KAITDAAMMAEELKK	E			File34154 Spectrum6704 scans: 9195
2	Q91Z83	Myosin-7 OS=Mus musculus GN=Myh7 PE=1 SV=1	5748	223539	370	245	112	94	9123	1	0	0	550.628	1648.86	3	1648.85	0.0094	2	40.54	0.0012	K	KAITDAAMMAEELKK	E			File34154 Spectrum6588 scans: 9073
2	Q91Z83	Myosin-7 OS=Mus musculus GN=Myh7 PE=1 SV=1	5748	223539	370	245	112	94	9254	1	0	0	831.387	1660.76	2	1660.75	0.005	0	74.14	2.7e-07	R	QAEEAEEQANTNLSK	F			File34154 Spectrum955 scans: 3123
2	Q91Z83	Myosin-7 OS=Mus musculus GN=Myh7 PE=1 SV=1	5748	223539	370	245	112	94	9255	1	0	0	554.594	1660.76	3	1660.75	0.0062	0	38.17	0.0011	R	QAEEAEEQANTNLSK	F			File34154 Spectrum961 scans: 3129
2	Q91Z83	Myosin-7 OS=Mus musculus GN=Myh7 PE=1 SV=1	5748	223539	370	245	112	94	9304	1	0	0	555.959	1664.85	3	1664.85	0.0069	2	14.4	0.51	K	KAITDAAMMAEELKK	E	Oxidation (M)	0.000000002000000.0	File34154 Spectrum5808 scans: 8254
2	Q91Z83	Myosin-7 OS=Mus musculus GN=Myh7 PE=1 SV=1	5748	223539	370	245	112	94	9420	1	0	0	838.915	1675.82	2	1675.81	0.0066	0	22.05	0.076	R	LEEAGGATSVQIEMNK	K			File34154 Spectrum4774 scans: 7168
2	Q91Z83	Myosin-7 OS=Mus musculus GN=Myh7 PE=1 SV=1	5748	223539	370	245	112	94	9422	1	0	0	838.915	1675.82	2	1675.81	0.0067	0	62.43	7e-06	R	LEEAGGATSVQIEMNK	K			File34154 Spectrum4659 scans: 7047
2	Q91Z83	Myosin-7 OS=Mus musculus GN=Myh7 PE=1 SV=1	5748	223539	370	245	112	94	9423	1	0	0	838.915	1675.82	2	1675.81	0.0071	0	98.25	1.8e-09	R	LEEAGGATSVQIEMNK	K			File34154 Spectrum4539 scans: 6921
2	Q91Z83	Myosin-7 OS=Mus musculus GN=Myh7 PE=1 SV=1	5748	223539	370	245	112	94	9557	1	0	0	563.64	1687.9	3	1687.89	0.0078	1	18.76	0.2	R	AQLEFNQIKAEIER	K			File34154 Spectrum10995 scans: 13701
2	Q91Z83	Myosin-7 OS=Mus musculus GN=Myh7 PE=1 SV=1	5748	223539	370	245	112	94	9558	1	0	0	844.956	1687.9	2	1687.89	0.0079	1	29.5	0.017	R	AQLEFNQIKAEIER	K			File34154 Spectrum11127 scans: 13839
2	Q91Z83	Myosin-7 OS=Mus musculus GN=Myh7 PE=1 SV=1	5748	223539	370	245	112	94	9559	1	0	0	844.956	1687.9	2	1687.89	0.0084	1	64.62	5.2e-06	R	AQLEFNQIKAEIER	K			File34154 Spectrum11017 scans: 13724
2	Q91Z83	Myosin-7 OS=Mus musculus GN=Myh7 PE=1 SV=1	5748	223539	370	245	112	94	9560	1	0	0	563.64	1687.9	3	1687.89	0.0097	1	68.29	2.2e-06	R	AQLEFNQIKAEIER	K			File34154 Spectrum11112 scans: 13824
2	Q91Z83	Myosin-7 OS=Mus musculus GN=Myh7 PE=1 SV=1	5748	223539	370	245	112	94	9561	1	0	0	844.957	1687.9	2	1687.89	0.01	1	30.55	0.013	R	AQLEFNQIKAEIER	K			File34154 Spectrum11137 scans: 13850
2	Q91Z83	Myosin-7 OS=Mus musculus GN=Myh7 PE=1 SV=1	5748	223539	370	245	112	94	9707	1	0	0	851.92	1701.83	2	1701.82	0.0019	0	96.45	2.7e-09	R	LQNEIEDLMVDVER	S			File34154 Spectrum16962 scans: 19968
2	Q91Z83	Myosin-7 OS=Mus musculus GN=Myh7 PE=1 SV=1	5748	223539	370	245	112	94	9709	1	0	0	851.922	1701.83	2	1701.82	0.0045	0	96.5	2.8e-09	R	LQNEIEDLMVDVER	S			File34154 Spectrum17075 scans: 20087
2	Q91Z83	Myosin-7 OS=Mus musculus GN=Myh7 PE=1 SV=1	5748	223539	370	245	112	94	9710	1	0	0	568.284	1701.83	3	1701.82	0.0051	0	56.02	3.2e-05	R	LQNEIEDLMVDVER	S			File34154 Spectrum16978 scans: 19985
2	Q91Z83	Myosin-7 OS=Mus musculus GN=Myh7 PE=1 SV=1	5748	223539	370	245	112	94	9735	1	0	0	568.609	1702.8	3	1702.8	0.0062	1	9.91	0.87	K	EDQVMQQNPPKFDK	I			File34154 Spectrum2153 scans: 4391
2	Q91Z83	Myosin-7 OS=Mus musculus GN=Myh7 PE=1 SV=1	5748	223539	370	245	112	94	9736	1	0	0	852.41	1702.81	2	1702.8	0.0072	1	12.48	0.49	K	EDQVMQQNPPKFDK	I			File34154 Spectrum2251 scans: 4496
2	Q91Z83	Myosin-7 OS=Mus musculus GN=Myh7 PE=1 SV=1	5748	223539	370	245	112	94	9738	1	0	0	568.61	1702.81	3	1702.8	0.0082	1	13.76	0.38	K	EDQVMQQNPPKFDK	I			File34154 Spectrum2271 scans: 4517
2	Q91Z83	Myosin-7 OS=Mus musculus GN=Myh7 PE=1 SV=1	5748	223539	370	245	112	94	9809	1	0	0	855.41	1708.8	2	1708.79	0.0104	0	95.91	2.7e-09	K	NAYEESLEHLETFK	R			File34154 Spectrum11852 scans: 14601
2	Q91Z83	Myosin-7 OS=Mus musculus GN=Myh7 PE=1 SV=1	5748	223539	370	245	112	94	9810	1	0	0	570.609	1708.81	3	1708.79	0.0112	0	22.49	0.059	K	NAYEESLEHLETFK	R			File34154 Spectrum11856 scans: 14605
2	Q91Z83	Myosin-7 OS=Mus musculus GN=Myh7 PE=1 SV=1	5748	223539	370	245	112	94	9885	1	0	0	859.462	1716.91	2	1716.9	0.0057	1	28.43	0.02	K	NKDPLNETVVGLYQK	S			File34154 Spectrum8238 scans: 10805
2	Q91Z83	Myosin-7 OS=Mus musculus GN=Myh7 PE=1 SV=1	5748	223539	370	245	112	94	9886	1	0	0	859.463	1716.91	2	1716.9	0.0065	1	70.13	1.3e-06	K	NKDPLNETVVGLYQK	S			File34154 Spectrum8322 scans: 10894
2	Q91Z83	Myosin-7 OS=Mus musculus GN=Myh7 PE=1 SV=1	5748	223539	370	245	112	94	9887	1	0	0	859.463	1716.91	2	1716.9	0.0067	1	80.47	1.3e-07	K	NKDPLNETVVGLYQK	S			File34154 Spectrum8202 scans: 10768
2	Q91Z83	Myosin-7 OS=Mus musculus GN=Myh7 PE=1 SV=1	5748	223539	370	245	112	94	9888	1	0	0	859.463	1716.91	2	1716.9	0.0071	1	65.85	3.7e-06	K	NKDPLNETVVGLYQK	S			File34154 Spectrum8084 scans: 10644
2	Q91Z83	Myosin-7 OS=Mus musculus GN=Myh7 PE=1 SV=1	5748	223539	370	245	112	94	9889	1	0	0	573.312	1716.91	3	1716.9	0.0079	1	52.89	7.3e-05	K	NKDPLNETVVGLYQK	S			File34154 Spectrum8103 scans: 10664
2	Q91Z83	Myosin-7 OS=Mus musculus GN=Myh7 PE=1 SV=1	5748	223539	370	245	112	94	9890	1	0	0	573.312	1716.91	3	1716.9	0.0081	1	52.1	8.7e-05	K	NKDPLNETVVGLYQK	S			File34154 Spectrum8222 scans: 10789
2	Q91Z83	Myosin-7 OS=Mus musculus GN=Myh7 PE=1 SV=1	5748	223539	370	245	112	94	9891	1	0	0	573.312	1716.91	3	1716.9	0.0085	1	40.46	0.0013	K	NKDPLNETVVGLYQK	S			File34154 Spectrum8342 scans: 10915
2	Q91Z83	Myosin-7 OS=Mus musculus GN=Myh7 PE=1 SV=1	5748	223539	370	245	112	94	9894	1	0	0	573.312	1716.92	3	1716.9	0.0109	1	23.28	0.068	K	NKDPLNETVVGLYQK	S			File34154 Spectrum7984 scans: 10539
2	Q91Z83	Myosin-7 OS=Mus musculus GN=Myh7 PE=1 SV=1	5748	223539	370	245	112	94	9905	1	0	0	859.92	1717.83	2	1717.82	0.0062	0	22.21	0.07	R	LQNEIEDLMVDVER	S	Oxidation (M)	0.00000000200000.0	File34154 Spectrum11393 scans: 14119
2	Q91Z83	Myosin-7 OS=Mus musculus GN=Myh7 PE=1 SV=1	5748	223539	370	245	112	94	9906	1	0	0	859.921	1717.83	2	1717.82	0.0087	0	49.33	0.00014	R	LQNEIEDLMVDVER	S	Oxidation (M)	0.00000000200000.0	File34154 Spectrum11694 scans: 14435
2	Q91Z83	Myosin-7 OS=Mus musculus GN=Myh7 PE=1 SV=1	5748	223539	370	245	112	94	9956	1	0	0	861.982	1721.95	2	1721.94	0.0062	0	29.64	0.0089	R	VQLLHSQNTSLINQK	K			File34154 Spectrum4793 scans: 7188
2	Q91Z83	Myosin-7 OS=Mus musculus GN=Myh7 PE=1 SV=1	5748	223539	370	245	112	94	9957	1	0	0	574.99	1721.95	3	1721.94	0.007	0	49.59	9.1e-05	R	VQLLHSQNTSLINQK	K			File34154 Spectrum4812 scans: 7208
2	Q91Z83	Myosin-7 OS=Mus musculus GN=Myh7 PE=1 SV=1	5748	223539	370	245	112	94	9958	1	0	0	574.991	1721.95	3	1721.94	0.0081	0	26.47	0.018	R	VQLLHSQNTSLINQK	K			File34154 Spectrum4696 scans: 7086
2	Q91Z83	Myosin-7 OS=Mus musculus GN=Myh7 PE=1 SV=1	5748	223539	370	245	112	94	10146	1	0	0	870.971	1739.93	2	1739.92	0.0071	0	41.77	0.00086	R	ILNPAAIPEGQFIDSR	K			File34154 Spectrum12112 scans: 14874
2	Q91Z83	Myosin-7 OS=Mus musculus GN=Myh7 PE=1 SV=1	5748	223539	370	245	112	94	10147	1	0	0	870.971	1739.93	2	1739.92	0.0073	0	46.88	0.00027	R	ILNPAAIPEGQFIDSR	K			File34154 Spectrum12352 scans: 15126
2	Q91Z83	Myosin-7 OS=Mus musculus GN=Myh7 PE=1 SV=1	5748	223539	370	245	112	94	10148	1	0	0	870.972	1739.93	2	1739.92	0.008	0	59.85	1.4e-05	R	ILNPAAIPEGQFIDSR	K			File34154 Spectrum12232 scans: 15000
2	Q91Z83	Myosin-7 OS=Mus musculus GN=Myh7 PE=1 SV=1	5748	223539	370	245	112	94	10149	1	0	0	870.972	1739.93	2	1739.92	0.0083	0	6.93	2.7	R	ILNPAAIPEGQFIDSR	K			File34154 Spectrum11675 scans: 14415
2	Q91Z83	Myosin-7 OS=Mus musculus GN=Myh7 PE=1 SV=1	5748	223539	370	245	112	94	10150	1	0	0	580.984	1739.93	3	1739.92	0.0085	0	15.51	0.36	R	ILNPAAIPEGQFIDSR	K			File34154 Spectrum12404 scans: 15180
2	Q91Z83	Myosin-7 OS=Mus musculus GN=Myh7 PE=1 SV=1	5748	223539	370	245	112	94	10151	1	0	0	580.984	1739.93	3	1739.92	0.0088	0	8.07	2	R	ILNPAAIPEGQFIDSR	K			File34154 Spectrum12039 scans: 14797
2	Q91Z83	Myosin-7 OS=Mus musculus GN=Myh7 PE=1 SV=1	5748	223539	370	245	112	94	10152	1	0	0	580.984	1739.93	3	1739.92	0.0091	0	50.05	0.00013	R	ILNPAAIPEGQFIDSR	K			File34154 Spectrum12152 scans: 14916
2	Q91Z83	Myosin-7 OS=Mus musculus GN=Myh7 PE=1 SV=1	5748	223539	370	245	112	94	10153	1	0	0	870.972	1739.93	2	1739.92	0.0098	0	1.77	8.6	R	ILNPAAIPEGQFIDSR	K			File34154 Spectrum11793 scans: 14539
2	Q91Z83	Myosin-7 OS=Mus musculus GN=Myh7 PE=1 SV=1	5748	223539	370	245	112	94	10154	1	0	0	580.984	1739.93	3	1739.92	0.0105	0	49.07	0.00016	R	ILNPAAIPEGQFIDSR	K			File34154 Spectrum12272 scans: 15042
2	Q91Z83	Myosin-7 OS=Mus musculus GN=Myh7 PE=1 SV=1	5748	223539	370	245	112	94	10155	1	0	0	870.973	1739.93	2	1739.92	0.011	0	3.46	5.6	R	ILNPAAIPEGQFIDSR	K			File34154 Spectrum12002 scans: 14758
2	Q91Z83	Myosin-7 OS=Mus musculus GN=Myh7 PE=1 SV=1	5748	223539	370	245	112	94	10171	1	0	0	871.958	1741.9	2	1741.9	0.0054	2	22.79	0.072	R	VRELENELEAEQKR	N			File34154 Spectrum2623 scans: 4888
2	Q91Z83	Myosin-7 OS=Mus musculus GN=Myh7 PE=1 SV=1	5748	223539	370	245	112	94	10172	1	0	0	581.641	1741.9	3	1741.9	0.0064	2	45.42	0.00039	R	VRELENELEAEQKR	N			File34154 Spectrum2720 scans: 4990
2	Q91Z83	Myosin-7 OS=Mus musculus GN=Myh7 PE=1 SV=1	5748	223539	370	245	112	94	10173	1	0	0	436.483	1741.9	4	1741.9	0.0071	2	49.25	0.00017	R	VRELENELEAEQKR	N			File34154 Spectrum2517 scans: 4776
2	Q91Z83	Myosin-7 OS=Mus musculus GN=Myh7 PE=1 SV=1	5748	223539	370	245	112	94	10174	1	0	0	436.483	1741.9	4	1741.9	0.0071	2	51.32	0.0001	R	VRELENELEAEQKR	N			File34154 Spectrum2622 scans: 4887
2	Q91Z83	Myosin-7 OS=Mus musculus GN=Myh7 PE=1 SV=1	5748	223539	370	245	112	94	10177	1	0	0	581.642	1741.9	3	1741.9	0.0088	2	54.9	4.5e-05	R	VRELENELEAEQKR	N			File34154 Spectrum2601 scans: 4865
2	Q91Z83	Myosin-7 OS=Mus musculus GN=Myh7 PE=1 SV=1	5748	223539	370	245	112	94	10178	1	0	0	581.643	1741.91	3	1741.9	0.0106	2	60.06	1.4e-05	R	VRELENELEAEQKR	N			File34154 Spectrum2489 scans: 4747
2	Q91Z83	Myosin-7 OS=Mus musculus GN=Myh7 PE=1 SV=1	5748	223539	370	245	112	94	10229	1	0	0	874.446	1746.88	2	1746.87	0.0062	0	48.84	0.00021	K	LELDDVTSNMEQIIK	A			File34154 Spectrum16276 scans: 19248
2	Q91Z83	Myosin-7 OS=Mus musculus GN=Myh7 PE=1 SV=1	5748	223539	370	245	112	94	10232	1	0	0	874.447	1746.88	2	1746.87	0.0087	0	77.52	2.9e-07	K	LELDDVTSNMEQIIK	A			File34154 Spectrum16157 scans: 19123
2	Q91Z83	Myosin-7 OS=Mus musculus GN=Myh7 PE=1 SV=1	5748	223539	370	245	112	94	10482	1	0	0	889.976	1777.94	2	1777.93	0.0055	1	15.04	0.41	K	DLQHRLDEAEQIALK	G			File34154 Spectrum11494 scans: 14225
2	Q91Z83	Myosin-7 OS=Mus musculus GN=Myh7 PE=1 SV=1	5748	223539	370	245	112	94	10483	1	0	0	889.976	1777.94	2	1777.93	0.0056	1	28.24	0.018	K	DLQHRLDEAEQIALK	G			File34154 Spectrum11376 scans: 14101
2	Q91Z83	Myosin-7 OS=Mus musculus GN=Myh7 PE=1 SV=1	5748	223539	370	245	112	94	10484	1	0	0	593.654	1777.94	3	1777.93	0.0066	1	14.18	0.48	K	DLQHRLDEAEQIALK	G			File34154 Spectrum11374 scans: 14099
2	Q91Z83	Myosin-7 OS=Mus musculus GN=Myh7 PE=1 SV=1	5748	223539	370	245	112	94	10498	1	0	0	891.909	1781.8	2	1781.8	0.0076	1	58.99	7.6e-06	K	QKYEESQSELESSQK	E	Gln->pyro-Glu (N-term Q)	1.000000000000000.0	File34154 Spectrum1417 scans: 3608
2	Q91Z83	Myosin-7 OS=Mus musculus GN=Myh7 PE=1 SV=1	5748	223539	370	245	112	94	10499	1	0	0	594.942	1781.8	3	1781.8	0.0089	1	0.55	5.6	K	QKYEESQSELESSQK	E	Gln->pyro-Glu (N-term Q)	1.000000000000000.0	File34154 Spectrum1445 scans: 3637
2	Q91Z83	Myosin-7 OS=Mus musculus GN=Myh7 PE=1 SV=1	5748	223539	370	245	112	94	10630	1	0	0	900.42	1798.83	2	1798.82	0.0043	1	78.37	1.1e-07	K	QKYEESQSELESSQK	E			File34154 Spectrum897 scans: 3062
2	Q91Z83	Myosin-7 OS=Mus musculus GN=Myh7 PE=1 SV=1	5748	223539	370	245	112	94	10631	1	0	0	600.616	1798.83	3	1798.82	0.0055	1	37.97	0.0012	K	QKYEESQSELESSQK	E			File34154 Spectrum895 scans: 3060
2	Q91Z83	Myosin-7 OS=Mus musculus GN=Myh7 PE=1 SV=1	5748	223539	370	245	112	94	10784	1	0	0	606.628	1816.86	3	1816.86	0.0071	1	51.12	7.8e-05	K	RQAEEAEEQANTNLSK	F			File34154 Spectrum836 scans: 2998
2	Q91Z83	Myosin-7 OS=Mus musculus GN=Myh7 PE=1 SV=1	5748	223539	370	245	112	94	10922	1	0	0	919.969	1837.92	2	1837.92	0.007	0	105.8	3.7e-10	R	DLEEATLQHEATAAALR	K			File34154 Spectrum8953 scans: 11557
2	Q91Z83	Myosin-7 OS=Mus musculus GN=Myh7 PE=1 SV=1	5748	223539	370	245	112	94	10923	1	0	0	613.649	1837.92	3	1837.92	0.008	0	66.33	3.3e-06	R	DLEEATLQHEATAAALR	K			File34154 Spectrum8973 scans: 11578
2	Q91Z83	Myosin-7 OS=Mus musculus GN=Myh7 PE=1 SV=1	5748	223539	370	245	112	94	10924	1	0	0	919.97	1837.93	2	1837.92	0.0083	0	108.06	2.2e-10	R	DLEEATLQHEATAAALR	K			File34154 Spectrum9073 scans: 11683
2	Q91Z83	Myosin-7 OS=Mus musculus GN=Myh7 PE=1 SV=1	5748	223539	370	245	112	94	10925	1	0	0	919.971	1837.93	2	1837.92	0.01	0	5.21	4.2	R	DLEEATLQHEATAAALR	K			File34154 Spectrum8842 scans: 11440
2	Q91Z83	Myosin-7 OS=Mus musculus GN=Myh7 PE=1 SV=1	5748	223539	370	245	112	94	10926	1	0	0	613.65	1837.93	3	1837.92	0.0106	0	47.49	0.00025	R	DLEEATLQHEATAAALR	K			File34154 Spectrum8856 scans: 11455
2	Q91Z83	Myosin-7 OS=Mus musculus GN=Myh7 PE=1 SV=1	5748	223539	370	245	112	94	10927	1	0	0	613.65	1837.93	3	1837.92	0.0124	0	68.75	1.9e-06	R	DLEEATLQHEATAAALR	K			File34154 Spectrum9093 scans: 11704
2	Q91Z83	Myosin-7 OS=Mus musculus GN=Myh7 PE=1 SV=1	5748	223539	370	245	112	94	11087	1	0	0	930.45	1858.89	2	1858.88	0.0061	0	63.76	4.5e-06	K	LEQQVDDLEGSLEQEK	K			File34154 Spectrum8302 scans: 10873
2	Q91Z83	Myosin-7 OS=Mus musculus GN=Myh7 PE=1 SV=1	5748	223539	370	245	112	94	11088	1	0	0	930.45	1858.89	2	1858.88	0.0067	0	73.42	4.9e-07	K	LEQQVDDLEGSLEQEK	K			File34154 Spectrum8183 scans: 10748
2	Q91Z83	Myosin-7 OS=Mus musculus GN=Myh7 PE=1 SV=1	5748	223539	370	245	112	94	11089	1	0	0	620.636	1858.89	3	1858.88	0.0069	0	34.07	0.0043	K	LEQQVDDLEGSLEQEK	K			File34154 Spectrum8125 scans: 10687
2	Q91Z83	Myosin-7 OS=Mus musculus GN=Myh7 PE=1 SV=1	5748	223539	370	245	112	94	11090	1	0	0	620.636	1858.89	3	1858.88	0.0076	0	56.9	2.2e-05	K	LEQQVDDLEGSLEQEK	K			File34154 Spectrum8244 scans: 10812
2	Q91Z83	Myosin-7 OS=Mus musculus GN=Myh7 PE=1 SV=1	5748	223539	370	245	112	94	11091	1	0	0	930.451	1858.89	2	1858.88	0.0081	0	5.52	3	K	LEQQVDDLEGSLEQEK	K			File34154 Spectrum8078 scans: 10637
2	Q91Z83	Myosin-7 OS=Mus musculus GN=Myh7 PE=1 SV=1	5748	223539	370	245	112	94	11126	1	0	0	622.643	1864.91	3	1864.9	0.0106	1	19.96	0.11	K	NAYEESLEHLETFKR	E			File34154 Spectrum9859 scans: 12508
2	Q91Z83	Myosin-7 OS=Mus musculus GN=Myh7 PE=1 SV=1	5748	223539	370	245	112	94	11127	1	0	0	622.643	1864.91	3	1864.9	0.0113	1	48.97	0.00014	K	NAYEESLEHLETFKR	E			File34154 Spectrum10094 scans: 12755
2	Q91Z83	Myosin-7 OS=Mus musculus GN=Myh7 PE=1 SV=1	5748	223539	370	245	112	94	11128	1	0	0	467.234	1864.91	4	1864.9	0.0113	1	25.25	0.032	K	NAYEESLEHLETFKR	E			File34154 Spectrum10113 scans: 12775
2	Q91Z83	Myosin-7 OS=Mus musculus GN=Myh7 PE=1 SV=1	5748	223539	370	245	112	94	11129	1	0	0	467.234	1864.91	4	1864.9	0.0114	1	40.44	0.00098	K	NAYEESLEHLETFKR	E			File34154 Spectrum9994 scans: 12650
2	Q91Z83	Myosin-7 OS=Mus musculus GN=Myh7 PE=1 SV=1	5748	223539	370	245	112	94	11130	1	0	0	622.643	1864.91	3	1864.9	0.0119	1	72.07	7.2e-07	K	NAYEESLEHLETFKR	E			File34154 Spectrum9973 scans: 12628
2	Q91Z83	Myosin-7 OS=Mus musculus GN=Myh7 PE=1 SV=1	5748	223539	370	245	112	94	11131	1	0	0	467.234	1864.91	4	1864.9	0.012	1	5.91	3	K	NAYEESLEHLETFKR	E			File34154 Spectrum9879 scans: 12529
2	Q91Z83	Myosin-7 OS=Mus musculus GN=Myh7 PE=1 SV=1	5748	223539	370	245	112	94	11158	1	0	0	623.682	1868.03	3	1868.02	0.0097	1	12.77	0.38	R	ILNPAAIPEGQFIDSRK	G			File34154 Spectrum10457 scans: 13136
2	Q91Z83	Myosin-7 OS=Mus musculus GN=Myh7 PE=1 SV=1	5748	223539	370	245	112	94	11159	1	0	0	623.682	1868.03	3	1868.02	0.0097	1	17.96	0.12	R	ILNPAAIPEGQFIDSRK	G			File34154 Spectrum10575 scans: 13260
2	Q91Z83	Myosin-7 OS=Mus musculus GN=Myh7 PE=1 SV=1	5748	223539	370	245	112	94	11316	1	0	0	632.314	1893.92	3	1893.92	0.002	0	2.56	7.1	K	HADSVAELGEQIDNLQR	V			File34154 Spectrum10039 scans: 12697
2	Q91Z83	Myosin-7 OS=Mus musculus GN=Myh7 PE=1 SV=1	5748	223539	370	245	112	94	11318	1	0	0	632.316	1893.93	3	1893.92	0.0077	0	23.33	0.06	K	HADSVAELGEQIDNLQR	V			File34154 Spectrum10396 scans: 13072
2	Q91Z83	Myosin-7 OS=Mus musculus GN=Myh7 PE=1 SV=1	5748	223539	370	245	112	94	11320	1	0	0	947.971	1893.93	2	1893.92	0.0094	0	134.02	5.3e-13	K	HADSVAELGEQIDNLQR	V			File34154 Spectrum10193 scans: 12859
2	Q91Z83	Myosin-7 OS=Mus musculus GN=Myh7 PE=1 SV=1	5748	223539	370	245	112	94	11322	1	0	0	947.971	1893.93	2	1893.92	0.0097	0	58.25	2e-05	K	HADSVAELGEQIDNLQR	V			File34154 Spectrum10314 scans: 12986
2	Q91Z83	Myosin-7 OS=Mus musculus GN=Myh7 PE=1 SV=1	5748	223539	370	245	112	94	11324	1	0	0	632.317	1893.93	3	1893.92	0.0126	0	93.95	5.4e-09	K	HADSVAELGEQIDNLQR	V			File34154 Spectrum10153 scans: 12817
2	Q91Z83	Myosin-7 OS=Mus musculus GN=Myh7 PE=1 SV=1	5748	223539	370	245	112	94	11325	1	0	0	632.318	1893.93	3	1893.92	0.0132	0	101.19	1e-09	K	HADSVAELGEQIDNLQR	V			File34154 Spectrum10273 scans: 12943
2	Q91Z83	Myosin-7 OS=Mus musculus GN=Myh7 PE=1 SV=1	5748	223539	370	245	112	94	11759	1	0	0	492.513	1966.02	4	1966.01	0.0094	1	62.58	6.5e-06	R	DLEEATLQHEATAAALRK	K			File34154 Spectrum7384 scans: 9909
2	Q91Z83	Myosin-7 OS=Mus musculus GN=Myh7 PE=1 SV=1	5748	223539	370	245	112	94	11760	1	0	0	656.348	1966.02	3	1966.01	0.0101	1	53.32	5.4e-05	R	DLEEATLQHEATAAALRK	K			File34154 Spectrum7342 scans: 9865
2	Q91Z83	Myosin-7 OS=Mus musculus GN=Myh7 PE=1 SV=1	5748	223539	370	245	112	94	11761	1	0	0	656.348	1966.02	3	1966.01	0.0111	1	34.94	0.0039	R	DLEEATLQHEATAAALRK	K			File34154 Spectrum7226 scans: 9743
2	Q91Z83	Myosin-7 OS=Mus musculus GN=Myh7 PE=1 SV=1	5748	223539	370	245	112	94	11762	1	0	0	492.513	1966.02	4	1966.01	0.0127	1	22.21	0.07	R	DLEEATLQHEATAAALRK	K			File34154 Spectrum7268 scans: 9787
2	Q91Z83	Myosin-7 OS=Mus musculus GN=Myh7 PE=1 SV=1	5748	223539	370	245	112	94	11918	1	0	0	663.335	1986.98	3	1986.97	0.0072	1	44.3	0.00045	K	LEQQVDDLEGSLEQEKK	V			File34154 Spectrum6805 scans: 9301
2	Q91Z83	Myosin-7 OS=Mus musculus GN=Myh7 PE=1 SV=1	5748	223539	370	245	112	94	11919	1	0	0	994.498	1986.98	2	1986.97	0.0076	1	16.76	0.26	K	LEQQVDDLEGSLEQEKK	V			File34154 Spectrum6808 scans: 9304
2	Q91Z83	Myosin-7 OS=Mus musculus GN=Myh7 PE=1 SV=1	5748	223539	370	245	112	94	11920	1	0	0	994.5	1986.98	2	1986.97	0.0102	1	59.22	1.5e-05	K	LEQQVDDLEGSLEQEKK	V			File34154 Spectrum6924 scans: 9426
2	Q91Z83	Myosin-7 OS=Mus musculus GN=Myh7 PE=1 SV=1	5748	223539	370	245	112	94	11921	1	0	0	663.336	1986.99	3	1986.97	0.0114	1	60.48	1.2e-05	K	LEQQVDDLEGSLEQEKK	V			File34154 Spectrum6922 scans: 9424
2	Q91Z83	Myosin-7 OS=Mus musculus GN=Myh7 PE=1 SV=1	5748	223539	370	245	112	94	11974	1	0	0	665.684	1994.03	3	1994.02	0.0109	1	59.05	1.8e-05	R	RDLEEATLQHEATAAALR	K			File34154 Spectrum6542 scans: 9025
2	Q91Z83	Myosin-7 OS=Mus musculus GN=Myh7 PE=1 SV=1	5748	223539	370	245	112	94	11975	1	0	0	499.515	1994.03	4	1994.02	0.0116	1	68.61	1.9e-06	R	RDLEEATLQHEATAAALR	K			File34154 Spectrum6567 scans: 9051
2	Q91Z83	Myosin-7 OS=Mus musculus GN=Myh7 PE=1 SV=1	5748	223539	370	245	112	94	11976	1	0	0	499.515	1994.03	4	1994.02	0.0118	1	35.93	0.0036	R	RDLEEATLQHEATAAALR	K			File34154 Spectrum6460 scans: 8938
2	Q91Z83	Myosin-7 OS=Mus musculus GN=Myh7 PE=1 SV=1	5748	223539	370	245	112	94	11977	1	0	0	665.684	1994.03	3	1994.02	0.012	1	31.22	0.011	R	RDLEEATLQHEATAAALR	K			File34154 Spectrum6439 scans: 8916
2	Q91Z83	Myosin-7 OS=Mus musculus GN=Myh7 PE=1 SV=1	5748	223539	370	245	112	94	11985	1	0	0	666.005	1994.99	3	1994.98	0.0096	1	26.14	0.035	K	HRLQNEIEDLMVDVER	S			File34154 Spectrum16238 scans: 19208
2	Q91Z83	Myosin-7 OS=Mus musculus GN=Myh7 PE=1 SV=1	5748	223539	370	245	112	94	11987	1	0	0	666.006	1995	3	1994.98	0.0109	1	13.2	0.69	K	HRLQNEIEDLMVDVER	S			File34154 Spectrum16123 scans: 19087
2	Q91Z83	Myosin-7 OS=Mus musculus GN=Myh7 PE=1 SV=1	5748	223539	370	245	112	94	12119	1	0	0	675.015	2022.02	3	2022.01	0.011	1	1.44	9.3	K	KHADSVAELGEQIDNLQR	V			File34154 Spectrum8719 scans: 11311
2	Q91Z83	Myosin-7 OS=Mus musculus GN=Myh7 PE=1 SV=1	5748	223539	370	245	112	94	12392	1	0	0	1044.03	2086.05	2	2086.04	0.0057	1	80.45	1.2e-07	K	VKLEQQVDDLEGSLEQEK	K			File34154 Spectrum11493 scans: 14224
2	Q91Z83	Myosin-7 OS=Mus musculus GN=Myh7 PE=1 SV=1	5748	223539	370	245	112	94	12393	1	0	0	696.358	2086.05	3	2086.04	0.0093	1	56.8	2.9e-05	K	VKLEQQVDDLEGSLEQEK	K			File34154 Spectrum11355 scans: 14079
2	Q91Z83	Myosin-7 OS=Mus musculus GN=Myh7 PE=1 SV=1	5748	223539	370	245	112	94	12395	1	0	0	1044.03	2086.05	2	2086.04	0.0104	1	76.28	3.3e-07	K	VKLEQQVDDLEGSLEQEK	K			File34154 Spectrum11375 scans: 14100
2	Q91Z83	Myosin-7 OS=Mus musculus GN=Myh7 PE=1 SV=1	5748	223539	370	245	112	94	12397	1	0	0	696.359	2086.05	3	2086.04	0.0121	1	16.76	0.31	K	VKLEQQVDDLEGSLEQEK	K			File34154 Spectrum11596 scans: 14332
2	Q91Z83	Myosin-7 OS=Mus musculus GN=Myh7 PE=1 SV=1	5748	223539	370	245	112	94	12398	1	0	0	696.359	2086.06	3	2086.04	0.0131	1	48.97	0.00018	K	VKLEQQVDDLEGSLEQEK	K			File34154 Spectrum11473 scans: 14203
2	Q91Z83	Myosin-7 OS=Mus musculus GN=Myh7 PE=1 SV=1	5748	223539	370	245	112	94	12581	1	0	0	531.538	2122.12	4	2122.11	0.0117	2	6.92	2.2	R	RDLEEATLQHEATAAALRK	K			File34154 Spectrum5429 scans: 7856
2	Q91Z83	Myosin-7 OS=Mus musculus GN=Myh7 PE=1 SV=1	5748	223539	370	245	112	94	12583	1	0	0	531.539	2122.13	4	2122.11	0.0141	2	3.6	4.6	R	RDLEEATLQHEATAAALRK	K			File34154 Spectrum5321 scans: 7742
2	Q91Z83	Myosin-7 OS=Mus musculus GN=Myh7 PE=1 SV=1	5748	223539	370	245	112	94	12708	1	0	0	717.713	2150.12	3	2150.11	0.0104	2	43.9	0.00052	R	KKHADSVAELGEQIDNLQR	V			File34154 Spectrum7712 scans: 10253
2	Q91Z83	Myosin-7 OS=Mus musculus GN=Myh7 PE=1 SV=1	5748	223539	370	245	112	94	12709	1	0	0	717.714	2150.12	3	2150.11	0.0111	2	48.53	0.00018	R	KKHADSVAELGEQIDNLQR	V			File34154 Spectrum7823 scans: 10370
2	Q91Z83	Myosin-7 OS=Mus musculus GN=Myh7 PE=1 SV=1	5748	223539	370	245	112	94	12711	1	0	0	538.537	2150.12	4	2150.11	0.0121	2	21.54	0.087	R	KKHADSVAELGEQIDNLQR	V			File34154 Spectrum7666 scans: 10205
2	Q91Z83	Myosin-7 OS=Mus musculus GN=Myh7 PE=1 SV=1	5748	223539	370	245	112	94	12712	1	0	0	717.714	2150.12	3	2150.11	0.0135	2	0.63	11	R	KKHADSVAELGEQIDNLQR	V			File34154 Spectrum7587 scans: 10122
2	Q91Z83	Myosin-7 OS=Mus musculus GN=Myh7 PE=1 SV=1	5748	223539	370	245	112	94	12713	1	0	0	538.538	2150.12	4	2150.11	0.0136	2	5.18	3.8	R	KKHADSVAELGEQIDNLQR	V			File34154 Spectrum7784 scans: 10329
2	Q91Z83	Myosin-7 OS=Mus musculus GN=Myh7 PE=1 SV=1	5748	223539	370	245	112	94	12720	1	0	0	718.692	2153.05	3	2153.05	0.0051	2	4.98	4	R	TKYETDAIQRTEELEEAK	K			File34154 Spectrum5699 scans: 8139
2	Q91Z83	Myosin-7 OS=Mus musculus GN=Myh7 PE=1 SV=1	5748	223539	370	245	112	94	12723	1	0	0	718.693	2153.06	3	2153.05	0.0097	2	15.03	0.4	R	TKYETDAIQRTEELEEAK	K			File34154 Spectrum5805 scans: 8251
2	Q91Z83	Myosin-7 OS=Mus musculus GN=Myh7 PE=1 SV=1	5748	223539	370	245	112	94	12734	1	0	0	719.345	2155.01	3	2155	0.0091	2	12.66	0.58	K	QKYEESQSELESSQKEAR	S			File34154 Spectrum947 scans: 3114
2	Q91Z83	Myosin-7 OS=Mus musculus GN=Myh7 PE=1 SV=1	5748	223539	370	245	112	94	12948	1	0	0	1100.57	2199.13	2	2199.12	0.0092	0	20.85	0.1	K	GTLEDQIIQANPALEAFGNAK	T			File34154 Spectrum16676 scans: 19668
2	Q91Z83	Myosin-7 OS=Mus musculus GN=Myh7 PE=1 SV=1	5748	223539	370	245	112	94	12950	1	0	0	734.05	2199.13	3	2199.12	0.0107	0	54.43	4.5e-05	K	GTLEDQIIQANPALEAFGNAK	T			File34154 Spectrum16755 scans: 19751
2	Q91Z83	Myosin-7 OS=Mus musculus GN=Myh7 PE=1 SV=1	5748	223539	370	245	112	94	12951	1	0	0	1100.57	2199.13	2	2199.12	0.0107	0	53.61	5.4e-05	K	GTLEDQIIQANPALEAFGNAK	T			File34154 Spectrum16796 scans: 19794
2	Q91Z83	Myosin-7 OS=Mus musculus GN=Myh7 PE=1 SV=1	5748	223539	370	245	112	94	13003	1	0	0	738.029	2211.07	3	2211.05	0.0107	0	114.6	4.3e-11	K	LELQSALEEAEASLEHEEGK	I			File34154 Spectrum17217 scans: 20236
2	Q91Z83	Myosin-7 OS=Mus musculus GN=Myh7 PE=1 SV=1	5748	223539	370	245	112	94	13023	1	0	0	1108.08	2214.15	2	2214.14	0.0106	2	46.43	0.00029	K	VKLEQQVDDLEGSLEQEKK	V			File34154 Spectrum10413 scans: 13090
2	Q91Z83	Myosin-7 OS=Mus musculus GN=Myh7 PE=1 SV=1	5748	223539	370	245	112	94	13025	1	0	0	554.545	2214.15	4	2214.14	0.0119	2	39.4	0.0015	K	VKLEQQVDDLEGSLEQEKK	V			File34154 Spectrum10513 scans: 13195
2	Q91Z83	Myosin-7 OS=Mus musculus GN=Myh7 PE=1 SV=1	5748	223539	370	245	112	94	13027	1	0	0	554.545	2214.15	4	2214.14	0.0134	2	4.71	4.3	K	VKLEQQVDDLEGSLEQEKK	V			File34154 Spectrum10279 scans: 12949
2	Q91Z83	Myosin-7 OS=Mus musculus GN=Myh7 PE=1 SV=1	5748	223539	370	245	112	94	13028	1	0	0	554.545	2214.15	4	2214.14	0.0134	2	44.19	0.00048	K	VKLEQQVDDLEGSLEQEKK	V			File34154 Spectrum10393 scans: 13069
2	Q91Z83	Myosin-7 OS=Mus musculus GN=Myh7 PE=1 SV=1	5748	223539	370	245	112	94	13029	1	0	0	739.058	2214.15	3	2214.14	0.0135	2	94.29	4.7e-09	K	VKLEQQVDDLEGSLEQEKK	V			File34154 Spectrum10333 scans: 13006
2	Q91Z83	Myosin-7 OS=Mus musculus GN=Myh7 PE=1 SV=1	5748	223539	370	245	112	94	13030	1	0	0	739.058	2214.15	3	2214.14	0.0136	2	72.04	7.8e-07	K	VKLEQQVDDLEGSLEQEKK	V			File34154 Spectrum10453 scans: 13132
2	Q91Z83	Myosin-7 OS=Mus musculus GN=Myh7 PE=1 SV=1	5748	223539	370	245	112	94	13131	1	0	0	747.046	2238.12	3	2238.11	0.0071	1	71.39	9.2e-07	K	SEFKLELDDVTSNMEQIIK	A			File34154 Spectrum17288 scans: 20310
2	Q91Z83	Myosin-7 OS=Mus musculus GN=Myh7 PE=1 SV=1	5748	223539	370	245	112	94	13132	1	0	0	1120.07	2238.12	2	2238.11	0.0098	1	64.95	4.1e-06	K	SEFKLELDDVTSNMEQIIK	A			File34154 Spectrum17299 scans: 20322
2	Q91Z83	Myosin-7 OS=Mus musculus GN=Myh7 PE=1 SV=1	5748	223539	370	245	112	94	13260	1	0	0	756.676	2267.01	3	2266.99	0.0126	1	29.1	0.005	K	EMTERLEDEEEMNAELTAK	K			File34154 Spectrum7045 scans: 9553
2	Q91Z83	Myosin-7 OS=Mus musculus GN=Myh7 PE=1 SV=1	5748	223539	370	245	112	94	13566	1	0	0	589.316	2353.24	4	2353.22	0.0121	1	3.88	3.9	R	NNLLQAELEELRAVVEQTER	S			File34154 Spectrum18182 scans: 21249
2	Q91Z83	Myosin-7 OS=Mus musculus GN=Myh7 PE=1 SV=1	5748	223539	370	245	112	94	13567	1	0	0	1177.63	2353.25	2	2353.22	0.0227	1	10.49	0.78	R	NNLLQAELEELRAVVEQTER	S			File34154 Spectrum18177 scans: 21244
2	Q91Z83	Myosin-7 OS=Mus musculus GN=Myh7 PE=1 SV=1	5748	223539	370	245	112	94	13568	1	0	0	785.424	2353.25	3	2353.22	0.026	1	40.66	0.00072	R	NNLLQAELEELRAVVEQTER	S			File34154 Spectrum18157 scans: 21223
2	Q91Z83	Myosin-7 OS=Mus musculus GN=Myh7 PE=1 SV=1	5748	223539	370	245	112	94	13722	1	0	0	804.058	2409.15	3	2409.14	0.0115	1	4.65	3.5	K	VQHELDEAEERADIAESQVNK	L			File34154 Spectrum5368 scans: 7792
2	Q91Z83	Myosin-7 OS=Mus musculus GN=Myh7 PE=1 SV=1	5748	223539	370	245	112	94	13724	1	0	0	603.296	2409.16	4	2409.14	0.0142	1	7.8	1.8	K	VQHELDEAEERADIAESQVNK	L			File34154 Spectrum5330 scans: 7752
2	Q91Z83	Myosin-7 OS=Mus musculus GN=Myh7 PE=1 SV=1	5748	223539	370	245	112	94	13725	1	0	0	603.296	2409.16	4	2409.14	0.0145	1	30.51	0.0095	K	VQHELDEAEERADIAESQVNK	L			File34154 Spectrum5448 scans: 7876
2	Q91Z83	Myosin-7 OS=Mus musculus GN=Myh7 PE=1 SV=1	5748	223539	370	245	112	94	13936	1	0	0	832.396	2494.17	3	2494.16	0.0093	2	36.14	0.0022	K	VKEMTERLEDEEEMNAELTAK	K			File34154 Spectrum6803 scans: 9299
2	Q91Z83	Myosin-7 OS=Mus musculus GN=Myh7 PE=1 SV=1	5748	223539	370	245	112	94	13937	1	0	0	624.549	2494.17	4	2494.16	0.0103	2	11.57	0.62	K	VKEMTERLEDEEEMNAELTAK	K			File34154 Spectrum6719 scans: 9210
2	Q91Z83	Myosin-7 OS=Mus musculus GN=Myh7 PE=1 SV=1	5748	223539	370	245	112	94	13938	1	0	0	624.549	2494.17	4	2494.16	0.0108	2	9.06	1.1	K	VKEMTERLEDEEEMNAELTAK	K			File34154 Spectrum6824 scans: 9321
2	Q91Z83	Myosin-7 OS=Mus musculus GN=Myh7 PE=1 SV=1	5748	223539	370	245	112	94	13952	1	0	0	624.822	2495.26	4	2495.25	0.0111	2	19.58	0.12	K	EKSEFKLELDDVTSNMEQIIK	A			File34154 Spectrum17120 scans: 20134
2	Q91Z83	Myosin-7 OS=Mus musculus GN=Myh7 PE=1 SV=1	5748	223539	370	245	112	94	13954	1	0	0	1248.64	2495.26	2	2495.25	0.0122	2	3.23	5.3	K	EKSEFKLELDDVTSNMEQIIK	A			File34154 Spectrum17139 scans: 20154
2	Q91Z83	Myosin-7 OS=Mus musculus GN=Myh7 PE=1 SV=1	5748	223539	370	245	112	94	13987	1	0	0	628.548	2510.16	4	2510.15	0.0117	2	4.57	2.9	K	VKEMTERLEDEEEMNAELTAK	K	Oxidation (M)	0.000000000000020000000.0	File34154 Spectrum5072 scans: 7481
2	Q91Z83	Myosin-7 OS=Mus musculus GN=Myh7 PE=1 SV=1	5748	223539	370	245	112	94	13988	1	0	0	628.549	2510.17	4	2510.15	0.0142	2	6.01	2.1	K	VKEMTERLEDEEEMNAELTAK	K	Oxidation (M)	0.000000000000020000000.0	File34154 Spectrum4952 scans: 7355
2	Q91Z83	Myosin-7 OS=Mus musculus GN=Myh7 PE=1 SV=1	5748	223539	370	245	112	94	14051	1	0	0	635.318	2537.24	4	2537.24	0.0062	2	42.9	0.00065	R	KVQHELDEAEERADIAESQVNK	L			File34154 Spectrum5587 scans: 8022
2	Q91Z83	Myosin-7 OS=Mus musculus GN=Myh7 PE=1 SV=1	5748	223539	370	245	112	94	14053	1	0	0	635.319	2537.25	4	2537.24	0.0103	2	4.95	4	R	KVQHELDEAEERADIAESQVNK	L			File34154 Spectrum5712 scans: 8153
2	Q91Z83	Myosin-7 OS=Mus musculus GN=Myh7 PE=1 SV=1	5748	223539	370	245	112	94	14054	1	0	0	635.319	2537.25	4	2537.24	0.0106	2	25.33	0.037	R	KVQHELDEAEERADIAESQVNK	L			File34154 Spectrum5350 scans: 7773
2	Q91Z83	Myosin-7 OS=Mus musculus GN=Myh7 PE=1 SV=1	5748	223539	370	245	112	94	14055	1	0	0	846.756	2537.25	3	2537.24	0.0109	2	24.64	0.043	R	KVQHELDEAEERADIAESQVNK	L			File34154 Spectrum5387 scans: 7812
2	Q91Z83	Myosin-7 OS=Mus musculus GN=Myh7 PE=1 SV=1	5748	223539	370	245	112	94	14057	1	0	0	846.756	2537.25	3	2537.24	0.0115	2	22.56	0.07	R	KVQHELDEAEERADIAESQVNK	L			File34154 Spectrum5508 scans: 7939
2	Q91Z83	Myosin-7 OS=Mus musculus GN=Myh7 PE=1 SV=1	5748	223539	370	245	112	94	14058	1	0	0	635.319	2537.25	4	2537.24	0.013	2	38.91	0.0016	R	KVQHELDEAEERADIAESQVNK	L			File34154 Spectrum5467 scans: 7896
2	Q91Z83	Myosin-7 OS=Mus musculus GN=Myh7 PE=1 SV=1	5748	223539	370	245	112	94	14194	1	0	0	649.343	2593.34	4	2593.32	0.0183	1	55.06	3.2e-05	K	LELQSALEEAEASLEHEEGKILR	A			File34154 Spectrum17660 scans: 20701
2	Q91Z83	Myosin-7 OS=Mus musculus GN=Myh7 PE=1 SV=1	5748	223539	370	245	112	94	14196	1	0	0	865.457	2593.35	3	2593.32	0.0247	1	61.17	7.7e-06	K	LELQSALEEAEASLEHEEGKILR	A			File34154 Spectrum17663 scans: 20704
2	Q91Z83	Myosin-7 OS=Mus musculus GN=Myh7 PE=1 SV=1	5748	223539	370	245	112	94	14338	1	0	0	888.103	2661.29	3	2661.28	0.0061	1	13.55	0.54	R	ELEEISERLEEAGGATSVQIEMNK	K			File34154 Spectrum13452 scans: 16281
2	Q91Z83	Myosin-7 OS=Mus musculus GN=Myh7 PE=1 SV=1	5748	223539	370	245	112	94	14342	1	0	0	888.104	2661.29	3	2661.28	0.0095	1	65.62	3.5e-06	R	ELEEISERLEEAGGATSVQIEMNK	K			File34154 Spectrum13212 scans: 16029
2	Q91Z83	Myosin-7 OS=Mus musculus GN=Myh7 PE=1 SV=1	5748	223539	370	245	112	94	14343	1	0	0	888.104	2661.29	3	2661.28	0.011	1	0.26	12	R	ELEEISERLEEAGGATSVQIEMNK	K			File34154 Spectrum13822 scans: 16669
2	Q91Z83	Myosin-7 OS=Mus musculus GN=Myh7 PE=1 SV=1	5748	223539	370	245	112	94	14344	1	0	0	888.105	2661.29	3	2661.28	0.0121	1	26.05	0.031	R	ELEEISERLEEAGGATSVQIEMNK	K			File34154 Spectrum13333 scans: 16156
2	Q91Z83	Myosin-7 OS=Mus musculus GN=Myh7 PE=1 SV=1	5748	223539	370	245	112	94	14350	1	0	0	888.106	2661.3	3	2661.28	0.0158	1	55.46	3.6e-05	R	ELEEISERLEEAGGATSVQIEMNK	K			File34154 Spectrum13092 scans: 15903
2	Q91Z83	Myosin-7 OS=Mus musculus GN=Myh7 PE=1 SV=1	5748	223539	370	245	112	94	14420	1	0	0	893.442	2677.3	3	2677.28	0.0286	1	46.34	0.00027	R	ELEEISERLEEAGGATSVQIEMNK	K	Oxidation (M)	0.000000000000000000000200.0	File34154 Spectrum11865 scans: 14614
2	Q91Z83	Myosin-7 OS=Mus musculus GN=Myh7 PE=1 SV=1	5748	223539	370	245	112	94	14660	1	0	0	936.808	2807.4	3	2807.39	0.0095	1	43.98	0.00046	K	ALQEAHQQALDDLQAEEDKVNTLTK	A			File34154 Spectrum11378 scans: 14103
2	Q91Z83	Myosin-7 OS=Mus musculus GN=Myh7 PE=1 SV=1	5748	223539	370	245	112	94	14661	1	0	0	936.809	2807.41	3	2807.39	0.0114	1	90.04	1.1e-08	K	ALQEAHQQALDDLQAEEDKVNTLTK	A			File34154 Spectrum11492 scans: 14223
2	Q91Z83	Myosin-7 OS=Mus musculus GN=Myh7 PE=1 SV=1	5748	223539	370	245	112	94	14662	1	0	0	936.81	2807.41	3	2807.39	0.0136	1	90.85	9.5e-09	K	ALQEAHQQALDDLQAEEDKVNTLTK	A			File34154 Spectrum11612 scans: 14349
2	Q91Z83	Myosin-7 OS=Mus musculus GN=Myh7 PE=1 SV=1	5748	223539	370	245	112	94	14664	1	0	0	702.86	2807.41	4	2807.39	0.0164	1	38.31	0.0016	K	ALQEAHQQALDDLQAEEDKVNTLTK	A			File34154 Spectrum11592 scans: 14328
2	Q91Z83	Myosin-7 OS=Mus musculus GN=Myh7 PE=1 SV=1	5748	223539	370	245	112	94	14665	1	0	0	702.86	2807.41	4	2807.39	0.0166	1	22.32	0.065	K	ALQEAHQQALDDLQAEEDKVNTLTK	A			File34154 Spectrum11474 scans: 14204
2	Q91Z83	Myosin-7 OS=Mus musculus GN=Myh7 PE=1 SV=1	5748	223539	370	245	112	94	14854	1	0	0	734.883	2935.5	4	2935.49	0.0128	2	26.98	0.021	K	KALQEAHQQALDDLQAEEDKVNTLTK	A			File34154 Spectrum11254 scans: 13973
2	Q91Z83	Myosin-7 OS=Mus musculus GN=Myh7 PE=1 SV=1	5748	223539	370	245	112	94	14856	1	0	0	979.508	2935.5	3	2935.49	0.0142	2	49.41	0.00012	K	KALQEAHQQALDDLQAEEDKVNTLTK	A			File34154 Spectrum10912 scans: 13614
2	Q91Z83	Myosin-7 OS=Mus musculus GN=Myh7 PE=1 SV=1	5748	223539	370	245	112	94	14857	1	0	0	979.508	2935.5	3	2935.49	0.0146	2	46.56	0.00023	K	KALQEAHQQALDDLQAEEDKVNTLTK	A			File34154 Spectrum11032 scans: 13740
2	Q91Z83	Myosin-7 OS=Mus musculus GN=Myh7 PE=1 SV=1	5748	223539	370	245	112	94	14859	1	0	0	588.108	2935.5	5	2935.49	0.0151	2	31.18	0.0078	K	KALQEAHQQALDDLQAEEDKVNTLTK	A			File34154 Spectrum11053 scans: 13762
2	Q91Z83	Myosin-7 OS=Mus musculus GN=Myh7 PE=1 SV=1	5748	223539	370	245	112	94	14860	1	0	0	979.509	2935.51	3	2935.49	0.0166	2	13.5	0.45	K	KALQEAHQQALDDLQAEEDKVNTLTK	A			File34154 Spectrum11152 scans: 13866
2	Q91Z83	Myosin-7 OS=Mus musculus GN=Myh7 PE=1 SV=1	5748	223539	370	245	112	94	14861	1	0	0	734.884	2935.51	4	2935.49	0.0172	2	60.01	1e-05	K	KALQEAHQQALDDLQAEEDKVNTLTK	A			File34154 Spectrum11012 scans: 13719
2	Q91Z83	Myosin-7 OS=Mus musculus GN=Myh7 PE=1 SV=1	5748	223539	370	245	112	94	14862	1	0	0	588.109	2935.51	5	2935.49	0.0176	2	4.22	3.8	K	KALQEAHQQALDDLQAEEDKVNTLTK	A			File34154 Spectrum10825 scans: 13522
2	Q91Z83	Myosin-7 OS=Mus musculus GN=Myh7 PE=1 SV=1	5748	223539	370	245	112	94	14863	1	0	0	734.884	2935.51	4	2935.49	0.0179	2	60.37	9.2e-06	K	KALQEAHQQALDDLQAEEDKVNTLTK	A			File34154 Spectrum10892 scans: 13593
2	Q91Z83	Myosin-7 OS=Mus musculus GN=Myh7 PE=1 SV=1	5748	223539	370	245	112	94	14864	1	0	0	734.884	2935.51	4	2935.49	0.0181	2	56.57	2.2e-05	K	KALQEAHQQALDDLQAEEDKVNTLTK	A			File34154 Spectrum11133 scans: 13846
2	Q91Z83	Myosin-7 OS=Mus musculus GN=Myh7 PE=1 SV=1	5748	223539	370	245	112	94	14865	1	0	0	588.109	2935.51	5	2935.49	0.0191	2	25.58	0.028	K	KALQEAHQQALDDLQAEEDKVNTLTK	A			File34154 Spectrum10935 scans: 13638
富含亮氨酸的PPR模体蛋白	Q6PB66	Leucine-rich PPR motif-containing protein, mitochondrial OS=Mus musculus GN=Lrpprc PE=1 SV=2	4313	157770	339	230	88	76	10	1	1	1	351.22	700.426	2	700.423	0.0025	0	19.77	0.24	K	GALATLR	A			File34154 Spectrum2098 scans: 4332
3	Q6PB66	Leucine-rich PPR motif-containing protein, mitochondrial OS=Mus musculus GN=Lrpprc PE=1 SV=2	4313	157770	339	230	88	76	11	1	1	1	351.221	700.426	2	700.423	0.0033	0	34.47	0.008	K	GALATLR	A			File34154 Spectrum2216 scans: 4459
3	Q6PB66	Leucine-rich PPR motif-containing protein, mitochondrial OS=Mus musculus GN=Lrpprc PE=1 SV=2	4313	157770	339	230	88	76	57	1	1	1	362.708	723.402	2	723.399	0.0027	0	17.62	0.087	K	ILGFMK	T	Oxidation (M)	0.000020.0	File34154 Spectrum5361 scans: 7784
3	Q6PB66	Leucine-rich PPR motif-containing protein, mitochondrial OS=Mus musculus GN=Lrpprc PE=1 SV=2	4313	157770	339	230	88	76	58	1	1	1	362.708	723.402	2	723.399	0.0028	0	10.56	0.44	K	ILGFMK	T	Oxidation (M)	0.000020.0	File34154 Spectrum5178 scans: 7592
3	Q6PB66	Leucine-rich PPR motif-containing protein, mitochondrial OS=Mus musculus GN=Lrpprc PE=1 SV=2	4313	157770	339	230	88	76	59	1	1	1	362.708	723.402	2	723.399	0.0029	0	9.1	0.62	K	ILGFMK	T	Oxidation (M)	0.000020.0	File34154 Spectrum6813 scans: 9309
3	Q6PB66	Leucine-rich PPR motif-containing protein, mitochondrial OS=Mus musculus GN=Lrpprc PE=1 SV=2	4313	157770	339	230	88	76	60	1	1	1	362.708	723.402	2	723.399	0.003	0	9.88	0.52	K	ILGFMK	T	Oxidation (M)	0.000020.0	File34154 Spectrum5603 scans: 8038
3	Q6PB66	Leucine-rich PPR motif-containing protein, mitochondrial OS=Mus musculus GN=Lrpprc PE=1 SV=2	4313	157770	339	230	88	76	61	1	1	1	362.708	723.402	2	723.399	0.003	0	12.28	0.3	K	ILGFMK	T	Oxidation (M)	0.000020.0	File34154 Spectrum7432 scans: 9959
3	Q6PB66	Leucine-rich PPR motif-containing protein, mitochondrial OS=Mus musculus GN=Lrpprc PE=1 SV=2	4313	157770	339	230	88	76	62	1	1	1	362.708	723.402	2	723.399	0.003	0	9.57	0.56	K	ILGFMK	T	Oxidation (M)	0.000020.0	File34154 Spectrum5484 scans: 7913
3	Q6PB66	Leucine-rich PPR motif-containing protein, mitochondrial OS=Mus musculus GN=Lrpprc PE=1 SV=2	4313	157770	339	230	88	76	63	1	1	1	362.708	723.402	2	723.399	0.0031	0	30.26	0.0048	K	ILGFMK	T	Oxidation (M)	0.000020.0	File34154 Spectrum4445 scans: 6822
3	Q6PB66	Leucine-rich PPR motif-containing protein, mitochondrial OS=Mus musculus GN=Lrpprc PE=1 SV=2	4313	157770	339	230	88	76	64	1	1	1	362.708	723.402	2	723.399	0.0033	0	23.81	0.021	K	ILGFMK	T	Oxidation (M)	0.000020.0	File34154 Spectrum4680 scans: 7069
3	Q6PB66	Leucine-rich PPR motif-containing protein, mitochondrial OS=Mus musculus GN=Lrpprc PE=1 SV=2	4313	157770	339	230	88	76	65	1	1	1	362.708	723.402	2	723.399	0.0033	0	13.99	0.2	K	ILGFMK	T	Oxidation (M)	0.000020.0	File34154 Spectrum7172 scans: 9686
3	Q6PB66	Leucine-rich PPR motif-containing protein, mitochondrial OS=Mus musculus GN=Lrpprc PE=1 SV=2	4313	157770	339	230	88	76	66	1	1	1	362.709	723.402	2	723.399	0.0035	0	30.28	0.0027	K	ILGFMK	T	Oxidation (M)	0.000020.0	File34154 Spectrum4560 scans: 6943
3	Q6PB66	Leucine-rich PPR motif-containing protein, mitochondrial OS=Mus musculus GN=Lrpprc PE=1 SV=2	4313	157770	339	230	88	76	67	1	1	1	362.709	723.403	2	723.399	0.0036	0	10.44	0.26	K	ILGFMK	T	Oxidation (M)	0.000020.0	File34154 Spectrum6935 scans: 9437
3	Q6PB66	Leucine-rich PPR motif-containing protein, mitochondrial OS=Mus musculus GN=Lrpprc PE=1 SV=2	4313	157770	339	230	88	76	68	1	1	1	362.709	723.403	2	723.399	0.0036	0	13.43	0.13	K	ILGFMK	T	Oxidation (M)	0.000020.0	File34154 Spectrum6636 scans: 9123
3	Q6PB66	Leucine-rich PPR motif-containing protein, mitochondrial OS=Mus musculus GN=Lrpprc PE=1 SV=2	4313	157770	339	230	88	76	69	1	1	1	362.709	723.403	2	723.399	0.0038	0	11.07	0.23	K	ILGFMK	T	Oxidation (M)	0.000020.0	File34154 Spectrum7559 scans: 10092
3	Q6PB66	Leucine-rich PPR motif-containing protein, mitochondrial OS=Mus musculus GN=Lrpprc PE=1 SV=2	4313	157770	339	230	88	76	70	1	1	1	362.709	723.403	2	723.399	0.004	0	14.04	0.11	K	ILGFMK	T	Oxidation (M)	0.000020.0	File34154 Spectrum7320 scans: 9841
3	Q6PB66	Leucine-rich PPR motif-containing protein, mitochondrial OS=Mus musculus GN=Lrpprc PE=1 SV=2	4313	157770	339	230	88	76	71	1	1	1	362.709	723.403	2	723.399	0.0041	0	10.66	0.25	K	ILGFMK	T	Oxidation (M)	0.000020.0	File34154 Spectrum7054 scans: 9562
3	Q6PB66	Leucine-rich PPR motif-containing protein, mitochondrial OS=Mus musculus GN=Lrpprc PE=1 SV=2	4313	157770	339	230	88	76	72	1	1	1	362.709	723.403	2	723.399	0.0042	0	7.93	0.59	K	ILGFMK	T	Oxidation (M)	0.000020.0	File34154 Spectrum4910 scans: 7310
3	Q6PB66	Leucine-rich PPR motif-containing protein, mitochondrial OS=Mus musculus GN=Lrpprc PE=1 SV=2	4313	157770	339	230	88	76	73	1	1	1	362.709	723.403	2	723.399	0.0043	0	9.59	0.4	K	ILGFMK	T	Oxidation (M)	0.000020.0	File34154 Spectrum5993 scans: 8448
3	Q6PB66	Leucine-rich PPR motif-containing protein, mitochondrial OS=Mus musculus GN=Lrpprc PE=1 SV=2	4313	157770	339	230	88	76	312	1	1	1	388.246	774.478	2	774.475	0.0025	1	34	0.0019	K	YKVLPR	I			File34154 Spectrum1167 scans: 3345
3	Q6PB66	Leucine-rich PPR motif-containing protein, mitochondrial OS=Mus musculus GN=Lrpprc PE=1 SV=2	4313	157770	339	230	88	76	349	1	1	1	395.22	788.425	2	788.421	0.0034	0	30.08	0.02	K	AVMEALR	E			File34154 Spectrum2631 scans: 4896
3	Q6PB66	Leucine-rich PPR motif-containing protein, mitochondrial OS=Mus musculus GN=Lrpprc PE=1 SV=2	4313	157770	339	230	88	76	350	1	1	1	395.22	788.425	2	788.421	0.0037	0	38.54	0.0028	K	AVMEALR	E			File34154 Spectrum2505 scans: 4764
3	Q6PB66	Leucine-rich PPR motif-containing protein, mitochondrial OS=Mus musculus GN=Lrpprc PE=1 SV=2	4313	157770	339	230	88	76	425	1	1	1	400.27	798.525	2	798.521	0.0034	0	51.23	3.5e-05	R	LLAEILK	T			File34154 Spectrum8363 scans: 10937
3	Q6PB66	Leucine-rich PPR motif-containing protein, mitochondrial OS=Mus musculus GN=Lrpprc PE=1 SV=2	4313	157770	339	230	88	76	426	1	1	1	400.27	798.525	2	798.521	0.0034	0	51.16	3.5e-05	R	LLAEILK	T			File34154 Spectrum8474 scans: 11054
3	Q6PB66	Leucine-rich PPR motif-containing protein, mitochondrial OS=Mus musculus GN=Lrpprc PE=1 SV=2	4313	157770	339	230	88	76	427	1	1	1	400.27	798.525	2	798.521	0.0037	0	21.92	0.03	R	LLAEILK	T			File34154 Spectrum8251 scans: 10819
3	Q6PB66	Leucine-rich PPR motif-containing protein, mitochondrial OS=Mus musculus GN=Lrpprc PE=1 SV=2	4313	157770	339	230	88	76	641	1	1	1	416.247	830.479	2	830.475	0.0038	0	53.91	5.6e-05	K	LVELTEK	L			File34154 Spectrum2060 scans: 4291
3	Q6PB66	Leucine-rich PPR motif-containing protein, mitochondrial OS=Mus musculus GN=Lrpprc PE=1 SV=2	4313	157770	339	230	88	76	642	1	1	1	416.247	830.479	2	830.475	0.0038	0	54.51	4.9e-05	K	LVELTEK	L			File34154 Spectrum2163 scans: 4402
3	Q6PB66	Leucine-rich PPR motif-containing protein, mitochondrial OS=Mus musculus GN=Lrpprc PE=1 SV=2	4313	157770	339	230	88	76	664	3	1	1	417.765	833.515	2	833.512	0.0026	1	6.76	0.55	K	RYAALLK	D			File34154 Spectrum2045 scans: 4275
3	Q6PB66	Leucine-rich PPR motif-containing protein, mitochondrial OS=Mus musculus GN=Lrpprc PE=1 SV=2	4313	157770	339	230	88	76	665	1	1	1	418.222	834.43	2	834.427	0.0032	0	43.6	0.00061	K	LSIMSER	M			File34154 Spectrum3170 scans: 5471
3	Q6PB66	Leucine-rich PPR motif-containing protein, mitochondrial OS=Mus musculus GN=Lrpprc PE=1 SV=2	4313	157770	339	230	88	76	666	1	1	1	418.222	834.43	2	834.427	0.0034	0	40.78	0.0012	K	LSIMSER	M			File34154 Spectrum3061 scans: 5351
3	Q6PB66	Leucine-rich PPR motif-containing protein, mitochondrial OS=Mus musculus GN=Lrpprc PE=1 SV=2	4313	157770	339	230	88	76	667	1	1	1	418.223	834.431	2	834.427	0.0038	0	48.41	0.0002	K	TLLSNCK	L			File34154 Spectrum1333 scans: 3520
3	Q6PB66	Leucine-rich PPR motif-containing protein, mitochondrial OS=Mus musculus GN=Lrpprc PE=1 SV=2	4313	157770	339	230	88	76	668	1	1	1	418.223	834.431	2	834.427	0.0045	0	28.81	0.018	K	LSIMSER	M			File34154 Spectrum3274 scans: 5587
3	Q6PB66	Leucine-rich PPR motif-containing protein, mitochondrial OS=Mus musculus GN=Lrpprc PE=1 SV=2	4313	157770	339	230	88	76	684	1	1	1	420.191	838.368	2	838.364	0.0037	0	28.2	0.0066	K	LFECDR	D			File34154 Spectrum1598 scans: 3800
3	Q6PB66	Leucine-rich PPR motif-containing protein, mitochondrial OS=Mus musculus GN=Lrpprc PE=1 SV=2	4313	157770	339	230	88	76	685	1	1	1	420.209	838.404	2	838.401	0.003	0	36.7	0.0015	K	LIDYCR	R			File34154 Spectrum1643 scans: 3847
3	Q6PB66	Leucine-rich PPR motif-containing protein, mitochondrial OS=Mus musculus GN=Lrpprc PE=1 SV=2	4313	157770	339	230	88	76	686	1	1	1	420.209	838.404	2	838.401	0.0031	0	41.43	0.00052	K	LIDYCR	R			File34154 Spectrum1752 scans: 3963
3	Q6PB66	Leucine-rich PPR motif-containing protein, mitochondrial OS=Mus musculus GN=Lrpprc PE=1 SV=2	4313	157770	339	230	88	76	775	1	1	1	426.219	850.423	2	850.422	0.0009	0	20.87	0.086	K	LSIMSER	M	Oxidation (M)	0.0002000.0	File34154 Spectrum3100 scans: 5394
3	Q6PB66	Leucine-rich PPR motif-containing protein, mitochondrial OS=Mus musculus GN=Lrpprc PE=1 SV=2	4313	157770	339	230	88	76	776	1	1	1	426.219	850.424	2	850.422	0.0019	0	19.35	0.11	K	LSIMSER	M	Oxidation (M)	0.0002000.0	File34154 Spectrum1747 scans: 3957
3	Q6PB66	Leucine-rich PPR motif-containing protein, mitochondrial OS=Mus musculus GN=Lrpprc PE=1 SV=2	4313	157770	339	230	88	76	777	1	1	1	426.219	850.424	2	850.422	0.0026	0	13.34	0.46	K	LSIMSER	M	Oxidation (M)	0.0002000.0	File34154 Spectrum2990 scans: 5275
3	Q6PB66	Leucine-rich PPR motif-containing protein, mitochondrial OS=Mus musculus GN=Lrpprc PE=1 SV=2	4313	157770	339	230	88	76	778	1	1	1	426.22	850.425	2	850.422	0.003	0	11.82	0.61	K	LSIMSER	M	Oxidation (M)	0.0002000.0	File34154 Spectrum1977 scans: 4203
3	Q6PB66	Leucine-rich PPR motif-containing protein, mitochondrial OS=Mus musculus GN=Lrpprc PE=1 SV=2	4313	157770	339	230	88	76	779	1	1	1	426.22	850.425	2	850.422	0.0033	0	39.66	0.001	K	LSIMSER	M	Oxidation (M)	0.0002000.0	File34154 Spectrum1335 scans: 3522
3	Q6PB66	Leucine-rich PPR motif-containing protein, mitochondrial OS=Mus musculus GN=Lrpprc PE=1 SV=2	4313	157770	339	230	88	76	780	1	1	1	426.22	850.426	2	850.422	0.0037	0	30.2	0.0089	K	LSIMSER	M	Oxidation (M)	0.0002000.0	File34154 Spectrum2276 scans: 4522
3	Q6PB66	Leucine-rich PPR motif-containing protein, mitochondrial OS=Mus musculus GN=Lrpprc PE=1 SV=2	4313	157770	339	230	88	76	781	1	1	1	426.22	850.426	2	850.422	0.0045	0	13.71	0.4	K	LSIMSER	M	Oxidation (M)	0.0002000.0	File34154 Spectrum2791 scans: 5066
3	Q6PB66	Leucine-rich PPR motif-containing protein, mitochondrial OS=Mus musculus GN=Lrpprc PE=1 SV=2	4313	157770	339	230	88	76	806	1	1	1	431.739	861.463	2	861.46	0.0036	0	10.72	1.5	K	VPENIYK	G			File34154 Spectrum1675 scans: 3881
3	Q6PB66	Leucine-rich PPR motif-containing protein, mitochondrial OS=Mus musculus GN=Lrpprc PE=1 SV=2	4313	157770	339	230	88	76	807	1	1	1	431.739	861.464	2	861.46	0.0041	0	24.26	0.066	K	VPENIYK	G			File34154 Spectrum1552 scans: 3750
3	Q6PB66	Leucine-rich PPR motif-containing protein, mitochondrial OS=Mus musculus GN=Lrpprc PE=1 SV=2	4313	157770	339	230	88	76	808	1	1	1	431.739	861.464	2	861.46	0.0044	0	24.29	0.065	K	VPENIYK	G			File34154 Spectrum1435 scans: 3627
3	Q6PB66	Leucine-rich PPR motif-containing protein, mitochondrial OS=Mus musculus GN=Lrpprc PE=1 SV=2	4313	157770	339	230	88	76	816	1	1	1	432.25	862.485	2	862.48	0.0045	0	40.6	0.00095	K	LDDLFLK	R			File34154 Spectrum9396 scans: 12022
3	Q6PB66	Leucine-rich PPR motif-containing protein, mitochondrial OS=Mus musculus GN=Lrpprc PE=1 SV=2	4313	157770	339	230	88	76	817	1	1	1	432.25	862.486	2	862.48	0.0056	0	53.58	4.8e-05	K	LDDLFLK	R			File34154 Spectrum9515 scans: 12147
3	Q6PB66	Leucine-rich PPR motif-containing protein, mitochondrial OS=Mus musculus GN=Lrpprc PE=1 SV=2	4313	157770	339	230	88	76	855	1	1	1	435.297	868.579	2	868.575	0.0046	0	54.03	8.1e-06	R	LIQALALK	G			File34154 Spectrum7282 scans: 9802
3	Q6PB66	Leucine-rich PPR motif-containing protein, mitochondrial OS=Mus musculus GN=Lrpprc PE=1 SV=2	4313	157770	339	230	88	76	856	1	1	1	435.297	868.579	2	868.575	0.0047	0	48.95	2.6e-05	R	LIQALALK	G			File34154 Spectrum7162 scans: 9676
3	Q6PB66	Leucine-rich PPR motif-containing protein, mitochondrial OS=Mus musculus GN=Lrpprc PE=1 SV=2	4313	157770	339	230	88	76	857	1	1	1	435.297	868.58	2	868.575	0.0055	0	44.91	6.6e-05	R	LIQALALK	G			File34154 Spectrum7047 scans: 9555
3	Q6PB66	Leucine-rich PPR motif-containing protein, mitochondrial OS=Mus musculus GN=Lrpprc PE=1 SV=2	4313	157770	339	230	88	76	964	1	1	1	440.265	878.515	2	878.511	0.0036	0	27.1	0.0082	K	ITELLYK	D			File34154 Spectrum4818 scans: 7214
3	Q6PB66	Leucine-rich PPR motif-containing protein, mitochondrial OS=Mus musculus GN=Lrpprc PE=1 SV=2	4313	157770	339	230	88	76	965	1	1	1	440.265	878.516	2	878.511	0.0052	0	54.64	1.4e-05	K	ITELLYK	D			File34154 Spectrum4933 scans: 7335
3	Q6PB66	Leucine-rich PPR motif-containing protein, mitochondrial OS=Mus musculus GN=Lrpprc PE=1 SV=2	4313	157770	339	230	88	76	996	1	1	1	442.739	883.463	2	883.459	0.004	0	30.91	0.0071	R	IHDVLCK	L			File34154 Spectrum1276 scans: 3460
3	Q6PB66	Leucine-rich PPR motif-containing protein, mitochondrial OS=Mus musculus GN=Lrpprc PE=1 SV=2	4313	157770	339	230	88	76	997	1	1	1	442.74	883.465	2	883.459	0.0068	0	14.84	0.33	R	IHDVLCK	L			File34154 Spectrum1400 scans: 3590
3	Q6PB66	Leucine-rich PPR motif-containing protein, mitochondrial OS=Mus musculus GN=Lrpprc PE=1 SV=2	4313	157770	339	230	88	76	1005	1	1	1	446.221	890.428	2	890.425	0.0036	0	27.44	0.021	K	ISSDWQR	A			File34154 Spectrum1635 scans: 3839
3	Q6PB66	Leucine-rich PPR motif-containing protein, mitochondrial OS=Mus musculus GN=Lrpprc PE=1 SV=2	4313	157770	339	230	88	76	1006	1	1	1	446.222	890.43	2	890.425	0.005	0	31	0.0094	K	ISSDWQR	A			File34154 Spectrum1515 scans: 3711
3	Q6PB66	Leucine-rich PPR motif-containing protein, mitochondrial OS=Mus musculus GN=Lrpprc PE=1 SV=2	4313	157770	339	230	88	76	1031	1	1	1	449.773	897.531	2	897.528	0.0023	0	48.45	6.3e-05	K	IIETPGIR	A			File34154 Spectrum3068 scans: 5359
3	Q6PB66	Leucine-rich PPR motif-containing protein, mitochondrial OS=Mus musculus GN=Lrpprc PE=1 SV=2	4313	157770	339	230	88	76	1032	1	1	1	449.773	897.531	2	897.528	0.0028	0	5.75	1.2	K	IIETPGIR	A			File34154 Spectrum3192 scans: 5495
3	Q6PB66	Leucine-rich PPR motif-containing protein, mitochondrial OS=Mus musculus GN=Lrpprc PE=1 SV=2	4313	157770	339	230	88	76	1033	1	1	1	449.773	897.531	2	897.528	0.0031	0	52.31	2.6e-05	K	IIETPGIR	A			File34154 Spectrum2960 scans: 5244
3	Q6PB66	Leucine-rich PPR motif-containing protein, mitochondrial OS=Mus musculus GN=Lrpprc PE=1 SV=2	4313	157770	339	230	88	76	1034	1	1	1	449.774	897.534	2	897.528	0.0056	0	31.96	0.0025	K	IIETPGIR	A			File34154 Spectrum2850 scans: 5128
3	Q6PB66	Leucine-rich PPR motif-containing protein, mitochondrial OS=Mus musculus GN=Lrpprc PE=1 SV=2	4313	157770	339	230	88	76	1088	1	1	1	452.245	902.475	2	902.471	0.0042	0	19.35	0.2	K	GETDLIQK	A			File34154 Spectrum1616 scans: 3819
3	Q6PB66	Leucine-rich PPR motif-containing protein, mitochondrial OS=Mus musculus GN=Lrpprc PE=1 SV=2	4313	157770	339	230	88	76	1089	1	1	1	452.245	902.475	2	902.471	0.0045	0	40.42	0.0016	K	GETDLIQK	A			File34154 Spectrum1496 scans: 3691
3	Q6PB66	Leucine-rich PPR motif-containing protein, mitochondrial OS=Mus musculus GN=Lrpprc PE=1 SV=2	4313	157770	339	230	88	76	1230	1	1	1	460.274	918.533	2	918.529	0.0047	0	43.95	0.00037	R	NSLILGFR	R			File34154 Spectrum10713 scans: 13405
3	Q6PB66	Leucine-rich PPR motif-containing protein, mitochondrial OS=Mus musculus GN=Lrpprc PE=1 SV=2	4313	157770	339	230	88	76	1231	1	1	1	460.274	918.534	2	918.529	0.0048	0	41.96	0.00058	R	NSLILGFR	R			File34154 Spectrum10593 scans: 13279
3	Q6PB66	Leucine-rich PPR motif-containing protein, mitochondrial OS=Mus musculus GN=Lrpprc PE=1 SV=2	4313	157770	339	230	88	76	1232	1	1	1	460.274	918.534	2	918.529	0.0052	0	41.86	0.0006	R	NSLILGFR	R			File34154 Spectrum10476 scans: 13156
3	Q6PB66	Leucine-rich PPR motif-containing protein, mitochondrial OS=Mus musculus GN=Lrpprc PE=1 SV=2	4313	157770	339	230	88	76	1534	1	1	1	480.745	959.475	2	959.471	0.0041	0	14.75	0.43	K	DFAETHIK	G			File34154 Spectrum1500 scans: 3695
3	Q6PB66	Leucine-rich PPR motif-containing protein, mitochondrial OS=Mus musculus GN=Lrpprc PE=1 SV=2	4313	157770	339	230	88	76	1535	1	1	1	480.745	959.476	2	959.471	0.0046	0	24.28	0.049	K	DFAETHIK	G			File34154 Spectrum1614 scans: 3817
3	Q6PB66	Leucine-rich PPR motif-containing protein, mitochondrial OS=Mus musculus GN=Lrpprc PE=1 SV=2	4313	157770	339	230	88	76	1775	1	1	1	492.266	982.518	2	982.512	0.0053	0	39.67	0.0011	K	DAYNIFLK	A			File34154 Spectrum10613 scans: 13300
3	Q6PB66	Leucine-rich PPR motif-containing protein, mitochondrial OS=Mus musculus GN=Lrpprc PE=1 SV=2	4313	157770	339	230	88	76	1777	1	1	1	492.266	982.518	2	982.512	0.0059	0	33.1	0.0049	K	DAYNIFLK	A			File34154 Spectrum10493 scans: 13174
3	Q6PB66	Leucine-rich PPR motif-containing protein, mitochondrial OS=Mus musculus GN=Lrpprc PE=1 SV=2	4313	157770	339	230	88	76	1780	1	1	1	492.267	982.519	2	982.512	0.0066	0	36.39	0.0024	K	DAYNIFLK	A			File34154 Spectrum10376 scans: 13051
3	Q6PB66	Leucine-rich PPR motif-containing protein, mitochondrial OS=Mus musculus GN=Lrpprc PE=1 SV=2	4313	157770	339	230	88	76	1820	1	1	1	493.8	985.584	2	985.581	0.0037	1	28.55	0.016	R	QILEKVEK	S			File34154 Spectrum1214 scans: 3395
3	Q6PB66	Leucine-rich PPR motif-containing protein, mitochondrial OS=Mus musculus GN=Lrpprc PE=1 SV=2	4313	157770	339	230	88	76	1905	1	1	1	498.26	994.505	2	994.502	0.0034	1	17.97	0.19	K	LIDYCRR	L			File34154 Spectrum1255 scans: 3438
3	Q6PB66	Leucine-rich PPR motif-containing protein, mitochondrial OS=Mus musculus GN=Lrpprc PE=1 SV=2	4313	157770	339	230	88	76	2143	1	1	1	510.3	1018.59	2	1018.58	0.0039	1	53.27	4.8e-05	K	LDDLFLKR	Y			File34154 Spectrum6725 scans: 9217
3	Q6PB66	Leucine-rich PPR motif-containing protein, mitochondrial OS=Mus musculus GN=Lrpprc PE=1 SV=2	4313	157770	339	230	88	76	2144	1	1	1	510.3	1018.59	2	1018.58	0.0053	1	60.72	7.8e-06	K	LDDLFLKR	Y			File34154 Spectrum6842 scans: 9340
3	Q6PB66	Leucine-rich PPR motif-containing protein, mitochondrial OS=Mus musculus GN=Lrpprc PE=1 SV=2	4313	157770	339	230	88	76	2171	1	1	1	512.74	1023.46	2	1023.46	0.0048	0	38.59	0.001	R	LQWFCDR	C			File34154 Spectrum8405 scans: 10981
3	Q6PB66	Leucine-rich PPR motif-containing protein, mitochondrial OS=Mus musculus GN=Lrpprc PE=1 SV=2	4313	157770	339	230	88	76	2172	1	1	1	512.74	1023.47	2	1023.46	0.0055	0	34.05	0.0029	R	LQWFCDR	C			File34154 Spectrum8514 scans: 11096
3	Q6PB66	Leucine-rich PPR motif-containing protein, mitochondrial OS=Mus musculus GN=Lrpprc PE=1 SV=2	4313	157770	339	230	88	76	2173	1	1	1	512.74	1023.47	2	1023.46	0.0066	0	28.07	0.013	R	LQWFCDR	C			File34154 Spectrum8634 scans: 11222
3	Q6PB66	Leucine-rich PPR motif-containing protein, mitochondrial OS=Mus musculus GN=Lrpprc PE=1 SV=2	4313	157770	339	230	88	76	2179	1	1	1	513.272	1024.53	2	1024.52	0.0057	0	57.94	1.6e-05	K	FSPTDFLAK	M			File34154 Spectrum11292 scans: 14013
3	Q6PB66	Leucine-rich PPR motif-containing protein, mitochondrial OS=Mus musculus GN=Lrpprc PE=1 SV=2	4313	157770	339	230	88	76	2180	1	1	1	513.272	1024.53	2	1024.52	0.0057	0	56.07	2.5e-05	K	FSPTDFLAK	M			File34154 Spectrum11412 scans: 14139
3	Q6PB66	Leucine-rich PPR motif-containing protein, mitochondrial OS=Mus musculus GN=Lrpprc PE=1 SV=2	4313	157770	339	230	88	76	2181	1	1	1	513.272	1024.53	2	1024.52	0.0058	0	51.17	8e-05	K	FSPTDFLAK	M			File34154 Spectrum11175 scans: 13890
3	Q6PB66	Leucine-rich PPR motif-containing protein, mitochondrial OS=Mus musculus GN=Lrpprc PE=1 SV=2	4313	157770	339	230	88	76	2193	1	1	1	513.821	1025.63	2	1025.62	0.005	1	39.72	0.00036	K	KIIETPGIR	A			File34154 Spectrum2306 scans: 4554
3	Q6PB66	Leucine-rich PPR motif-containing protein, mitochondrial OS=Mus musculus GN=Lrpprc PE=1 SV=2	4313	157770	339	230	88	76	2194	1	1	1	513.822	1025.63	2	1025.62	0.0053	1	43.78	0.00014	K	KIIETPGIR	A			File34154 Spectrum2425 scans: 4680
3	Q6PB66	Leucine-rich PPR motif-containing protein, mitochondrial OS=Mus musculus GN=Lrpprc PE=1 SV=2	4313	157770	339	230	88	76	2195	1	1	1	513.822	1025.63	2	1025.62	0.0061	1	41.91	0.0002	K	KIIETPGIR	A			File34154 Spectrum2199 scans: 4441
3	Q6PB66	Leucine-rich PPR motif-containing protein, mitochondrial OS=Mus musculus GN=Lrpprc PE=1 SV=2	4313	157770	339	230	88	76	2207	1	1	1	514.313	1026.61	2	1026.61	0.0045	0	8.03	1.4	R	LQDAINILK	E			File34154 Spectrum8127 scans: 10689
3	Q6PB66	Leucine-rich PPR motif-containing protein, mitochondrial OS=Mus musculus GN=Lrpprc PE=1 SV=2	4313	157770	339	230	88	76	2208	1	1	1	514.313	1026.61	2	1026.61	0.0052	0	47.65	0.00015	R	LQDAINILK	E			File34154 Spectrum8362 scans: 10936
3	Q6PB66	Leucine-rich PPR motif-containing protein, mitochondrial OS=Mus musculus GN=Lrpprc PE=1 SV=2	4313	157770	339	230	88	76	2210	1	1	1	514.314	1026.61	2	1026.61	0.0059	0	52.07	4.7e-05	R	LQDAINILK	E			File34154 Spectrum8242 scans: 10810
3	Q6PB66	Leucine-rich PPR motif-containing protein, mitochondrial OS=Mus musculus GN=Lrpprc PE=1 SV=2	4313	157770	339	230	88	76	2448	1	1	1	528.774	1055.53	2	1055.53	0.0052	0	40.24	0.00097	K	VYLQNEYK	F			File34154 Spectrum2116 scans: 4351
3	Q6PB66	Leucine-rich PPR motif-containing protein, mitochondrial OS=Mus musculus GN=Lrpprc PE=1 SV=2	4313	157770	339	230	88	76	2449	1	1	1	528.775	1055.54	2	1055.53	0.0063	0	24.29	0.039	K	VYLQNEYK	F			File34154 Spectrum2009 scans: 4237
3	Q6PB66	Leucine-rich PPR motif-containing protein, mitochondrial OS=Mus musculus GN=Lrpprc PE=1 SV=2	4313	157770	339	230	88	76	2451	1	1	1	528.79	1055.57	2	1055.56	0.0049	0	37.45	0.0021	K	AEGQPVGSALK	Q			File34154 Spectrum1292 scans: 3477
3	Q6PB66	Leucine-rich PPR motif-containing protein, mitochondrial OS=Mus musculus GN=Lrpprc PE=1 SV=2	4313	157770	339	230	88	76	2573	1	1	1	536.293	1070.57	2	1070.56	0.0069	0	36.88	0.0027	K	ALYEYLTAK	N			File34154 Spectrum8022 scans: 10579
3	Q6PB66	Leucine-rich PPR motif-containing protein, mitochondrial OS=Mus musculus GN=Lrpprc PE=1 SV=2	4313	157770	339	230	88	76	2574	1	1	1	536.293	1070.57	2	1070.56	0.0072	0	29.65	0.014	K	ALYEYLTAK	N			File34154 Spectrum7905 scans: 10456
3	Q6PB66	Leucine-rich PPR motif-containing protein, mitochondrial OS=Mus musculus GN=Lrpprc PE=1 SV=2	4313	157770	339	230	88	76	2630	1	1	1	541.306	1080.6	2	1080.59	0.0046	0	50.48	7e-05	K	QVPSQIAVTR	L	Gln->pyro-Glu (N-term Q)	1.0000000000.0	File34154 Spectrum5028 scans: 7435
3	Q6PB66	Leucine-rich PPR motif-containing protein, mitochondrial OS=Mus musculus GN=Lrpprc PE=1 SV=2	4313	157770	339	230	88	76	2631	1	1	1	541.307	1080.6	2	1080.59	0.0063	0	64.43	2.5e-06	K	QVPSQIAVTR	L	Gln->pyro-Glu (N-term Q)	1.0000000000.0	File34154 Spectrum5148 scans: 7561
3	Q6PB66	Leucine-rich PPR motif-containing protein, mitochondrial OS=Mus musculus GN=Lrpprc PE=1 SV=2	4313	157770	339	230	88	76	2781	1	1	1	547.274	1092.53	2	1092.53	0.0056	0	27.34	0.025	R	SMNIDLWSK	I			File34154 Spectrum10596 scans: 13282
3	Q6PB66	Leucine-rich PPR motif-containing protein, mitochondrial OS=Mus musculus GN=Lrpprc PE=1 SV=2	4313	157770	339	230	88	76	2782	1	1	1	547.274	1092.53	2	1092.53	0.0065	0	35.8	0.0036	R	SMNIDLWSK	I			File34154 Spectrum10832 scans: 13530
3	Q6PB66	Leucine-rich PPR motif-containing protein, mitochondrial OS=Mus musculus GN=Lrpprc PE=1 SV=2	4313	157770	339	230	88	76	2783	1	1	1	547.274	1092.53	2	1092.53	0.0068	0	38.97	0.0017	R	SMNIDLWSK	I			File34154 Spectrum10712 scans: 13404
3	Q6PB66	Leucine-rich PPR motif-containing protein, mitochondrial OS=Mus musculus GN=Lrpprc PE=1 SV=2	4313	157770	339	230	88	76	2842	1	1	1	549.819	1097.62	2	1097.62	0.0049	0	38.08	0.0012	K	QVPSQIAVTR	L			File34154 Spectrum2115 scans: 4350
3	Q6PB66	Leucine-rich PPR motif-containing protein, mitochondrial OS=Mus musculus GN=Lrpprc PE=1 SV=2	4313	157770	339	230	88	76	2844	1	1	1	549.82	1097.62	2	1097.62	0.0053	0	34.17	0.0025	K	QVPSQIAVTR	L			File34154 Spectrum2328 scans: 4577
3	Q6PB66	Leucine-rich PPR motif-containing protein, mitochondrial OS=Mus musculus GN=Lrpprc PE=1 SV=2	4313	157770	339	230	88	76	2845	1	1	1	549.82	1097.62	2	1097.62	0.0057	0	49.55	7.4e-05	K	QVPSQIAVTR	L			File34154 Spectrum2215 scans: 4458
3	Q6PB66	Leucine-rich PPR motif-containing protein, mitochondrial OS=Mus musculus GN=Lrpprc PE=1 SV=2	4313	157770	339	230	88	76	2846	1	1	1	549.82	1097.63	2	1097.62	0.0058	0	35.22	0.002	K	QVPSQIAVTR	L			File34154 Spectrum2008 scans: 4236
3	Q6PB66	Leucine-rich PPR motif-containing protein, mitochondrial OS=Mus musculus GN=Lrpprc PE=1 SV=2	4313	157770	339	230	88	76	2847	1	1	1	549.82	1097.63	2	1097.62	0.0064	0	12.1	0.47	K	QVPSQIAVTR	L			File34154 Spectrum2214 scans: 4456
3	Q6PB66	Leucine-rich PPR motif-containing protein, mitochondrial OS=Mus musculus GN=Lrpprc PE=1 SV=2	4313	157770	339	230	88	76	2979	1	1	1	555.271	1108.53	2	1108.52	0.0048	0	23.13	0.044	R	SMNIDLWSK	I	Oxidation (M)	0.020000000.0	File34154 Spectrum6766 scans: 9260
3	Q6PB66	Leucine-rich PPR motif-containing protein, mitochondrial OS=Mus musculus GN=Lrpprc PE=1 SV=2	4313	157770	339	230	88	76	2981	1	1	1	555.271	1108.53	2	1108.52	0.0055	0	49.78	9.5e-05	R	SMNIDLWSK	I	Oxidation (M)	0.020000000.0	File34154 Spectrum6642 scans: 9130
3	Q6PB66	Leucine-rich PPR motif-containing protein, mitochondrial OS=Mus musculus GN=Lrpprc PE=1 SV=2	4313	157770	339	230	88	76	2982	1	1	1	555.271	1108.53	2	1108.52	0.0059	0	24.17	0.036	R	SMNIDLWSK	I	Oxidation (M)	0.020000000.0	File34154 Spectrum6524 scans: 9006
3	Q6PB66	Leucine-rich PPR motif-containing protein, mitochondrial OS=Mus musculus GN=Lrpprc PE=1 SV=2	4313	157770	339	230	88	76	3024	1	1	1	556.84	1111.67	2	1111.66	0.0057	0	42.75	0.00022	K	NVQGIIDILK	I			File34154 Spectrum14752 scans: 17646
3	Q6PB66	Leucine-rich PPR motif-containing protein, mitochondrial OS=Mus musculus GN=Lrpprc PE=1 SV=2	4313	157770	339	230	88	76	3026	1	1	1	556.841	1111.67	2	1111.66	0.0063	0	48.63	7.9e-05	K	NVQGIIDILK	I			File34154 Spectrum14514 scans: 17396
3	Q6PB66	Leucine-rich PPR motif-containing protein, mitochondrial OS=Mus musculus GN=Lrpprc PE=1 SV=2	4313	157770	339	230	88	76	3027	1	1	1	556.841	1111.67	2	1111.66	0.0069	0	41.32	0.00038	K	NVQGIIDILK	I			File34154 Spectrum14632 scans: 17520
3	Q6PB66	Leucine-rich PPR motif-containing protein, mitochondrial OS=Mus musculus GN=Lrpprc PE=1 SV=2	4313	157770	339	230	88	76	3086	1	1	1	559.311	1116.61	2	1116.6	0.0053	0	91.05	1.2e-08	R	LDASAILDTAK	Y			File34154 Spectrum8442 scans: 11020
3	Q6PB66	Leucine-rich PPR motif-containing protein, mitochondrial OS=Mus musculus GN=Lrpprc PE=1 SV=2	4313	157770	339	230	88	76	3087	1	1	1	559.311	1116.61	2	1116.6	0.0053	0	90.96	1.2e-08	R	LDASAILDTAK	Y			File34154 Spectrum8325 scans: 10897
3	Q6PB66	Leucine-rich PPR motif-containing protein, mitochondrial OS=Mus musculus GN=Lrpprc PE=1 SV=2	4313	157770	339	230	88	76	3088	1	1	1	559.312	1116.61	2	1116.6	0.0064	0	88.25	2.4e-08	R	LDASAILDTAK	Y			File34154 Spectrum8553 scans: 11137
3	Q6PB66	Leucine-rich PPR motif-containing protein, mitochondrial OS=Mus musculus GN=Lrpprc PE=1 SV=2	4313	157770	339	230	88	76	3225	1	1	1	565.276	1128.54	2	1128.53	0.0032	0	59.11	1e-05	K	MEGANIQPNR	V			File34154 Spectrum1058 scans: 3231
3	Q6PB66	Leucine-rich PPR motif-containing protein, mitochondrial OS=Mus musculus GN=Lrpprc PE=1 SV=2	4313	157770	339	230	88	76	3226	3	1	1	377.195	1128.56	3	1128.56	0.0042	0	0.88	8.5	K	MQEENIIPR	E			File34154 Spectrum4056 scans: 6413
3	Q6PB66	Leucine-rich PPR motif-containing protein, mitochondrial OS=Mus musculus GN=Lrpprc PE=1 SV=2	4313	157770	339	230	88	76	3227	1	1	1	565.289	1128.56	2	1128.56	0.0048	0	52.01	6.6e-05	K	MQEENIIPR	E			File34154 Spectrum4024 scans: 6380
3	Q6PB66	Leucine-rich PPR motif-containing protein, mitochondrial OS=Mus musculus GN=Lrpprc PE=1 SV=2	4313	157770	339	230	88	76	3228	1	1	1	565.29	1128.57	2	1128.56	0.0056	0	7.49	2	K	MQEENIIPR	E			File34154 Spectrum3910 scans: 6260
3	Q6PB66	Leucine-rich PPR motif-containing protein, mitochondrial OS=Mus musculus GN=Lrpprc PE=1 SV=2	4313	157770	339	230	88	76	3229	1	1	1	565.29	1128.57	2	1128.56	0.0068	0	39.59	0.0012	K	MQEENIIPR	E			File34154 Spectrum4257 scans: 6625
3	Q6PB66	Leucine-rich PPR motif-containing protein, mitochondrial OS=Mus musculus GN=Lrpprc PE=1 SV=2	4313	157770	339	230	88	76	3230	1	1	1	565.295	1128.58	2	1128.56	0.0161	0	32.16	0.0073	K	MQEENIIPR	E			File34154 Spectrum4140 scans: 6502
3	Q6PB66	Leucine-rich PPR motif-containing protein, mitochondrial OS=Mus musculus GN=Lrpprc PE=1 SV=2	4313	157770	339	230	88	76	3402	1	1	1	573.273	1144.53	2	1144.53	0.0028	0	55.19	2e-05	K	MEGANIQPNR	V	Oxidation (M)	0.2000000000.0	File34154 Spectrum913 scans: 3079
3	Q6PB66	Leucine-rich PPR motif-containing protein, mitochondrial OS=Mus musculus GN=Lrpprc PE=1 SV=2	4313	157770	339	230	88	76	3403	1	1	1	573.274	1144.53	2	1144.53	0.0036	0	47.05	0.00013	K	MEGANIQPNR	V	Oxidation (M)	0.2000000000.0	File34154 Spectrum793 scans: 2953
3	Q6PB66	Leucine-rich PPR motif-containing protein, mitochondrial OS=Mus musculus GN=Lrpprc PE=1 SV=2	4313	157770	339	230	88	76	3404	1	1	1	573.274	1144.53	2	1144.53	0.0042	0	54.77	2.2e-05	K	MEGANIQPNR	V	Oxidation (M)	0.2000000000.0	File34154 Spectrum682 scans: 2836
3	Q6PB66	Leucine-rich PPR motif-containing protein, mitochondrial OS=Mus musculus GN=Lrpprc PE=1 SV=2	4313	157770	339	230	88	76	3405	1	1	1	573.287	1144.56	2	1144.55	0.0048	0	33.94	0.0048	K	MQEENIIPR	E	Oxidation (M)	0.200000000.0	File34154 Spectrum2901 scans: 5182
3	Q6PB66	Leucine-rich PPR motif-containing protein, mitochondrial OS=Mus musculus GN=Lrpprc PE=1 SV=2	4313	157770	339	230	88	76	3406	1	1	1	573.288	1144.56	2	1144.55	0.0076	0	20.52	0.1	K	MQEENIIPR	E	Oxidation (M)	0.200000000.0	File34154 Spectrum3490 scans: 5818
3	Q6PB66	Leucine-rich PPR motif-containing protein, mitochondrial OS=Mus musculus GN=Lrpprc PE=1 SV=2	4313	157770	339	230	88	76	3407	1	1	1	573.289	1144.56	2	1144.55	0.0086	0	55.02	3.9e-05	K	MQEENIIPR	E	Oxidation (M)	0.200000000.0	File34154 Spectrum2783 scans: 5058
3	Q6PB66	Leucine-rich PPR motif-containing protein, mitochondrial OS=Mus musculus GN=Lrpprc PE=1 SV=2	4313	157770	339	230	88	76	3408	1	1	1	573.289	1144.56	2	1144.55	0.0087	0	34.77	0.0042	K	MQEENIIPR	E	Oxidation (M)	0.200000000.0	File34154 Spectrum3614 scans: 5949
3	Q6PB66	Leucine-rich PPR motif-containing protein, mitochondrial OS=Mus musculus GN=Lrpprc PE=1 SV=2	4313	157770	339	230	88	76	3466	1	1	1	577.298	1152.58	2	1152.58	0.005	0	45.77	0.00032	R	DLQEEPAPVR	K			File34154 Spectrum1654 scans: 3859
3	Q6PB66	Leucine-rich PPR motif-containing protein, mitochondrial OS=Mus musculus GN=Lrpprc PE=1 SV=2	4313	157770	339	230	88	76	3467	1	1	1	577.299	1152.58	2	1152.58	0.0066	0	38.85	0.0016	R	DLQEEPAPVR	K			File34154 Spectrum1536 scans: 3733
3	Q6PB66	Leucine-rich PPR motif-containing protein, mitochondrial OS=Mus musculus GN=Lrpprc PE=1 SV=2	4313	157770	339	230	88	76	3696	1	1	1	587.319	1172.62	2	1172.64	-0.0141	2	5.32	5.3	R	LDNSVRRTGR	I			File34154 Spectrum8885 scans: 11485
3	Q6PB66	Leucine-rich PPR motif-containing protein, mitochondrial OS=Mus musculus GN=Lrpprc PE=1 SV=2	4313	157770	339	230	88	76	3820	1	1	1	594.295	1186.58	2	1186.57	0.0068	0	6.77	2.2	R	DQMYYNLLK	L			File34154 Spectrum10057 scans: 12716
3	Q6PB66	Leucine-rich PPR motif-containing protein, mitochondrial OS=Mus musculus GN=Lrpprc PE=1 SV=2	4313	157770	339	230	88	76	3861	1	1	1	596.279	1190.54	2	1190.54	0.0041	0	36.39	0.0015	K	DDFTQAMHVK	D			File34154 Spectrum4144 scans: 6506
3	Q6PB66	Leucine-rich PPR motif-containing protein, mitochondrial OS=Mus musculus GN=Lrpprc PE=1 SV=2	4313	157770	339	230	88	76	3862	1	1	1	397.855	1190.54	3	1190.54	0.0047	0	29	0.0087	K	DDFTQAMHVK	D			File34154 Spectrum4111 scans: 6471
3	Q6PB66	Leucine-rich PPR motif-containing protein, mitochondrial OS=Mus musculus GN=Lrpprc PE=1 SV=2	4313	157770	339	230	88	76	3863	1	1	1	397.855	1190.54	3	1190.54	0.0054	0	24.76	0.023	K	DDFTQAMHVK	D			File34154 Spectrum4219 scans: 6585
3	Q6PB66	Leucine-rich PPR motif-containing protein, mitochondrial OS=Mus musculus GN=Lrpprc PE=1 SV=2	4313	157770	339	230	88	76	3864	1	1	1	596.28	1190.55	2	1190.54	0.007	0	40.91	0.00054	K	DDFTQAMHVK	D			File34154 Spectrum4256 scans: 6624
3	Q6PB66	Leucine-rich PPR motif-containing protein, mitochondrial OS=Mus musculus GN=Lrpprc PE=1 SV=2	4313	157770	339	230	88	76	3953	1	1	1	399.581	1195.72	3	1195.72	0.0033	0	14.85	0.11	K	TLLELIPELR	D			File34154 Spectrum17387 scans: 20414
3	Q6PB66	Leucine-rich PPR motif-containing protein, mitochondrial OS=Mus musculus GN=Lrpprc PE=1 SV=2	4313	157770	339	230	88	76	3954	1	1	1	598.868	1195.72	2	1195.72	0.0042	0	57.12	4.9e-06	K	TLLELIPELR	D			File34154 Spectrum17340 scans: 20365
3	Q6PB66	Leucine-rich PPR motif-containing protein, mitochondrial OS=Mus musculus GN=Lrpprc PE=1 SV=2	4313	157770	339	230	88	76	3955	1	1	1	598.87	1195.73	2	1195.72	0.0075	0	56.86	5.9e-06	K	TLLELIPELR	D			File34154 Spectrum17455 scans: 20486
3	Q6PB66	Leucine-rich PPR motif-containing protein, mitochondrial OS=Mus musculus GN=Lrpprc PE=1 SV=2	4313	157770	339	230	88	76	3976	1	1	1	599.83	1197.65	2	1197.64	0.0061	1	9.52	1.4	K	SKDAYNIFLK	A			File34154 Spectrum7606 scans: 10142
3	Q6PB66	Leucine-rich PPR motif-containing protein, mitochondrial OS=Mus musculus GN=Lrpprc PE=1 SV=2	4313	157770	339	230	88	76	3977	2	1	1	400.223	1197.65	3	1197.64	0.0062	1	6.21	3.1	K	SKDAYNIFLK	A			File34154 Spectrum7628 scans: 10165
3	Q6PB66	Leucine-rich PPR motif-containing protein, mitochondrial OS=Mus musculus GN=Lrpprc PE=1 SV=2	4313	157770	339	230	88	76	3978	1	1	1	400.223	1197.65	3	1197.64	0.0062	1	34.21	0.0049	K	SKDAYNIFLK	A			File34154 Spectrum7864 scans: 10413
3	Q6PB66	Leucine-rich PPR motif-containing protein, mitochondrial OS=Mus musculus GN=Lrpprc PE=1 SV=2	4313	157770	339	230	88	76	3979	1	1	1	400.223	1197.65	3	1197.64	0.0064	1	29.95	0.013	K	SKDAYNIFLK	A			File34154 Spectrum7742 scans: 10285
3	Q6PB66	Leucine-rich PPR motif-containing protein, mitochondrial OS=Mus musculus GN=Lrpprc PE=1 SV=2	4313	157770	339	230	88	76	3980	1	1	1	599.83	1197.65	2	1197.64	0.0069	1	54.91	4.1e-05	K	SKDAYNIFLK	A			File34154 Spectrum7722 scans: 10264
3	Q6PB66	Leucine-rich PPR motif-containing protein, mitochondrial OS=Mus musculus GN=Lrpprc PE=1 SV=2	4313	157770	339	230	88	76	3981	1	1	1	599.83	1197.65	2	1197.64	0.007	1	54.54	4.5e-05	K	SKDAYNIFLK	A			File34154 Spectrum7842 scans: 10390
3	Q6PB66	Leucine-rich PPR motif-containing protein, mitochondrial OS=Mus musculus GN=Lrpprc PE=1 SV=2	4313	157770	339	230	88	76	4070	1	1	1	602.836	1203.66	2	1203.65	0.0039	0	33.66	0.0063	R	MVAGLDTIGLSK	M			File34154 Spectrum8447 scans: 11025
3	Q6PB66	Leucine-rich PPR motif-containing protein, mitochondrial OS=Mus musculus GN=Lrpprc PE=1 SV=2	4313	157770	339	230	88	76	4072	1	1	1	602.837	1203.66	2	1203.65	0.0061	0	18.11	0.21	R	MVAGLDTIGLSK	M			File34154 Spectrum8558 scans: 11142
3	Q6PB66	Leucine-rich PPR motif-containing protein, mitochondrial OS=Mus musculus GN=Lrpprc PE=1 SV=2	4313	157770	339	230	88	76	4073	1	1	1	602.837	1203.66	2	1203.65	0.0067	0	46.37	0.00031	R	MVAGLDTIGLSK	M			File34154 Spectrum8976 scans: 11581
3	Q6PB66	Leucine-rich PPR motif-containing protein, mitochondrial OS=Mus musculus GN=Lrpprc PE=1 SV=2	4313	157770	339	230	88	76	4074	1	1	1	602.837	1203.66	2	1203.65	0.0068	0	9.73	1.4	R	MVAGLDTIGLSK	M			File34154 Spectrum8817 scans: 11414
3	Q6PB66	Leucine-rich PPR motif-containing protein, mitochondrial OS=Mus musculus GN=Lrpprc PE=1 SV=2	4313	157770	339	230	88	76	4075	1	1	1	602.837	1203.66	2	1203.65	0.0071	0	79.02	1.7e-07	R	MVAGLDTIGLSK	M			File34154 Spectrum8933 scans: 11536
3	Q6PB66	Leucine-rich PPR motif-containing protein, mitochondrial OS=Mus musculus GN=Lrpprc PE=1 SV=2	4313	157770	339	230	88	76	4076	1	1	1	602.838	1203.66	2	1203.65	0.0073	0	6.62	3	R	MVAGLDTIGLSK	M			File34154 Spectrum9180 scans: 11795
3	Q6PB66	Leucine-rich PPR motif-containing protein, mitochondrial OS=Mus musculus GN=Lrpprc PE=1 SV=2	4313	157770	339	230	88	76	4077	1	1	1	602.838	1203.66	2	1203.65	0.0076	0	78.94	1.7e-07	R	MVAGLDTIGLSK	M			File34154 Spectrum9053 scans: 11662
3	Q6PB66	Leucine-rich PPR motif-containing protein, mitochondrial OS=Mus musculus GN=Lrpprc PE=1 SV=2	4313	157770	339	230	88	76	4106	1	1	1	604.276	1206.54	2	1206.53	0.0036	0	24.49	0.018	K	DDFTQAMHVK	D	Oxidation (M)	0.0000002000.0	File34154 Spectrum1196 scans: 3376
3	Q6PB66	Leucine-rich PPR motif-containing protein, mitochondrial OS=Mus musculus GN=Lrpprc PE=1 SV=2	4313	157770	339	230	88	76	4209	1	1	1	406.212	1215.61	3	1215.61	0.0037	0	25.13	0.049	K	GDVESIEAIQR	M			File34154 Spectrum3775 scans: 6118
3	Q6PB66	Leucine-rich PPR motif-containing protein, mitochondrial OS=Mus musculus GN=Lrpprc PE=1 SV=2	4313	157770	339	230	88	76	4210	1	1	1	608.815	1215.61	2	1215.61	0.0051	0	84.27	6.1e-08	K	GDVESIEAIQR	M			File34154 Spectrum3749 scans: 6091
3	Q6PB66	Leucine-rich PPR motif-containing protein, mitochondrial OS=Mus musculus GN=Lrpprc PE=1 SV=2	4313	157770	339	230	88	76	4211	1	1	1	406.212	1215.62	3	1215.61	0.006	0	26.56	0.036	K	GDVESIEAIQR	M			File34154 Spectrum3891 scans: 6240
3	Q6PB66	Leucine-rich PPR motif-containing protein, mitochondrial OS=Mus musculus GN=Lrpprc PE=1 SV=2	4313	157770	339	230	88	76	4212	1	1	1	608.816	1215.62	2	1215.61	0.0072	0	84.59	5.9e-08	K	GDVESIEAIQR	M			File34154 Spectrum3864 scans: 6212
3	Q6PB66	Leucine-rich PPR motif-containing protein, mitochondrial OS=Mus musculus GN=Lrpprc PE=1 SV=2	4313	157770	339	230	88	76	4217	1	1	1	406.898	1217.67	3	1217.67	0.0036	2	4.82	5.2	K	EMKEKDVVIK	D			File34154 Spectrum1061 scans: 3234
3	Q6PB66	Leucine-rich PPR motif-containing protein, mitochondrial OS=Mus musculus GN=Lrpprc PE=1 SV=2	4313	157770	339	230	88	76	4218	1	1	1	406.91	1217.71	3	1217.7	0.0071	1	29.07	0.0087	K	NLKLDDLFLK	R			File34154 Spectrum14014 scans: 16871
3	Q6PB66	Leucine-rich PPR motif-containing protein, mitochondrial OS=Mus musculus GN=Lrpprc PE=1 SV=2	4313	157770	339	230	88	76	4223	1	1	1	610.835	1219.65	2	1219.65	0.0067	0	37.39	0.0025	R	MVAGLDTIGLSK	M	Oxidation (M)	0.200000000000.0	File34154 Spectrum7222 scans: 9739
3	Q6PB66	Leucine-rich PPR motif-containing protein, mitochondrial OS=Mus musculus GN=Lrpprc PE=1 SV=2	4313	157770	339	230	88	76	4224	1	1	1	610.835	1219.66	2	1219.65	0.007	0	36.61	0.0029	R	MVAGLDTIGLSK	M	Oxidation (M)	0.200000000000.0	File34154 Spectrum7105 scans: 9616
3	Q6PB66	Leucine-rich PPR motif-containing protein, mitochondrial OS=Mus musculus GN=Lrpprc PE=1 SV=2	4313	157770	339	230	88	76	4546	1	1	1	625.317	1248.62	2	1248.63	-0.0085	1	0.13	14	R	RSMNIDLWSK	I			File34154 Spectrum10946 scans: 13649
3	Q6PB66	Leucine-rich PPR motif-containing protein, mitochondrial OS=Mus musculus GN=Lrpprc PE=1 SV=2	4313	157770	339	230	88	76	4786	2	1	1	634.326	1266.64	2	1266.65	-0.009	1	3.7	5.8	K	SYALDKDVASAK	A			File34154 Spectrum12029 scans: 14786
3	Q6PB66	Leucine-rich PPR motif-containing protein, mitochondrial OS=Mus musculus GN=Lrpprc PE=1 SV=2	4313	157770	339	230	88	76	4788	1	1	1	423.224	1266.65	3	1266.65	0.0043	1	51.32	9.8e-05	K	SYALDKDVASAK	A			File34154 Spectrum1732 scans: 3942
3	Q6PB66	Leucine-rich PPR motif-containing protein, mitochondrial OS=Mus musculus GN=Lrpprc PE=1 SV=2	4313	157770	339	230	88	76	4789	1	1	1	634.332	1266.65	2	1266.65	0.0047	1	80.82	1.1e-07	K	SYALDKDVASAK	A			File34154 Spectrum1825 scans: 4041
3	Q6PB66	Leucine-rich PPR motif-containing protein, mitochondrial OS=Mus musculus GN=Lrpprc PE=1 SV=2	4313	157770	339	230	88	76	4790	1	1	1	634.332	1266.65	2	1266.65	0.0048	1	66.43	3e-06	K	SYALDKDVASAK	A			File34154 Spectrum1711 scans: 3919
3	Q6PB66	Leucine-rich PPR motif-containing protein, mitochondrial OS=Mus musculus GN=Lrpprc PE=1 SV=2	4313	157770	339	230	88	76	4791	1	1	1	423.224	1266.65	3	1266.65	0.0053	1	44.77	0.00041	K	SYALDKDVASAK	A			File34154 Spectrum1839 scans: 4056
3	Q6PB66	Leucine-rich PPR motif-containing protein, mitochondrial OS=Mus musculus GN=Lrpprc PE=1 SV=2	4313	157770	339	230	88	76	4793	1	1	1	634.335	1266.65	2	1266.65	0.0091	1	19.64	0.14	K	SYALDKDVASAK	A			File34154 Spectrum1580 scans: 3780
3	Q6PB66	Leucine-rich PPR motif-containing protein, mitochondrial OS=Mus musculus GN=Lrpprc PE=1 SV=2	4313	157770	339	230	88	76	4931	1	1	1	640.351	1278.69	2	1278.68	0.0059	1	55.8	2.7e-05	K	ITELLYKDER	Y			File34154 Spectrum3386 scans: 5708
3	Q6PB66	Leucine-rich PPR motif-containing protein, mitochondrial OS=Mus musculus GN=Lrpprc PE=1 SV=2	4313	157770	339	230	88	76	4932	1	1	1	640.351	1278.69	2	1278.68	0.0065	1	62.6	5.8e-06	K	ITELLYKDER	Y			File34154 Spectrum3502 scans: 5831
3	Q6PB66	Leucine-rich PPR motif-containing protein, mitochondrial OS=Mus musculus GN=Lrpprc PE=1 SV=2	4313	157770	339	230	88	76	4933	1	1	1	427.237	1278.69	3	1278.68	0.0073	1	49.48	0.00012	K	ITELLYKDER	Y			File34154 Spectrum3423 scans: 5747
3	Q6PB66	Leucine-rich PPR motif-containing protein, mitochondrial OS=Mus musculus GN=Lrpprc PE=1 SV=2	4313	157770	339	230	88	76	4934	1	1	1	640.352	1278.69	2	1278.68	0.0074	1	78.75	1.5e-07	K	ITELLYKDER	Y			File34154 Spectrum3611 scans: 5946
3	Q6PB66	Leucine-rich PPR motif-containing protein, mitochondrial OS=Mus musculus GN=Lrpprc PE=1 SV=2	4313	157770	339	230	88	76	4935	1	1	1	427.237	1278.69	3	1278.68	0.0074	1	50	0.00011	K	ITELLYKDER	Y			File34154 Spectrum3534 scans: 5865
3	Q6PB66	Leucine-rich PPR motif-containing protein, mitochondrial OS=Mus musculus GN=Lrpprc PE=1 SV=2	4313	157770	339	230	88	76	4952	1	1	1	641.346	1280.68	2	1280.67	0.004	1	38.2	0.0017	R	DLQEEPAPVRK	N			File34154 Spectrum1015 scans: 3186
3	Q6PB66	Leucine-rich PPR motif-containing protein, mitochondrial OS=Mus musculus GN=Lrpprc PE=1 SV=2	4313	157770	339	230	88	76	4953	1	1	1	427.9	1280.68	3	1280.67	0.0046	1	14.67	0.4	R	DLQEEPAPVRK	N			File34154 Spectrum1017 scans: 3188
3	Q6PB66	Leucine-rich PPR motif-containing protein, mitochondrial OS=Mus musculus GN=Lrpprc PE=1 SV=2	4313	157770	339	230	88	76	4954	1	1	1	641.347	1280.68	2	1280.67	0.0067	1	12.44	0.62	R	DLQEEPAPVRK	N			File34154 Spectrum1132 scans: 3309
3	Q6PB66	Leucine-rich PPR motif-containing protein, mitochondrial OS=Mus musculus GN=Lrpprc PE=1 SV=2	4313	157770	339	230	88	76	5144	1	1	1	649.38	1296.75	2	1296.74	0.0057	1	64.82	2.4e-06	K	LKAEGQPVGSALK	Q			File34154 Spectrum1396 scans: 3586
3	Q6PB66	Leucine-rich PPR motif-containing protein, mitochondrial OS=Mus musculus GN=Lrpprc PE=1 SV=2	4313	157770	339	230	88	76	5145	1	1	1	433.256	1296.75	3	1296.74	0.0063	1	23.55	0.031	K	LKAEGQPVGSALK	Q			File34154 Spectrum1398 scans: 3588
3	Q6PB66	Leucine-rich PPR motif-containing protein, mitochondrial OS=Mus musculus GN=Lrpprc PE=1 SV=2	4313	157770	339	230	88	76	5146	1	1	1	649.381	1296.75	2	1296.74	0.0068	1	39.4	0.00082	K	LKAEGQPVGSALK	Q			File34154 Spectrum1512 scans: 3708
3	Q6PB66	Leucine-rich PPR motif-containing protein, mitochondrial OS=Mus musculus GN=Lrpprc PE=1 SV=2	4313	157770	339	230	88	76	5287	1	1	1	654.836	1307.66	2	1307.65	0.0037	0	18.96	0.17	R	HCVTLDLPPEK	L			File34154 Spectrum5753 scans: 8196
3	Q6PB66	Leucine-rich PPR motif-containing protein, mitochondrial OS=Mus musculus GN=Lrpprc PE=1 SV=2	4313	157770	339	230	88	76	5288	1	1	1	654.836	1307.66	2	1307.65	0.0039	0	49.7	0.00015	R	HCVTLDLPPEK	L			File34154 Spectrum4104 scans: 6464
3	Q6PB66	Leucine-rich PPR motif-containing protein, mitochondrial OS=Mus musculus GN=Lrpprc PE=1 SV=2	4313	157770	339	230	88	76	5289	1	1	1	654.837	1307.66	2	1307.65	0.0041	0	46.03	0.00034	R	HCVTLDLPPEK	L			File34154 Spectrum3984 scans: 6338
3	Q6PB66	Leucine-rich PPR motif-containing protein, mitochondrial OS=Mus musculus GN=Lrpprc PE=1 SV=2	4313	157770	339	230	88	76	5290	1	1	1	436.894	1307.66	3	1307.65	0.0042	0	42.91	0.0007	R	HCVTLDLPPEK	L			File34154 Spectrum4088 scans: 6447
3	Q6PB66	Leucine-rich PPR motif-containing protein, mitochondrial OS=Mus musculus GN=Lrpprc PE=1 SV=2	4313	157770	339	230	88	76	5291	1	1	1	654.837	1307.66	2	1307.65	0.0045	0	6.43	2.9	R	HCVTLDLPPEK	L			File34154 Spectrum5637 scans: 8074
3	Q6PB66	Leucine-rich PPR motif-containing protein, mitochondrial OS=Mus musculus GN=Lrpprc PE=1 SV=2	4313	157770	339	230	88	76	5292	1	1	1	436.894	1307.66	3	1307.65	0.0055	0	43.39	0.00058	R	HCVTLDLPPEK	L			File34154 Spectrum3967 scans: 6320
3	Q6PB66	Leucine-rich PPR motif-containing protein, mitochondrial OS=Mus musculus GN=Lrpprc PE=1 SV=2	4313	157770	339	230	88	76	5293	1	1	1	654.837	1307.66	2	1307.65	0.0055	0	57.45	2.3e-05	R	HCVTLDLPPEK	L			File34154 Spectrum3752 scans: 6094
3	Q6PB66	Leucine-rich PPR motif-containing protein, mitochondrial OS=Mus musculus GN=Lrpprc PE=1 SV=2	4313	157770	339	230	88	76	5294	1	1	1	654.837	1307.66	2	1307.65	0.0055	0	56.26	3e-05	R	HCVTLDLPPEK	L			File34154 Spectrum4813 scans: 7209
3	Q6PB66	Leucine-rich PPR motif-containing protein, mitochondrial OS=Mus musculus GN=Lrpprc PE=1 SV=2	4313	157770	339	230	88	76	5295	1	1	1	654.837	1307.66	2	1307.65	0.0055	0	30.74	0.011	R	HCVTLDLPPEK	L			File34154 Spectrum4458 scans: 6836
3	Q6PB66	Leucine-rich PPR motif-containing protein, mitochondrial OS=Mus musculus GN=Lrpprc PE=1 SV=2	4313	157770	339	230	88	76	5296	1	1	1	436.894	1307.66	3	1307.65	0.0056	0	27.16	0.025	R	HCVTLDLPPEK	L			File34154 Spectrum4198 scans: 6563
3	Q6PB66	Leucine-rich PPR motif-containing protein, mitochondrial OS=Mus musculus GN=Lrpprc PE=1 SV=2	4313	157770	339	230	88	76	5297	1	1	1	436.894	1307.66	3	1307.65	0.0058	0	7.35	2.3	R	HCVTLDLPPEK	L			File34154 Spectrum4799 scans: 7194
3	Q6PB66	Leucine-rich PPR motif-containing protein, mitochondrial OS=Mus musculus GN=Lrpprc PE=1 SV=2	4313	157770	339	230	88	76	5298	1	1	1	654.837	1307.66	2	1307.65	0.006	0	32.9	0.0065	R	HCVTLDLPPEK	L			File34154 Spectrum5149 scans: 7562
3	Q6PB66	Leucine-rich PPR motif-containing protein, mitochondrial OS=Mus musculus GN=Lrpprc PE=1 SV=2	4313	157770	339	230	88	76	5299	1	1	1	654.837	1307.66	2	1307.65	0.006	0	39.74	0.0013	R	HCVTLDLPPEK	L			File34154 Spectrum5030 scans: 7437
3	Q6PB66	Leucine-rich PPR motif-containing protein, mitochondrial OS=Mus musculus GN=Lrpprc PE=1 SV=2	4313	157770	339	230	88	76	5300	1	1	1	654.837	1307.66	2	1307.65	0.006	0	52.31	7.5e-05	R	HCVTLDLPPEK	L			File34154 Spectrum4218 scans: 6584
3	Q6PB66	Leucine-rich PPR motif-containing protein, mitochondrial OS=Mus musculus GN=Lrpprc PE=1 SV=2	4313	157770	339	230	88	76	5301	1	1	1	436.894	1307.66	3	1307.65	0.0064	0	31.64	0.0087	R	HCVTLDLPPEK	L			File34154 Spectrum3846 scans: 6193
3	Q6PB66	Leucine-rich PPR motif-containing protein, mitochondrial OS=Mus musculus GN=Lrpprc PE=1 SV=2	4313	157770	339	230	88	76	5302	1	1	1	654.838	1307.66	2	1307.65	0.0069	0	40	0.0013	R	HCVTLDLPPEK	L			File34154 Spectrum4693 scans: 7083
3	Q6PB66	Leucine-rich PPR motif-containing protein, mitochondrial OS=Mus musculus GN=Lrpprc PE=1 SV=2	4313	157770	339	230	88	76	5303	1	1	1	654.838	1307.66	2	1307.65	0.007	0	52.33	7.7e-05	R	HCVTLDLPPEK	L			File34154 Spectrum4337 scans: 6709
3	Q6PB66	Leucine-rich PPR motif-containing protein, mitochondrial OS=Mus musculus GN=Lrpprc PE=1 SV=2	4313	157770	339	230	88	76	5305	1	1	1	654.838	1307.66	2	1307.65	0.0071	0	43.96	0.00053	R	HCVTLDLPPEK	L			File34154 Spectrum3865 scans: 6213
3	Q6PB66	Leucine-rich PPR motif-containing protein, mitochondrial OS=Mus musculus GN=Lrpprc PE=1 SV=2	4313	157770	339	230	88	76	5306	1	1	1	436.894	1307.66	3	1307.65	0.0071	0	22.25	0.078	R	HCVTLDLPPEK	L			File34154 Spectrum4545 scans: 6927
3	Q6PB66	Leucine-rich PPR motif-containing protein, mitochondrial OS=Mus musculus GN=Lrpprc PE=1 SV=2	4313	157770	339	230	88	76	5307	1	1	1	654.838	1307.66	2	1307.65	0.0072	0	31.14	0.01	R	HCVTLDLPPEK	L			File34154 Spectrum5270 scans: 7689
3	Q6PB66	Leucine-rich PPR motif-containing protein, mitochondrial OS=Mus musculus GN=Lrpprc PE=1 SV=2	4313	157770	339	230	88	76	5308	1	1	1	436.894	1307.66	3	1307.65	0.0073	0	11.74	0.88	R	HCVTLDLPPEK	L			File34154 Spectrum5417 scans: 7843
3	Q6PB66	Leucine-rich PPR motif-containing protein, mitochondrial OS=Mus musculus GN=Lrpprc PE=1 SV=2	4313	157770	339	230	88	76	5309	1	1	1	654.838	1307.66	2	1307.65	0.0073	0	47.38	0.00024	R	HCVTLDLPPEK	L			File34154 Spectrum4578 scans: 6962
3	Q6PB66	Leucine-rich PPR motif-containing protein, mitochondrial OS=Mus musculus GN=Lrpprc PE=1 SV=2	4313	157770	339	230	88	76	5310	1	1	1	436.895	1307.66	3	1307.65	0.0075	0	18.1	0.2	R	HCVTLDLPPEK	L			File34154 Spectrum4318 scans: 6689
3	Q6PB66	Leucine-rich PPR motif-containing protein, mitochondrial OS=Mus musculus GN=Lrpprc PE=1 SV=2	4313	157770	339	230	88	76	5311	1	1	1	654.838	1307.66	2	1307.65	0.0076	0	33.63	0.0057	R	HCVTLDLPPEK	L			File34154 Spectrum5391 scans: 7816
3	Q6PB66	Leucine-rich PPR motif-containing protein, mitochondrial OS=Mus musculus GN=Lrpprc PE=1 SV=2	4313	157770	339	230	88	76	5312	1	1	1	654.838	1307.66	2	1307.65	0.0077	0	14.43	0.47	R	HCVTLDLPPEK	L			File34154 Spectrum5514 scans: 7945
3	Q6PB66	Leucine-rich PPR motif-containing protein, mitochondrial OS=Mus musculus GN=Lrpprc PE=1 SV=2	4313	157770	339	230	88	76	5313	1	1	1	654.839	1307.66	2	1307.65	0.0086	0	0.23	12	R	HCVTLDLPPEK	L			File34154 Spectrum5874 scans: 8323
3	Q6PB66	Leucine-rich PPR motif-containing protein, mitochondrial OS=Mus musculus GN=Lrpprc PE=1 SV=2	4313	157770	339	230	88	76	5337	2	1	1	437.905	1310.69	3	1310.69	0.0065	1	0.79	10	K	DAYNIFLKAEK	Q			File34154 Spectrum9080 scans: 11690
3	Q6PB66	Leucine-rich PPR motif-containing protein, mitochondrial OS=Mus musculus GN=Lrpprc PE=1 SV=2	4313	157770	339	230	88	76	5344	1	1	1	438.204	1311.59	3	1311.58	0.0059	0	38.43	0.00072	R	HDNAEDAWNLK	Q			File34154 Spectrum3696 scans: 6035
3	Q6PB66	Leucine-rich PPR motif-containing protein, mitochondrial OS=Mus musculus GN=Lrpprc PE=1 SV=2	4313	157770	339	230	88	76	5345	1	1	1	656.803	1311.59	2	1311.58	0.0071	0	68.71	7.1e-07	R	HDNAEDAWNLK	Q			File34154 Spectrum3654 scans: 5991
3	Q6PB66	Leucine-rich PPR motif-containing protein, mitochondrial OS=Mus musculus GN=Lrpprc PE=1 SV=2	4313	157770	339	230	88	76	5346	1	1	1	438.204	1311.59	3	1311.58	0.0073	0	34.04	0.0021	R	HDNAEDAWNLK	Q			File34154 Spectrum3579 scans: 5912
3	Q6PB66	Leucine-rich PPR motif-containing protein, mitochondrial OS=Mus musculus GN=Lrpprc PE=1 SV=2	4313	157770	339	230	88	76	5724	1	1	1	673.792	1345.57	2	1345.56	0.0042	1	57.37	4.4e-06	R	DNDKVYSCSMK	S			File34154 Spectrum997 scans: 3167
3	Q6PB66	Leucine-rich PPR motif-containing protein, mitochondrial OS=Mus musculus GN=Lrpprc PE=1 SV=2	4313	157770	339	230	88	76	5725	1	1	1	449.53	1345.57	3	1345.56	0.0048	1	35.17	0.00073	R	DNDKVYSCSMK	S			File34154 Spectrum1003 scans: 3173
3	Q6PB66	Leucine-rich PPR motif-containing protein, mitochondrial OS=Mus musculus GN=Lrpprc PE=1 SV=2	4313	157770	339	230	88	76	5818	1	1	1	677.818	1353.62	2	1353.61	0.0073	0	62.27	5.2e-06	K	NSSQFDWALMR	L			File34154 Spectrum12853 scans: 15652
3	Q6PB66	Leucine-rich PPR motif-containing protein, mitochondrial OS=Mus musculus GN=Lrpprc PE=1 SV=2	4313	157770	339	230	88	76	5819	1	1	1	677.818	1353.62	2	1353.61	0.0079	0	65.62	2.5e-06	K	NSSQFDWALMR	L			File34154 Spectrum12732 scans: 15525
3	Q6PB66	Leucine-rich PPR motif-containing protein, mitochondrial OS=Mus musculus GN=Lrpprc PE=1 SV=2	4313	157770	339	230	88	76	5820	1	1	1	677.818	1353.62	2	1353.61	0.0086	0	27.18	0.018	K	NSSQFDWALMR	L			File34154 Spectrum12619 scans: 15406
3	Q6PB66	Leucine-rich PPR motif-containing protein, mitochondrial OS=Mus musculus GN=Lrpprc PE=1 SV=2	4313	157770	339	230	88	76	5942	1	1	1	681.343	1360.67	2	1360.67	0.0063	0	69.87	1.5e-06	R	CIASNQVEALEK	L			File34154 Spectrum3824 scans: 6170
3	Q6PB66	Leucine-rich PPR motif-containing protein, mitochondrial OS=Mus musculus GN=Lrpprc PE=1 SV=2	4313	157770	339	230	88	76	5943	1	1	1	681.343	1360.67	2	1360.67	0.0067	0	50.82	0.00012	R	CIASNQVEALEK	L			File34154 Spectrum3710 scans: 6050
3	Q6PB66	Leucine-rich PPR motif-containing protein, mitochondrial OS=Mus musculus GN=Lrpprc PE=1 SV=2	4313	157770	339	230	88	76	5944	1	1	1	681.344	1360.67	2	1360.67	0.0071	0	2.35	8.3	R	CIASNQVEALEK	L			File34154 Spectrum3945 scans: 6297
3	Q6PB66	Leucine-rich PPR motif-containing protein, mitochondrial OS=Mus musculus GN=Lrpprc PE=1 SV=2	4313	157770	339	230	88	76	5981	1	1	1	685.814	1369.61	2	1369.61	0.006	0	23.53	0.024	K	NSSQFDWALMR	L	Oxidation (M)	0.00000000020.0	File34154 Spectrum9316 scans: 11938
3	Q6PB66	Leucine-rich PPR motif-containing protein, mitochondrial OS=Mus musculus GN=Lrpprc PE=1 SV=2	4313	157770	339	230	88	76	5982	1	1	1	685.815	1369.62	2	1369.61	0.0069	0	34.79	0.0017	K	NSSQFDWALMR	L	Oxidation (M)	0.00000000020.0	File34154 Spectrum9435 scans: 12063
3	Q6PB66	Leucine-rich PPR motif-containing protein, mitochondrial OS=Mus musculus GN=Lrpprc PE=1 SV=2	4313	157770	339	230	88	76	5999	1	1	1	458.262	1371.76	3	1371.76	0.0034	1	25.87	0.03	K	LVEKGETDLIQK	A			File34154 Spectrum2130 scans: 4366
3	Q6PB66	Leucine-rich PPR motif-containing protein, mitochondrial OS=Mus musculus GN=Lrpprc PE=1 SV=2	4313	157770	339	230	88	76	6000	1	1	1	686.89	1371.77	2	1371.76	0.0048	1	52.28	6.6e-05	K	LVEKGETDLIQK	A			File34154 Spectrum2080 scans: 4313
3	Q6PB66	Leucine-rich PPR motif-containing protein, mitochondrial OS=Mus musculus GN=Lrpprc PE=1 SV=2	4313	157770	339	230	88	76	6001	1	1	1	458.264	1371.77	3	1371.76	0.0076	1	57.42	1.9e-05	K	LVEKGETDLIQK	A			File34154 Spectrum2022 scans: 4251
3	Q6PB66	Leucine-rich PPR motif-containing protein, mitochondrial OS=Mus musculus GN=Lrpprc PE=1 SV=2	4313	157770	339	230	88	76	6002	1	1	1	686.893	1371.77	2	1371.76	0.0099	1	23.79	0.045	K	LVEKGETDLIQK	A			File34154 Spectrum1976 scans: 4202
3	Q6PB66	Leucine-rich PPR motif-containing protein, mitochondrial OS=Mus musculus GN=Lrpprc PE=1 SV=2	4313	157770	339	230	88	76	6016	1	1	1	458.943	1373.81	3	1373.8	0.0057	2	30.73	0.0036	K	NLKLDDLFLKR	Y			File34154 Spectrum12015 scans: 14772
3	Q6PB66	Leucine-rich PPR motif-containing protein, mitochondrial OS=Mus musculus GN=Lrpprc PE=1 SV=2	4313	157770	339	230	88	76	6017	1	1	1	458.944	1373.81	3	1373.8	0.0082	2	7.99	0.64	K	NLKLDDLFLKR	Y			File34154 Spectrum11900 scans: 14651
3	Q6PB66	Leucine-rich PPR motif-containing protein, mitochondrial OS=Mus musculus GN=Lrpprc PE=1 SV=2	4313	157770	339	230	88	76	6478	1	1	1	708.361	1414.71	2	1414.7	0.0065	0	36.55	0.0026	K	VIEEQMEPALEK	L			File34154 Spectrum4476 scans: 6855
3	Q6PB66	Leucine-rich PPR motif-containing protein, mitochondrial OS=Mus musculus GN=Lrpprc PE=1 SV=2	4313	157770	339	230	88	76	6479	1	1	1	708.362	1414.71	2	1414.7	0.008	0	68.7	1.6e-06	K	VIEEQMEPALEK	L			File34154 Spectrum4356 scans: 6729
3	Q6PB66	Leucine-rich PPR motif-containing protein, mitochondrial OS=Mus musculus GN=Lrpprc PE=1 SV=2	4313	157770	339	230	88	76	6483	1	1	1	472.601	1414.78	3	1414.78	0.0047	2	14.91	0.39	K	VLVDREKVDSQK	T			File34154 Spectrum830 scans: 2991
3	Q6PB66	Leucine-rich PPR motif-containing protein, mitochondrial OS=Mus musculus GN=Lrpprc PE=1 SV=2	4313	157770	339	230	88	76	6659	1	1	1	716.358	1430.7	2	1430.7	0.005	0	38.38	0.0021	K	VIEEQMEPALEK	L	Oxidation (M)	0.000002000000.0	File34154 Spectrum2058 scans: 4289
3	Q6PB66	Leucine-rich PPR motif-containing protein, mitochondrial OS=Mus musculus GN=Lrpprc PE=1 SV=2	4313	157770	339	230	88	76	6733	1	1	1	479.933	1436.78	3	1436.77	0.0037	2	24.66	0.034	K	RDLQEEPAPVRK	N			File34154 Spectrum716 scans: 2872
3	Q6PB66	Leucine-rich PPR motif-containing protein, mitochondrial OS=Mus musculus GN=Lrpprc PE=1 SV=2	4313	157770	339	230	88	76	7318	1	1	1	499.594	1495.76	3	1495.76	0.0053	0	3.38	6	K	AGYPQYVSEILEK	I			File34154 Spectrum13492 scans: 16323
3	Q6PB66	Leucine-rich PPR motif-containing protein, mitochondrial OS=Mus musculus GN=Lrpprc PE=1 SV=2	4313	157770	339	230	88	76	7319	1	1	1	748.888	1495.76	2	1495.76	0.0054	0	49.06	0.00016	K	AGYPQYVSEILEK	I			File34154 Spectrum13532 scans: 16365
3	Q6PB66	Leucine-rich PPR motif-containing protein, mitochondrial OS=Mus musculus GN=Lrpprc PE=1 SV=2	4313	157770	339	230	88	76	7321	1	1	1	748.888	1495.76	2	1495.76	0.0057	0	47.81	0.00021	K	AGYPQYVSEILEK	I			File34154 Spectrum13292 scans: 16113
3	Q6PB66	Leucine-rich PPR motif-containing protein, mitochondrial OS=Mus musculus GN=Lrpprc PE=1 SV=2	4313	157770	339	230	88	76	7322	1	1	1	499.595	1495.76	3	1495.76	0.0061	0	3.75	5.3	K	AGYPQYVSEILEK	I			File34154 Spectrum13260 scans: 16079
3	Q6PB66	Leucine-rich PPR motif-containing protein, mitochondrial OS=Mus musculus GN=Lrpprc PE=1 SV=2	4313	157770	339	230	88	76	7323	1	1	1	748.889	1495.76	2	1495.76	0.0073	0	53.33	5.9e-05	K	AGYPQYVSEILEK	I			File34154 Spectrum13172 scans: 15987
3	Q6PB66	Leucine-rich PPR motif-containing protein, mitochondrial OS=Mus musculus GN=Lrpprc PE=1 SV=2	4313	157770	339	230	88	76	7324	1	1	1	748.889	1495.76	2	1495.76	0.0078	0	47.22	0.00025	K	AGYPQYVSEILEK	I			File34154 Spectrum13412 scans: 16239
3	Q6PB66	Leucine-rich PPR motif-containing protein, mitochondrial OS=Mus musculus GN=Lrpprc PE=1 SV=2	4313	157770	339	230	88	76	7326	1	1	1	748.89	1495.76	2	1495.76	0.0088	0	45.12	0.00037	K	AGYPQYVSEILEK	I			File34154 Spectrum12934 scans: 15737
3	Q6PB66	Leucine-rich PPR motif-containing protein, mitochondrial OS=Mus musculus GN=Lrpprc PE=1 SV=2	4313	157770	339	230	88	76	7327	1	1	1	748.89	1495.76	2	1495.76	0.0088	0	41.79	0.0008	K	AGYPQYVSEILEK	I			File34154 Spectrum13052 scans: 15861
3	Q6PB66	Leucine-rich PPR motif-containing protein, mitochondrial OS=Mus musculus GN=Lrpprc PE=1 SV=2	4313	157770	339	230	88	76	7526	1	1	1	760.839	1519.66	2	1519.66	0.0058	0	92.17	2e-09	K	DESSDNFGSFFLR	H			File34154 Spectrum15677 scans: 18618
3	Q6PB66	Leucine-rich PPR motif-containing protein, mitochondrial OS=Mus musculus GN=Lrpprc PE=1 SV=2	4313	157770	339	230	88	76	7527	1	1	1	507.562	1519.66	3	1519.66	0.0065	0	0.12	3.4	K	DESSDNFGSFFLR	H			File34154 Spectrum15698 scans: 18640
3	Q6PB66	Leucine-rich PPR motif-containing protein, mitochondrial OS=Mus musculus GN=Lrpprc PE=1 SV=2	4313	157770	339	230	88	76	7528	1	1	1	760.84	1519.66	2	1519.66	0.0071	0	105.48	1e-10	K	DESSDNFGSFFLR	H			File34154 Spectrum15557 scans: 18492
3	Q6PB66	Leucine-rich PPR motif-containing protein, mitochondrial OS=Mus musculus GN=Lrpprc PE=1 SV=2	4313	157770	339	230	88	76	7530	1	1	1	760.84	1519.67	2	1519.66	0.0082	0	56.33	8.4e-06	K	DESSDNFGSFFLR	H			File34154 Spectrum15795 scans: 18742
3	Q6PB66	Leucine-rich PPR motif-containing protein, mitochondrial OS=Mus musculus GN=Lrpprc PE=1 SV=2	4313	157770	339	230	88	76	7531	1	1	1	760.84	1519.67	2	1519.66	0.0082	0	60.6	3.1e-06	K	DESSDNFGSFFLR	H			File34154 Spectrum15188 scans: 18104
3	Q6PB66	Leucine-rich PPR motif-containing protein, mitochondrial OS=Mus musculus GN=Lrpprc PE=1 SV=2	4313	157770	339	230	88	76	7595	1	1	1	762.905	1523.79	2	1523.78	0.0108	0	4.5	4.8	K	MVFINNIALAQMK	N	2 Oxidation (M)	0.2000000000020.0	File34154 Spectrum8910 scans: 11511
3	Q6PB66	Leucine-rich PPR motif-containing protein, mitochondrial OS=Mus musculus GN=Lrpprc PE=1 SV=2	4313	157770	339	230	88	76	7667	1	1	1	766.396	1530.78	2	1530.77	0.0059	0	61.73	8.8e-06	R	SCGSLLPELSLAER	T			File34154 Spectrum13673 scans: 16513
3	Q6PB66	Leucine-rich PPR motif-containing protein, mitochondrial OS=Mus musculus GN=Lrpprc PE=1 SV=2	4313	157770	339	230	88	76	7669	1	1	1	766.397	1530.78	2	1530.77	0.0077	0	68.26	2.1e-06	R	SCGSLLPELSLAER	T			File34154 Spectrum13793 scans: 16639
3	Q6PB66	Leucine-rich PPR motif-containing protein, mitochondrial OS=Mus musculus GN=Lrpprc PE=1 SV=2	4313	157770	339	230	88	76	7670	1	1	1	766.398	1530.78	2	1530.77	0.0096	0	52.36	7.6e-05	R	SCGSLLPELSLAER	T			File34154 Spectrum13912 scans: 16764
3	Q6PB66	Leucine-rich PPR motif-containing protein, mitochondrial OS=Mus musculus GN=Lrpprc PE=1 SV=2	4313	157770	339	230	88	76	7819	1	1	1	515.274	1542.8	3	1542.8	0.0055	1	22.38	0.081	R	KVIEEQMEPALEK	L			File34154 Spectrum3265 scans: 5577
3	Q6PB66	Leucine-rich PPR motif-containing protein, mitochondrial OS=Mus musculus GN=Lrpprc PE=1 SV=2	4313	157770	339	230	88	76	7821	1	1	1	772.409	1542.8	2	1542.8	0.0064	1	96.64	3e-09	R	KVIEEQMEPALEK	L			File34154 Spectrum3336 scans: 5655
3	Q6PB66	Leucine-rich PPR motif-containing protein, mitochondrial OS=Mus musculus GN=Lrpprc PE=1 SV=2	4313	157770	339	230	88	76	7822	1	1	1	772.409	1542.8	2	1542.8	0.0068	1	75.72	3.8e-07	R	KVIEEQMEPALEK	L			File34154 Spectrum3443 scans: 5768
3	Q6PB66	Leucine-rich PPR motif-containing protein, mitochondrial OS=Mus musculus GN=Lrpprc PE=1 SV=2	4313	157770	339	230	88	76	7823	1	1	1	515.275	1542.8	3	1542.8	0.0075	1	40.6	0.0013	R	KVIEEQMEPALEK	L			File34154 Spectrum3367 scans: 5688
3	Q6PB66	Leucine-rich PPR motif-containing protein, mitochondrial OS=Mus musculus GN=Lrpprc PE=1 SV=2	4313	157770	339	230	88	76	7873	1	1	1	774.373	1546.73	2	1546.72	0.0071	0	67.51	1.5e-06	R	QYFHQLQEMNVK	V	Gln->pyro-Glu (N-term Q)	1.000000000000.0	File34154 Spectrum10633 scans: 13321
3	Q6PB66	Leucine-rich PPR motif-containing protein, mitochondrial OS=Mus musculus GN=Lrpprc PE=1 SV=2	4313	157770	339	230	88	76	7874	1	1	1	774.373	1546.73	2	1546.72	0.0081	0	20.57	0.074	R	QYFHQLQEMNVK	V	Gln->pyro-Glu (N-term Q)	1.000000000000.0	File34154 Spectrum10753 scans: 13447
3	Q6PB66	Leucine-rich PPR motif-containing protein, mitochondrial OS=Mus musculus GN=Lrpprc PE=1 SV=2	4313	157770	339	230	88	76	7930	1	1	1	776.897	1551.78	2	1551.77	0.0072	0	79.1	1.7e-07	K	GDLPAALEASIACHK	K			File34154 Spectrum10692 scans: 13383
3	Q6PB66	Leucine-rich PPR motif-containing protein, mitochondrial OS=Mus musculus GN=Lrpprc PE=1 SV=2	4313	157770	339	230	88	76	7931	1	1	1	776.897	1551.78	2	1551.77	0.0076	0	70.8	1.2e-06	K	GDLPAALEASIACHK	K			File34154 Spectrum10573 scans: 13258
3	Q6PB66	Leucine-rich PPR motif-containing protein, mitochondrial OS=Mus musculus GN=Lrpprc PE=1 SV=2	4313	157770	339	230	88	76	7932	1	1	1	518.267	1551.78	3	1551.77	0.0079	0	51.63	9.5e-05	K	GDLPAALEASIACHK	K			File34154 Spectrum10496 scans: 13177
3	Q6PB66	Leucine-rich PPR motif-containing protein, mitochondrial OS=Mus musculus GN=Lrpprc PE=1 SV=2	4313	157770	339	230	88	76	7933	1	1	1	518.267	1551.78	3	1551.77	0.0081	0	51.89	8.8e-05	K	GDLPAALEASIACHK	K			File34154 Spectrum10733 scans: 13426
3	Q6PB66	Leucine-rich PPR motif-containing protein, mitochondrial OS=Mus musculus GN=Lrpprc PE=1 SV=2	4313	157770	339	230	88	76	7934	1	1	1	518.267	1551.78	3	1551.77	0.0083	0	57.21	2.6e-05	K	GDLPAALEASIACHK	K			File34154 Spectrum10615 scans: 13302
3	Q6PB66	Leucine-rich PPR motif-containing protein, mitochondrial OS=Mus musculus GN=Lrpprc PE=1 SV=2	4313	157770	339	230	88	76	8019	1	1	1	520.607	1558.8	3	1558.79	0.0072	1	17.07	0.29	R	KVIEEQMEPALEK	L	Oxidation (M)	0.0000002000000.0	File34154 Spectrum1503 scans: 3698
3	Q6PB66	Leucine-rich PPR motif-containing protein, mitochondrial OS=Mus musculus GN=Lrpprc PE=1 SV=2	4313	157770	339	230	88	76	8020	1	1	1	780.407	1558.8	2	1558.79	0.0084	1	6.61	3.3	R	KVIEEQMEPALEK	L	Oxidation (M)	0.0000002000000.0	File34154 Spectrum1502 scans: 3697
3	Q6PB66	Leucine-rich PPR motif-containing protein, mitochondrial OS=Mus musculus GN=Lrpprc PE=1 SV=2	4313	157770	339	230	88	76	8067	1	1	1	522.26	1563.76	3	1563.75	0.0064	0	7.37	2.3	R	QYFHQLQEMNVK	V			File34154 Spectrum6422 scans: 8899
3	Q6PB66	Leucine-rich PPR motif-containing protein, mitochondrial OS=Mus musculus GN=Lrpprc PE=1 SV=2	4313	157770	339	230	88	76	8069	1	1	1	782.887	1563.76	2	1563.75	0.0085	0	50.11	0.00012	R	QYFHQLQEMNVK	V			File34154 Spectrum6322 scans: 8794
3	Q6PB66	Leucine-rich PPR motif-containing protein, mitochondrial OS=Mus musculus GN=Lrpprc PE=1 SV=2	4313	157770	339	230	88	76	8070	1	1	1	522.261	1563.76	3	1563.75	0.0108	0	34.48	0.0044	R	QYFHQLQEMNVK	V			File34154 Spectrum6302 scans: 8773
3	Q6PB66	Leucine-rich PPR motif-containing protein, mitochondrial OS=Mus musculus GN=Lrpprc PE=1 SV=2	4313	157770	339	230	88	76	8286	1	1	1	527.591	1579.75	3	1579.75	0.0048	0	11.6	0.8	R	QYFHQLQEMNVK	V	Oxidation (M)	0.000000002000.0	File34154 Spectrum3020 scans: 5307
3	Q6PB66	Leucine-rich PPR motif-containing protein, mitochondrial OS=Mus musculus GN=Lrpprc PE=1 SV=2	4313	157770	339	230	88	76	8730	1	1	1	809.455	1616.9	2	1616.89	0.0069	0	59.16	1.2e-05	K	GFTLNDAANSLLIIR	Q			File34154 Spectrum17301 scans: 20324
3	Q6PB66	Leucine-rich PPR motif-containing protein, mitochondrial OS=Mus musculus GN=Lrpprc PE=1 SV=2	4313	157770	339	230	88	76	8816	1	1	1	812.902	1623.79	2	1623.78	0.0054	0	61.28	8.8e-06	K	TSQVTSSDLESTLEK	L			File34154 Spectrum5686 scans: 8126
3	Q6PB66	Leucine-rich PPR motif-containing protein, mitochondrial OS=Mus musculus GN=Lrpprc PE=1 SV=2	4313	157770	339	230	88	76	8817	1	1	1	812.903	1623.79	2	1623.78	0.0065	0	10.01	1.2	K	TSQVTSSDLESTLEK	L			File34154 Spectrum5580 scans: 8014
3	Q6PB66	Leucine-rich PPR motif-containing protein, mitochondrial OS=Mus musculus GN=Lrpprc PE=1 SV=2	4313	157770	339	230	88	76	8818	1	1	1	812.903	1623.79	2	1623.78	0.0069	0	72.19	7.5e-07	K	TSQVTSSDLESTLEK	L			File34154 Spectrum5804 scans: 8250
3	Q6PB66	Leucine-rich PPR motif-containing protein, mitochondrial OS=Mus musculus GN=Lrpprc PE=1 SV=2	4313	157770	339	230	88	76	8966	1	1	1	545.931	1634.77	3	1634.76	0.0067	0	43	0.00051	R	AGDMENAENILTVMK	Q			File34154 Spectrum13236 scans: 16054
3	Q6PB66	Leucine-rich PPR motif-containing protein, mitochondrial OS=Mus musculus GN=Lrpprc PE=1 SV=2	4313	157770	339	230	88	76	8967	1	1	1	818.393	1634.77	2	1634.76	0.0076	0	95.48	2.8e-09	R	AGDMENAENILTVMK	Q			File34154 Spectrum13252 scans: 16071
3	Q6PB66	Leucine-rich PPR motif-containing protein, mitochondrial OS=Mus musculus GN=Lrpprc PE=1 SV=2	4313	157770	339	230	88	76	8968	1	1	1	818.394	1634.77	2	1634.76	0.0081	0	56.74	2.1e-05	R	AGDMENAENILTVMK	Q			File34154 Spectrum13375 scans: 16200
3	Q6PB66	Leucine-rich PPR motif-containing protein, mitochondrial OS=Mus musculus GN=Lrpprc PE=1 SV=2	4313	157770	339	230	88	76	8969	1	1	1	545.932	1634.77	3	1634.76	0.0091	0	10.39	0.99	R	AGDMENAENILTVMK	Q			File34154 Spectrum13125 scans: 15937
3	Q6PB66	Leucine-rich PPR motif-containing protein, mitochondrial OS=Mus musculus GN=Lrpprc PE=1 SV=2	4313	157770	339	230	88	76	8970	1	1	1	818.394	1634.77	2	1634.76	0.0097	0	102.5	6.2e-10	R	AGDMENAENILTVMK	Q			File34154 Spectrum13132 scans: 15945
3	Q6PB66	Leucine-rich PPR motif-containing protein, mitochondrial OS=Mus musculus GN=Lrpprc PE=1 SV=2	4313	157770	339	230	88	76	9145	1	1	1	826.389	1650.76	2	1650.76	0.0052	0	0.4	7.3	R	AGDMENAENILTVMK	Q	Oxidation (M)	0.000200000000000.0	File34154 Spectrum12393 scans: 15169
3	Q6PB66	Leucine-rich PPR motif-containing protein, mitochondrial OS=Mus musculus GN=Lrpprc PE=1 SV=2	4313	157770	339	230	88	76	9149	1	1	1	826.39	1650.77	2	1650.76	0.0072	0	61.33	6e-06	R	AGDMENAENILTVMK	Q	Oxidation (M)	0.000000000000020.0	File34154 Spectrum8085 scans: 10645
3	Q6PB66	Leucine-rich PPR motif-containing protein, mitochondrial OS=Mus musculus GN=Lrpprc PE=1 SV=2	4313	157770	339	230	88	76	9153	1	1	1	826.391	1650.77	2	1650.76	0.0093	0	85.75	2.3e-08	R	AGDMENAENILTVMK	Q	Oxidation (M)	0.000200000000000.0	File34154 Spectrum10752 scans: 13446
3	Q6PB66	Leucine-rich PPR motif-containing protein, mitochondrial OS=Mus musculus GN=Lrpprc PE=1 SV=2	4313	157770	339	230	88	76	9156	1	1	1	826.392	1650.77	2	1650.76	0.01	0	64.33	3.3e-06	R	AGDMENAENILTVMK	Q	Oxidation (M)	0.000200000000000.0	File34154 Spectrum10636 scans: 13324
3	Q6PB66	Leucine-rich PPR motif-containing protein, mitochondrial OS=Mus musculus GN=Lrpprc PE=1 SV=2	4313	157770	339	230	88	76	9159	1	1	1	826.393	1650.77	2	1650.76	0.0128	0	13.21	0.44	R	AGDMENAENILTVMK	Q	Oxidation (M)	0.000200000000000.0	File34154 Spectrum10872 scans: 13572
3	Q6PB66	Leucine-rich PPR motif-containing protein, mitochondrial OS=Mus musculus GN=Lrpprc PE=1 SV=2	4313	157770	339	230	88	76	9344	1	1	1	834.966	1667.92	2	1667.91	0.0083	1	31.21	0.0072	K	TLLELIPELRDNDK	V			File34154 Spectrum15990 scans: 18947
3	Q6PB66	Leucine-rich PPR motif-containing protein, mitochondrial OS=Mus musculus GN=Lrpprc PE=1 SV=2	4313	157770	339	230	88	76	9345	1	1	1	556.98	1667.92	3	1667.91	0.0084	1	1.23	7.2	K	TLLELIPELRDNDK	V			File34154 Spectrum16120 scans: 19084
3	Q6PB66	Leucine-rich PPR motif-containing protein, mitochondrial OS=Mus musculus GN=Lrpprc PE=1 SV=2	4313	157770	339	230	88	76	9346	1	1	1	556.98	1667.92	3	1667.91	0.0087	1	19.35	0.11	K	TLLELIPELRDNDK	V			File34154 Spectrum16004 scans: 18962
3	Q6PB66	Leucine-rich PPR motif-containing protein, mitochondrial OS=Mus musculus GN=Lrpprc PE=1 SV=2	4313	157770	339	230	88	76	9347	1	1	1	834.967	1667.92	2	1667.91	0.0093	1	10.89	0.8	K	TLLELIPELRDNDK	V			File34154 Spectrum15875 scans: 18826
3	Q6PB66	Leucine-rich PPR motif-containing protein, mitochondrial OS=Mus musculus GN=Lrpprc PE=1 SV=2	4313	157770	339	230	88	76	9348	1	1	1	834.967	1667.92	2	1667.91	0.0096	1	5.06	3.1	K	TLLELIPELRDNDK	V			File34154 Spectrum16105 scans: 19068
3	Q6PB66	Leucine-rich PPR motif-containing protein, mitochondrial OS=Mus musculus GN=Lrpprc PE=1 SV=2	4313	157770	339	230	88	76	9349	1	1	1	556.98	1667.92	3	1667.91	0.0097	1	1.58	6.8	K	TLLELIPELRDNDK	V			File34154 Spectrum15894 scans: 18846
3	Q6PB66	Leucine-rich PPR motif-containing protein, mitochondrial OS=Mus musculus GN=Lrpprc PE=1 SV=2	4313	157770	339	230	88	76	9461	1	1	1	840.92	1679.83	2	1679.82	0.0077	0	116.05	3.7e-11	R	LIAAYCNVGDIEGASK	I			File34154 Spectrum7303 scans: 9824
3	Q6PB66	Leucine-rich PPR motif-containing protein, mitochondrial OS=Mus musculus GN=Lrpprc PE=1 SV=2	4313	157770	339	230	88	76	9462	1	1	1	840.921	1679.83	2	1679.82	0.0084	0	102.19	9.1e-10	R	LIAAYCNVGDIEGASK	I			File34154 Spectrum7542 scans: 10075
3	Q6PB66	Leucine-rich PPR motif-containing protein, mitochondrial OS=Mus musculus GN=Lrpprc PE=1 SV=2	4313	157770	339	230	88	76	9463	1	1	1	560.95	1679.83	3	1679.82	0.0088	0	63.32	7.1e-06	R	LIAAYCNVGDIEGASK	I			File34154 Spectrum7445 scans: 9973
3	Q6PB66	Leucine-rich PPR motif-containing protein, mitochondrial OS=Mus musculus GN=Lrpprc PE=1 SV=2	4313	157770	339	230	88	76	9464	1	1	1	560.95	1679.83	3	1679.82	0.0092	0	21.09	0.12	R	LIAAYCNVGDIEGASK	I			File34154 Spectrum7326 scans: 9848
3	Q6PB66	Leucine-rich PPR motif-containing protein, mitochondrial OS=Mus musculus GN=Lrpprc PE=1 SV=2	4313	157770	339	230	88	76	9465	1	1	1	840.921	1679.83	2	1679.82	0.0093	0	122.89	7.9e-12	R	LIAAYCNVGDIEGASK	I			File34154 Spectrum7422 scans: 9949
3	Q6PB66	Leucine-rich PPR motif-containing protein, mitochondrial OS=Mus musculus GN=Lrpprc PE=1 SV=2	4313	157770	339	230	88	76	9470	1	1	1	560.966	1679.88	3	1679.87	0.0094	1	14.77	0.51	K	GDLPAALEASIACHKK	Y			File34154 Spectrum8595 scans: 11181
3	Q6PB66	Leucine-rich PPR motif-containing protein, mitochondrial OS=Mus musculus GN=Lrpprc PE=1 SV=2	4313	157770	339	230	88	76	9471	1	1	1	420.976	1679.88	4	1679.87	0.0095	1	0.74	13	K	GDLPAALEASIACHKK	Y			File34154 Spectrum8598 scans: 11184
3	Q6PB66	Leucine-rich PPR motif-containing protein, mitochondrial OS=Mus musculus GN=Lrpprc PE=1 SV=2	4313	157770	339	230	88	76	9472	1	1	1	420.977	1679.88	4	1679.87	0.0108	1	12.77	0.78	K	GDLPAALEASIACHKK	Y			File34154 Spectrum8727 scans: 11319
3	Q6PB66	Leucine-rich PPR motif-containing protein, mitochondrial OS=Mus musculus GN=Lrpprc PE=1 SV=2	4313	157770	339	230	88	76	9473	1	1	1	560.966	1679.88	3	1679.87	0.0108	1	60.27	1.4e-05	K	GDLPAALEASIACHKK	Y			File34154 Spectrum8714 scans: 11306
3	Q6PB66	Leucine-rich PPR motif-containing protein, mitochondrial OS=Mus musculus GN=Lrpprc PE=1 SV=2	4313	157770	339	230	88	76	9474	1	1	1	840.947	1679.88	2	1679.87	0.0128	1	7.5	2.7	K	GDLPAALEASIACHKK	Y			File34154 Spectrum8675 scans: 11265
3	Q6PB66	Leucine-rich PPR motif-containing protein, mitochondrial OS=Mus musculus GN=Lrpprc PE=1 SV=2	4313	157770	339	230	88	76	9879	1	1	1	859.433	1716.85	2	1716.84	0.0079	0	17.03	0.29	K	QLLLLLCSEENMQK	A	Gln->pyro-Glu (N-term Q); Oxidation (M)	1.00000000000200.0	File34154 Spectrum17881 scans: 20933
3	Q6PB66	Leucine-rich PPR motif-containing protein, mitochondrial OS=Mus musculus GN=Lrpprc PE=1 SV=2	4313	157770	339	230	88	76	9881	1	1	1	859.433	1716.85	2	1716.84	0.0099	0	0.8	12	K	QLLLLLCSEENMQK	A	Gln->pyro-Glu (N-term Q); Oxidation (M)	1.00000000000200.0	File34154 Spectrum17995 scans: 21053
3	Q6PB66	Leucine-rich PPR motif-containing protein, mitochondrial OS=Mus musculus GN=Lrpprc PE=1 SV=2	4313	157770	339	230	88	76	9909	1	1	1	859.949	1717.88	2	1717.87	0.0098	0	78.67	2.1e-07	K	QLLLLLCSEENMQK	A			File34154 Spectrum15247 scans: 18166
3	Q6PB66	Leucine-rich PPR motif-containing protein, mitochondrial OS=Mus musculus GN=Lrpprc PE=1 SV=2	4313	157770	339	230	88	76	9911	1	1	1	859.949	1717.88	2	1717.87	0.0101	0	81.01	1.3e-07	K	QLLLLLCSEENMQK	A			File34154 Spectrum15127 scans: 18040
3	Q6PB66	Leucine-rich PPR motif-containing protein, mitochondrial OS=Mus musculus GN=Lrpprc PE=1 SV=2	4313	157770	339	230	88	76	9912	1	1	1	573.635	1717.88	3	1717.87	0.0103	0	40.96	0.0013	K	QLLLLLCSEENMQK	A			File34154 Spectrum15150 scans: 18064
3	Q6PB66	Leucine-rich PPR motif-containing protein, mitochondrial OS=Mus musculus GN=Lrpprc PE=1 SV=2	4313	157770	339	230	88	76	9913	1	1	1	859.95	1717.88	2	1717.87	0.0104	0	38.22	0.0024	K	QLLLLLCSEENMQK	A			File34154 Spectrum15363 scans: 18288
3	Q6PB66	Leucine-rich PPR motif-containing protein, mitochondrial OS=Mus musculus GN=Lrpprc PE=1 SV=2	4313	157770	339	230	88	76	9914	1	1	1	573.636	1717.88	3	1717.87	0.0106	0	18.83	0.21	K	QLLLLLCSEENMQK	A			File34154 Spectrum15267 scans: 18187
3	Q6PB66	Leucine-rich PPR motif-containing protein, mitochondrial OS=Mus musculus GN=Lrpprc PE=1 SV=2	4313	157770	339	230	88	76	9915	1	1	1	859.95	1717.89	2	1717.87	0.012	0	22.21	0.098	K	QLLLLLCSEENMQK	A			File34154 Spectrum18233 scans: 21303
3	Q6PB66	Leucine-rich PPR motif-containing protein, mitochondrial OS=Mus musculus GN=Lrpprc PE=1 SV=2	4313	157770	339	230	88	76	10005	1	1	1	864.45	1726.88	2	1726.87	0.011	1	28.15	0.02	K	QEVDRLDASAILDTAK	Y	Gln->pyro-Glu (N-term Q)	1.0000000000000000.0	File34154 Spectrum11813 scans: 14560
3	Q6PB66	Leucine-rich PPR motif-containing protein, mitochondrial OS=Mus musculus GN=Lrpprc PE=1 SV=2	4313	157770	339	230	88	76	10072	1	1	1	867.945	1733.88	2	1733.87	0.0072	0	4.78	5.1	K	QLLLLLCSEENMQK	A	Oxidation (M)	0.00000000000200.0	File34154 Spectrum14696 scans: 17587
3	Q6PB66	Leucine-rich PPR motif-containing protein, mitochondrial OS=Mus musculus GN=Lrpprc PE=1 SV=2	4313	157770	339	230	88	76	10073	1	1	1	867.946	1733.88	2	1733.87	0.0073	0	58.04	2.4e-05	K	QLLLLLCSEENMQK	A	Oxidation (M)	0.00000000000200.0	File34154 Spectrum13733 scans: 16576
3	Q6PB66	Leucine-rich PPR motif-containing protein, mitochondrial OS=Mus musculus GN=Lrpprc PE=1 SV=2	4313	157770	339	230	88	76	10075	1	1	1	867.946	1733.88	2	1733.87	0.008	0	1.94	9.7	K	QLLLLLCSEENMQK	A	Oxidation (M)	0.00000000000200.0	File34154 Spectrum14573 scans: 17458
3	Q6PB66	Leucine-rich PPR motif-containing protein, mitochondrial OS=Mus musculus GN=Lrpprc PE=1 SV=2	4313	157770	339	230	88	76	10076	1	1	1	578.966	1733.88	3	1733.87	0.0081	0	24.21	0.057	K	QLLLLLCSEENMQK	A	Oxidation (M)	0.00000000000200.0	File34154 Spectrum13682 scans: 16522
3	Q6PB66	Leucine-rich PPR motif-containing protein, mitochondrial OS=Mus musculus GN=Lrpprc PE=1 SV=2	4313	157770	339	230	88	76	10077	1	1	1	867.946	1733.88	2	1733.87	0.0089	0	14.69	0.5	K	QLLLLLCSEENMQK	A	Oxidation (M)	0.00000000000200.0	File34154 Spectrum14215 scans: 17082
3	Q6PB66	Leucine-rich PPR motif-containing protein, mitochondrial OS=Mus musculus GN=Lrpprc PE=1 SV=2	4313	157770	339	230	88	76	10078	1	1	1	867.946	1733.88	2	1733.87	0.009	0	13.66	0.63	K	QLLLLLCSEENMQK	A	Oxidation (M)	0.00000000000200.0	File34154 Spectrum14335 scans: 17208
3	Q6PB66	Leucine-rich PPR motif-containing protein, mitochondrial OS=Mus musculus GN=Lrpprc PE=1 SV=2	4313	157770	339	230	88	76	10080	1	1	1	867.946	1733.88	2	1733.87	0.0091	0	12.2	0.88	K	QLLLLLCSEENMQK	A	Oxidation (M)	0.00000000000200.0	File34154 Spectrum14092 scans: 16953
3	Q6PB66	Leucine-rich PPR motif-containing protein, mitochondrial OS=Mus musculus GN=Lrpprc PE=1 SV=2	4313	157770	339	230	88	76	10082	1	1	1	867.947	1733.88	2	1733.87	0.0092	0	5.96	3.7	K	QLLLLLCSEENMQK	A	Oxidation (M)	0.00000000000200.0	File34154 Spectrum13853 scans: 16702
3	Q6PB66	Leucine-rich PPR motif-containing protein, mitochondrial OS=Mus musculus GN=Lrpprc PE=1 SV=2	4313	157770	339	230	88	76	10084	1	1	1	867.947	1733.88	2	1733.87	0.0097	0	30.66	0.012	K	QLLLLLCSEENMQK	A	Oxidation (M)	0.00000000000200.0	File34154 Spectrum13973 scans: 16828
3	Q6PB66	Leucine-rich PPR motif-containing protein, mitochondrial OS=Mus musculus GN=Lrpprc PE=1 SV=2	4313	157770	339	230	88	76	10085	1	1	1	867.947	1733.88	2	1733.87	0.0097	0	12.82	0.75	K	QLLLLLCSEENMQK	A	Oxidation (M)	0.00000000000200.0	File34154 Spectrum13615 scans: 16452
3	Q6PB66	Leucine-rich PPR motif-containing protein, mitochondrial OS=Mus musculus GN=Lrpprc PE=1 SV=2	4313	157770	339	230	88	76	10086	1	1	1	867.947	1733.88	2	1733.87	0.0097	0	8.36	2.1	K	QLLLLLCSEENMQK	A	Oxidation (M)	0.00000000000200.0	File34154 Spectrum14452 scans: 17331
3	Q6PB66	Leucine-rich PPR motif-containing protein, mitochondrial OS=Mus musculus GN=Lrpprc PE=1 SV=2	4313	157770	339	230	88	76	10087	1	1	1	867.947	1733.88	2	1733.87	0.0103	0	4.2	5.5	K	QLLLLLCSEENMQK	A	Oxidation (M)	0.00000000000200.0	File34154 Spectrum15051 scans: 17960
3	Q6PB66	Leucine-rich PPR motif-containing protein, mitochondrial OS=Mus musculus GN=Lrpprc PE=1 SV=2	4313	157770	339	230	88	76	10192	1	1	1	872.961	1743.91	2	1743.9	0.0078	1	41.84	0.00095	K	QEVDRLDASAILDTAK	Y			File34154 Spectrum9376 scans: 12001
3	Q6PB66	Leucine-rich PPR motif-containing protein, mitochondrial OS=Mus musculus GN=Lrpprc PE=1 SV=2	4313	157770	339	230	88	76	10193	1	1	1	582.31	1743.91	3	1743.9	0.0088	1	40.03	0.0014	K	QEVDRLDASAILDTAK	Y			File34154 Spectrum9375 scans: 12000
3	Q6PB66	Leucine-rich PPR motif-containing protein, mitochondrial OS=Mus musculus GN=Lrpprc PE=1 SV=2	4313	157770	339	230	88	76	10194	1	1	1	872.962	1743.91	2	1743.9	0.0095	1	26.72	0.029	K	QEVDRLDASAILDTAK	Y			File34154 Spectrum9258 scans: 11877
3	Q6PB66	Leucine-rich PPR motif-containing protein, mitochondrial OS=Mus musculus GN=Lrpprc PE=1 SV=2	4313	157770	339	230	88	76	10195	1	1	1	582.311	1743.91	3	1743.9	0.0096	1	24.11	0.054	K	QEVDRLDASAILDTAK	Y			File34154 Spectrum9256 scans: 11875
3	Q6PB66	Leucine-rich PPR motif-containing protein, mitochondrial OS=Mus musculus GN=Lrpprc PE=1 SV=2	4313	157770	339	230	88	76	11600	1	1	1	647.304	1938.89	3	1938.88	0.0093	1	33.3	0.0033	R	HDNAEDAWNLKQEVDR	L			File34154 Spectrum5092 scans: 7502
3	Q6PB66	Leucine-rich PPR motif-containing protein, mitochondrial OS=Mus musculus GN=Lrpprc PE=1 SV=2	4313	157770	339	230	88	76	11601	1	1	1	970.453	1938.89	2	1938.88	0.0096	1	0.65	6.1	R	HDNAEDAWNLKQEVDR	L			File34154 Spectrum5235 scans: 7652
3	Q6PB66	Leucine-rich PPR motif-containing protein, mitochondrial OS=Mus musculus GN=Lrpprc PE=1 SV=2	4313	157770	339	230	88	76	11602	1	1	1	647.305	1938.89	3	1938.88	0.0103	1	105.51	2e-10	R	HDNAEDAWNLKQEVDR	L			File34154 Spectrum5207 scans: 7623
3	Q6PB66	Leucine-rich PPR motif-containing protein, mitochondrial OS=Mus musculus GN=Lrpprc PE=1 SV=2	4313	157770	339	230	88	76	11603	1	1	1	647.305	1938.89	3	1938.88	0.0104	1	9.86	0.72	R	HDNAEDAWNLKQEVDR	L			File34154 Spectrum5338 scans: 7760
3	Q6PB66	Leucine-rich PPR motif-containing protein, mitochondrial OS=Mus musculus GN=Lrpprc PE=1 SV=2	4313	157770	339	230	88	76	11604	1	1	1	647.305	1938.89	3	1938.88	0.011	1	6.43	1.6	R	HDNAEDAWNLKQEVDR	L			File34154 Spectrum5656 scans: 8094
3	Q6PB66	Leucine-rich PPR motif-containing protein, mitochondrial OS=Mus musculus GN=Lrpprc PE=1 SV=2	4313	157770	339	230	88	76	12057	1	1	1	669.986	2006.94	3	2006.92	0.0123	1	18.24	0.15	K	LFECDRDQMYYNLLK	L			File34154 Spectrum13032 scans: 15840
3	Q6PB66	Leucine-rich PPR motif-containing protein, mitochondrial OS=Mus musculus GN=Lrpprc PE=1 SV=2	4313	157770	339	230	88	76	12279	1	1	1	689.735	2066.18	3	2066.17	0.0105	1	37.17	0.0005	R	LIQALALKGDVESIEAIQR	M			File34154 Spectrum14214 scans: 17081
3	Q6PB66	Leucine-rich PPR motif-containing protein, mitochondrial OS=Mus musculus GN=Lrpprc PE=1 SV=2	4313	157770	339	230	88	76	12280	1	1	1	1034.1	2066.19	2	2066.17	0.0121	1	7.11	0.51	R	LIQALALKGDVESIEAIQR	M			File34154 Spectrum14336 scans: 17209
3	Q6PB66	Leucine-rich PPR motif-containing protein, mitochondrial OS=Mus musculus GN=Lrpprc PE=1 SV=2	4313	157770	339	230	88	76	12281	1	1	1	689.736	2066.19	3	2066.17	0.0124	1	79.1	3.2e-08	R	LIQALALKGDVESIEAIQR	M			File34154 Spectrum14332 scans: 17205
3	Q6PB66	Leucine-rich PPR motif-containing protein, mitochondrial OS=Mus musculus GN=Lrpprc PE=1 SV=2	4313	157770	339	230	88	76	13045	1	1	1	1110.06	2218.11	2	2218.1	0.0084	0	14.65	0.46	K	QAGIEPGPDTYLALLNAHAER	G	Gln->pyro-Glu (N-term Q)	1.000000000000000000000.0	File34154 Spectrum16724 scans: 19718
3	Q6PB66	Leucine-rich PPR motif-containing protein, mitochondrial OS=Mus musculus GN=Lrpprc PE=1 SV=2	4313	157770	339	230	88	76	13046	1	1	1	740.378	2218.11	3	2218.1	0.009	0	16.87	0.27	K	QAGIEPGPDTYLALLNAHAER	G	Gln->pyro-Glu (N-term Q)	1.000000000000000000000.0	File34154 Spectrum16717 scans: 19711
3	Q6PB66	Leucine-rich PPR motif-containing protein, mitochondrial OS=Mus musculus GN=Lrpprc PE=1 SV=2	4313	157770	339	230	88	76	13061	1	1	1	741.712	2222.11	3	2222.1	0.0129	0	24.53	0.042	R	VFESTCSSGSPGSNQALLLLR	S			File34154 Spectrum12916 scans: 15718
3	Q6PB66	Leucine-rich PPR motif-containing protein, mitochondrial OS=Mus musculus GN=Lrpprc PE=1 SV=2	4313	157770	339	230	88	76	13119	1	1	1	1118.58	2235.14	2	2235.13	0.0107	0	2.59	7.2	K	QAGIEPGPDTYLALLNAHAER	G			File34154 Spectrum14877 scans: 17777
3	Q6PB66	Leucine-rich PPR motif-containing protein, mitochondrial OS=Mus musculus GN=Lrpprc PE=1 SV=2	4313	157770	339	230	88	76	13120	1	1	1	746.054	2235.14	3	2235.13	0.0108	0	43.28	0.00062	K	QAGIEPGPDTYLALLNAHAER	G			File34154 Spectrum14639 scans: 17527
3	Q6PB66	Leucine-rich PPR motif-containing protein, mitochondrial OS=Mus musculus GN=Lrpprc PE=1 SV=2	4313	157770	339	230	88	76	13121	1	1	1	746.054	2235.14	3	2235.13	0.0108	0	54.9	4.3e-05	K	QAGIEPGPDTYLALLNAHAER	G			File34154 Spectrum14872 scans: 17772
3	Q6PB66	Leucine-rich PPR motif-containing protein, mitochondrial OS=Mus musculus GN=Lrpprc PE=1 SV=2	4313	157770	339	230	88	76	13122	1	1	1	746.054	2235.14	3	2235.13	0.0113	0	67.95	2.1e-06	K	QAGIEPGPDTYLALLNAHAER	G			File34154 Spectrum14753 scans: 17647
3	Q6PB66	Leucine-rich PPR motif-containing protein, mitochondrial OS=Mus musculus GN=Lrpprc PE=1 SV=2	4313	157770	339	230	88	76	13246	1	1	1	755.713	2264.12	3	2264.1	0.0118	0	15.23	0.4	K	DVGEPVPFPEPPESFAFYIK	Q			File34154 Spectrum17500 scans: 20533
3	Q6PB66	Leucine-rich PPR motif-containing protein, mitochondrial OS=Mus musculus GN=Lrpprc PE=1 SV=2	4313	157770	339	230	88	76	13247	1	1	1	1133.07	2264.12	2	2264.1	0.0122	0	5.58	3.7	K	DVGEPVPFPEPPESFAFYIK	Q			File34154 Spectrum17461 scans: 20492
3	Q6PB66	Leucine-rich PPR motif-containing protein, mitochondrial OS=Mus musculus GN=Lrpprc PE=1 SV=2	4313	157770	339	230	88	76	13248	1	1	1	1133.07	2264.12	2	2264.1	0.0129	0	29.7	0.014	K	DVGEPVPFPEPPESFAFYIK	Q			File34154 Spectrum17575 scans: 20612
3	Q6PB66	Leucine-rich PPR motif-containing protein, mitochondrial OS=Mus musculus GN=Lrpprc PE=1 SV=2	4313	157770	339	230	88	76	13297	1	1	1	1140.57	2279.12	2	2279.11	0.0092	0	75.68	3.4e-07	R	AALQENECLLASSTFAQAEVK	N			File34154 Spectrum12375 scans: 15150
3	Q6PB66	Leucine-rich PPR motif-containing protein, mitochondrial OS=Mus musculus GN=Lrpprc PE=1 SV=2	4313	157770	339	230	88	76	13298	1	1	1	760.715	2279.12	3	2279.11	0.0126	0	80.45	1.2e-07	R	AALQENECLLASSTFAQAEVK	N			File34154 Spectrum12492 scans: 15273
3	Q6PB66	Leucine-rich PPR motif-containing protein, mitochondrial OS=Mus musculus GN=Lrpprc PE=1 SV=2	4313	157770	339	230	88	76	13299	1	1	1	760.715	2279.12	3	2279.11	0.0128	0	89.45	1.5e-08	R	AALQENECLLASSTFAQAEVK	N			File34154 Spectrum12372 scans: 15147
3	Q6PB66	Leucine-rich PPR motif-containing protein, mitochondrial OS=Mus musculus GN=Lrpprc PE=1 SV=2	4313	157770	339	230	88	76	13300	1	1	1	1140.57	2279.12	2	2279.11	0.0128	0	13.1	0.64	R	AALQENECLLASSTFAQAEVK	N			File34154 Spectrum12496 scans: 15277
3	Q6PB66	Leucine-rich PPR motif-containing protein, mitochondrial OS=Mus musculus GN=Lrpprc PE=1 SV=2	4313	157770	339	230	88	76	13626	1	1	1	792.745	2375.21	3	2375.21	0.0047	2	1.37	9	R	KVIEEQMEPALEKLSIMSER	M	Oxidation (M)	0.00000000000000002000.0	File34154 Spectrum16804 scans: 19802
3	Q6PB66	Leucine-rich PPR motif-containing protein, mitochondrial OS=Mus musculus GN=Lrpprc PE=1 SV=2	4313	157770	339	230	88	76	15011	1	1	1	1021.49	3061.46	3	3061.44	0.0137	0	23.44	0.047	K	TSNQEVPFDVPELWFGDDRPSLSPSSR	S			File34154 Spectrum17418 scans: 20447
高密度脂蛋白	Q8VDJ3	Vigilin OS=Mus musculus GN=Hdlbp PE=1 SV=1	3666	142225	281	167	81	66	12	1	1	1	351.232	700.45	2	700.448	0.0019	0	17.66	0.2	R	ILSIQK	D			File34154 Spectrum2097 scans: 4331
4	Q8VDJ3	Vigilin OS=Mus musculus GN=Hdlbp PE=1 SV=1	3666	142225	281	167	81	66	13	1	1	1	351.233	700.452	2	700.448	0.0042	0	42.27	0.00069	R	ILSIQK	D			File34154 Spectrum1980 scans: 4206
4	Q8VDJ3	Vigilin OS=Mus musculus GN=Hdlbp PE=1 SV=1	3666	142225	281	167	81	66	44	1	1	1	361.217	720.42	2	720.417	0.0026	0	17.74	0.17	R	YIIGQK	G			File34154 Spectrum1674 scans: 3880
4	Q8VDJ3	Vigilin OS=Mus musculus GN=Hdlbp PE=1 SV=1	3666	142225	281	167	81	66	45	1	1	1	361.217	720.42	2	720.417	0.0034	0	28.6	0.014	R	YIIGQK	G			File34154 Spectrum1561 scans: 3759
4	Q8VDJ3	Vigilin OS=Mus musculus GN=Hdlbp PE=1 SV=1	3666	142225	281	167	81	66	632	1	1	1	415.742	829.469	2	829.466	0.003	0	39.77	0.0023	K	SDIVQLR	G			File34154 Spectrum3029 scans: 5316
4	Q8VDJ3	Vigilin OS=Mus musculus GN=Hdlbp PE=1 SV=1	3666	142225	281	167	81	66	633	1	1	1	415.742	829.47	2	829.466	0.0042	0	40.6	0.0019	K	SDIVQLR	G			File34154 Spectrum3138 scans: 5436
4	Q8VDJ3	Vigilin OS=Mus musculus GN=Hdlbp PE=1 SV=1	3666	142225	281	167	81	66	674	2	1	1	419.228	836.442	2	836.439	0.0032	0	32.16	0.006	K	SFTVDIR	A			File34154 Spectrum5766 scans: 8210
4	Q8VDJ3	Vigilin OS=Mus musculus GN=Hdlbp PE=1 SV=1	3666	142225	281	167	81	66	675	2	1	1	419.229	836.443	2	836.439	0.0034	0	35.87	0.0025	K	SFTVDIR	A			File34154 Spectrum5647 scans: 8085
4	Q8VDJ3	Vigilin OS=Mus musculus GN=Hdlbp PE=1 SV=1	3666	142225	281	167	81	66	676	2	1	1	419.229	836.443	2	836.439	0.0041	0	35.78	0.0026	K	SFTVDIR	A			File34154 Spectrum5534 scans: 7966
4	Q8VDJ3	Vigilin OS=Mus musculus GN=Hdlbp PE=1 SV=1	3666	142225	281	167	81	66	732	1	1	1	423.233	844.451	2	844.448	0.0031	0	29.33	0.024	K	ITQQMPK	V			File34154 Spectrum839 scans: 3001
4	Q8VDJ3	Vigilin OS=Mus musculus GN=Hdlbp PE=1 SV=1	3666	142225	281	167	81	66	733	1	1	1	423.234	844.453	2	844.448	0.0058	0	11.23	1.7	K	ITQQMPK	V			File34154 Spectrum952 scans: 3120
4	Q8VDJ3	Vigilin OS=Mus musculus GN=Hdlbp PE=1 SV=1	3666	142225	281	167	81	66	796	1	1	1	429.752	857.49	2	857.486	0.0039	0	48.17	0.00029	K	LSVTVDPK	Y			File34154 Spectrum2365 scans: 4616
4	Q8VDJ3	Vigilin OS=Mus musculus GN=Hdlbp PE=1 SV=1	3666	142225	281	167	81	66	797	1	1	1	429.752	857.49	2	857.486	0.004	0	45.42	0.00055	K	LQDLELK	T			File34154 Spectrum3748 scans: 6090
4	Q8VDJ3	Vigilin OS=Mus musculus GN=Hdlbp PE=1 SV=1	3666	142225	281	167	81	66	798	1	1	1	429.752	857.49	2	857.486	0.0041	0	32.8	0.01	K	LSVTVDPK	Y			File34154 Spectrum2253 scans: 4498
4	Q8VDJ3	Vigilin OS=Mus musculus GN=Hdlbp PE=1 SV=1	3666	142225	281	167	81	66	800	1	1	1	429.753	857.491	2	857.486	0.005	0	33.14	0.0093	K	LQDLELK	T			File34154 Spectrum3633 scans: 5969
4	Q8VDJ3	Vigilin OS=Mus musculus GN=Hdlbp PE=1 SV=1	3666	142225	281	167	81	66	956	1	1	1	440.234	878.453	2	878.45	0.0031	0	32.77	0.0067	R	DYNVQIK	F			File34154 Spectrum2131 scans: 4367
4	Q8VDJ3	Vigilin OS=Mus musculus GN=Hdlbp PE=1 SV=1	3666	142225	281	167	81	66	958	1	1	1	440.235	878.455	2	878.45	0.0047	0	26.1	0.03	R	DYNVQIK	F			File34154 Spectrum2235 scans: 4479
4	Q8VDJ3	Vigilin OS=Mus musculus GN=Hdlbp PE=1 SV=1	3666	142225	281	167	81	66	1000	1	1	1	443.755	885.496	2	885.492	0.004	0	29.95	0.015	K	DLIIEQR	F			File34154 Spectrum3536 scans: 5867
4	Q8VDJ3	Vigilin OS=Mus musculus GN=Hdlbp PE=1 SV=1	3666	142225	281	167	81	66	1001	1	1	1	443.756	885.497	2	885.492	0.0048	0	32.13	0.0089	K	DLIIEQR	F			File34154 Spectrum3427 scans: 5751
4	Q8VDJ3	Vigilin OS=Mus musculus GN=Hdlbp PE=1 SV=1	3666	142225	281	167	81	66	1091	9	1	1	452.262	902.509	2	902.501	0.0085	1	0.88	14	K	LDAVMKAR	K			File34154 Spectrum7391 scans: 9916
4	Q8VDJ3	Vigilin OS=Mus musculus GN=Hdlbp PE=1 SV=1	3666	142225	281	167	81	66	1159	1	1	1	455.741	909.467	2	909.463	0.0041	1	36.55	0.0023	R	KIMDEFK	V			File34154 Spectrum2661 scans: 4928
4	Q8VDJ3	Vigilin OS=Mus musculus GN=Hdlbp PE=1 SV=1	3666	142225	281	167	81	66	1160	1	1	1	455.741	909.468	2	909.463	0.0051	1	5.61	3.1	R	KIMDEFK	V			File34154 Spectrum2555 scans: 4816
4	Q8VDJ3	Vigilin OS=Mus musculus GN=Hdlbp PE=1 SV=1	3666	142225	281	167	81	66	1262	1	1	1	465.769	929.524	2	929.518	0.0054	0	32.22	0.01	R	ELLELASR	M			File34154 Spectrum6222 scans: 8689
4	Q8VDJ3	Vigilin OS=Mus musculus GN=Hdlbp PE=1 SV=1	3666	142225	281	167	81	66	1263	1	1	1	465.769	929.524	2	929.518	0.0057	0	16.58	0.38	R	ELLELASR	M			File34154 Spectrum6343 scans: 8816
4	Q8VDJ3	Vigilin OS=Mus musculus GN=Hdlbp PE=1 SV=1	3666	142225	281	167	81	66	1264	1	1	1	465.769	929.524	2	929.518	0.0059	0	34.78	0.0058	R	ELLELASR	M			File34154 Spectrum6103 scans: 8564
4	Q8VDJ3	Vigilin OS=Mus musculus GN=Hdlbp PE=1 SV=1	3666	142225	281	167	81	66	1266	1	1	1	465.77	929.525	2	929.518	0.0072	0	12.83	0.9	R	ELLELASR	M			File34154 Spectrum5997 scans: 8452
4	Q8VDJ3	Vigilin OS=Mus musculus GN=Hdlbp PE=1 SV=1	3666	142225	281	167	81	66	1552	1	1	1	481.284	960.553	2	960.549	0.0038	0	16.24	0.22	K	TTTIAVEVK	K			File34154 Spectrum2902 scans: 5183
4	Q8VDJ3	Vigilin OS=Mus musculus GN=Hdlbp PE=1 SV=1	3666	142225	281	167	81	66	1553	1	1	1	481.284	960.553	2	960.549	0.0043	0	49.67	0.00011	K	TTTIAVEVK	K			File34154 Spectrum2668 scans: 4935
4	Q8VDJ3	Vigilin OS=Mus musculus GN=Hdlbp PE=1 SV=1	3666	142225	281	167	81	66	1554	1	1	1	481.285	960.556	2	960.549	0.0065	0	35.97	0.0022	K	TTTIAVEVK	K			File34154 Spectrum2784 scans: 5059
4	Q8VDJ3	Vigilin OS=Mus musculus GN=Hdlbp PE=1 SV=1	3666	142225	281	167	81	66	1623	1	1	1	485.291	968.567	2	968.566	0.0017	0	20.35	0.058	R	SGLVPQQIK	V			File34154 Spectrum3171 scans: 5472
4	Q8VDJ3	Vigilin OS=Mus musculus GN=Hdlbp PE=1 SV=1	3666	142225	281	167	81	66	1624	1	1	1	485.291	968.568	2	968.566	0.003	0	27.19	0.012	R	SGLVPQQIK	V			File34154 Spectrum3272 scans: 5585
4	Q8VDJ3	Vigilin OS=Mus musculus GN=Hdlbp PE=1 SV=1	3666	142225	281	167	81	66	1625	1	1	1	485.292	968.569	2	968.566	0.0036	0	6.53	1.3	R	SGLVPQQIK	V			File34154 Spectrum3072 scans: 5363
4	Q8VDJ3	Vigilin OS=Mus musculus GN=Hdlbp PE=1 SV=1	3666	142225	281	167	81	66	1798	1	1	1	493.277	984.539	2	984.535	0.004	0	32.95	0.0046	K	EQLAQAVAR	I			File34154 Spectrum1553 scans: 3751
4	Q8VDJ3	Vigilin OS=Mus musculus GN=Hdlbp PE=1 SV=1	3666	142225	281	167	81	66	1811	1	1	1	493.313	984.611	2	984.608	0.0032	1	51.04	7.4e-05	R	KGAVITQIR	L			File34154 Spectrum1575 scans: 3775
4	Q8VDJ3	Vigilin OS=Mus musculus GN=Hdlbp PE=1 SV=1	3666	142225	281	167	81	66	1812	1	1	1	493.313	984.612	2	984.608	0.0039	1	18.68	0.085	R	KGAVITQIR	L			File34154 Spectrum1689 scans: 3896
4	Q8VDJ3	Vigilin OS=Mus musculus GN=Hdlbp PE=1 SV=1	3666	142225	281	167	81	66	1974	1	1	1	501.292	1000.57	2	1000.57	0.0035	1	38.66	0.0025	R	TIIGQKGER	I			File34154 Spectrum698 scans: 2853
4	Q8VDJ3	Vigilin OS=Mus musculus GN=Hdlbp PE=1 SV=1	3666	142225	281	167	81	66	2048	2	1	1	507.271	1012.53	2	1012.52	0.0039	0	5.48	2.8	K	DAFPPLPEK	A			File34154 Spectrum5727 scans: 8169
4	Q8VDJ3	Vigilin OS=Mus musculus GN=Hdlbp PE=1 SV=1	3666	142225	281	167	81	66	2049	1	1	1	507.271	1012.53	2	1012.52	0.0046	0	18.59	0.13	K	DAFPPLPEK	A			File34154 Spectrum5844 scans: 8292
4	Q8VDJ3	Vigilin OS=Mus musculus GN=Hdlbp PE=1 SV=1	3666	142225	281	167	81	66	2050	1	1	1	507.272	1012.53	2	1012.52	0.0058	0	14.03	0.36	K	DAFPPLPEK	A			File34154 Spectrum6427 scans: 8904
4	Q8VDJ3	Vigilin OS=Mus musculus GN=Hdlbp PE=1 SV=1	3666	142225	281	167	81	66	2053	1	1	1	507.272	1012.53	2	1012.52	0.0063	0	20.03	0.091	K	DAFPPLPEK	A			File34154 Spectrum5967 scans: 8421
4	Q8VDJ3	Vigilin OS=Mus musculus GN=Hdlbp PE=1 SV=1	3666	142225	281	167	81	66	2054	1	1	1	507.272	1012.53	2	1012.52	0.0069	0	14.67	0.32	K	DAFPPLPEK	A			File34154 Spectrum6147 scans: 8610
4	Q8VDJ3	Vigilin OS=Mus musculus GN=Hdlbp PE=1 SV=1	3666	142225	281	167	81	66	2163	1	1	1	512.274	1022.53	2	1022.53	0.0044	0	36.79	0.0025	R	TEIVFTGEK	E			File34154 Spectrum3785 scans: 6129
4	Q8VDJ3	Vigilin OS=Mus musculus GN=Hdlbp PE=1 SV=1	3666	142225	281	167	81	66	2164	1	1	1	512.274	1022.53	2	1022.53	0.006	0	39.65	0.0012	R	TEIVFTGEK	E			File34154 Spectrum3673 scans: 6011
4	Q8VDJ3	Vigilin OS=Mus musculus GN=Hdlbp PE=1 SV=1	3666	142225	281	167	81	66	2345	1	1	1	523.789	1045.56	2	1045.56	0.0046	0	31.25	0.012	R	CDIIIISGR	K			File34154 Spectrum6796 scans: 9291
4	Q8VDJ3	Vigilin OS=Mus musculus GN=Hdlbp PE=1 SV=1	3666	142225	281	167	81	66	2346	1	1	1	523.789	1045.56	2	1045.56	0.0054	0	41.01	0.0013	R	CDIIIISGR	K			File34154 Spectrum6903 scans: 9404
4	Q8VDJ3	Vigilin OS=Mus musculus GN=Hdlbp PE=1 SV=1	3666	142225	281	167	81	66	2355	1	1	1	524.299	1046.58	2	1046.59	-0.0062	2	5.27	3.9	K	LDAVMKARK	D	Oxidation (M)	0.000020000.0	File34154 Spectrum10481 scans: 13161
4	Q8VDJ3	Vigilin OS=Mus musculus GN=Hdlbp PE=1 SV=1	3666	142225	281	167	81	66	2519	1	1	1	531.777	1061.54	2	1061.54	0.0039	0	59.06	2e-05	K	ICLEIMQR	T			File34154 Spectrum8386 scans: 10961
4	Q8VDJ3	Vigilin OS=Mus musculus GN=Hdlbp PE=1 SV=1	3666	142225	281	167	81	66	2520	1	1	1	531.778	1061.54	2	1061.54	0.0052	0	46.56	0.00034	K	ICLEIMQR	T			File34154 Spectrum8493 scans: 11074
4	Q8VDJ3	Vigilin OS=Mus musculus GN=Hdlbp PE=1 SV=1	3666	142225	281	167	81	66	2521	1	1	1	531.779	1061.54	2	1061.54	0.0074	0	41.34	0.0012	K	ICLEIMQR	T			File34154 Spectrum8613 scans: 11200
4	Q8VDJ3	Vigilin OS=Mus musculus GN=Hdlbp PE=1 SV=1	3666	142225	281	167	81	66	2541	1	1	1	532.296	1062.58	2	1062.57	0.0068	0	21.79	0.088	K	QLLHLAEEK	Q	Gln->pyro-Glu (N-term Q)	1.000000000.0	File34154 Spectrum8636 scans: 11224
4	Q8VDJ3	Vigilin OS=Mus musculus GN=Hdlbp PE=1 SV=1	3666	142225	281	167	81	66	2542	1	1	1	532.297	1062.58	2	1062.57	0.0079	0	20.46	0.12	K	QLLHLAEEK	Q	Gln->pyro-Glu (N-term Q)	1.000000000.0	File34154 Spectrum8753 scans: 11347
4	Q8VDJ3	Vigilin OS=Mus musculus GN=Hdlbp PE=1 SV=1	3666	142225	281	167	81	66	2577	1	1	1	536.806	1071.6	2	1071.59	0.0041	1	19.77	0.16	R	AVERLEVEK	A			File34154 Spectrum1295 scans: 3480
4	Q8VDJ3	Vigilin OS=Mus musculus GN=Hdlbp PE=1 SV=1	3666	142225	281	167	81	66	2578	1	1	1	358.206	1071.6	3	1071.59	0.0047	1	7.48	2.7	R	AVERLEVEK	A			File34154 Spectrum1290 scans: 3474
4	Q8VDJ3	Vigilin OS=Mus musculus GN=Hdlbp PE=1 SV=1	3666	142225	281	167	81	66	2611	1	1	1	360.875	1079.6	3	1079.6	0.0046	0	5.32	2.5	K	QLLHLAEEK	Q			File34154 Spectrum3394 scans: 5716
4	Q8VDJ3	Vigilin OS=Mus musculus GN=Hdlbp PE=1 SV=1	3666	142225	281	167	81	66	2612	1	1	1	360.875	1079.6	3	1079.6	0.0047	0	15.19	0.26	K	QLLHLAEEK	Q			File34154 Spectrum3503 scans: 5832
4	Q8VDJ3	Vigilin OS=Mus musculus GN=Hdlbp PE=1 SV=1	3666	142225	281	167	81	66	2613	1	1	1	540.809	1079.6	2	1079.6	0.0057	0	36.05	0.002	K	QLLHLAEEK	Q			File34154 Spectrum3535 scans: 5866
4	Q8VDJ3	Vigilin OS=Mus musculus GN=Hdlbp PE=1 SV=1	3666	142225	281	167	81	66	2614	1	1	1	360.875	1079.6	3	1079.6	0.0057	0	6.5	1.8	K	QLLHLAEEK	Q			File34154 Spectrum3612 scans: 5947
4	Q8VDJ3	Vigilin OS=Mus musculus GN=Hdlbp PE=1 SV=1	3666	142225	281	167	81	66	2615	1	1	1	540.809	1079.6	2	1079.6	0.0059	0	29.9	0.0081	K	QLLHLAEEK	Q			File34154 Spectrum3426 scans: 5750
4	Q8VDJ3	Vigilin OS=Mus musculus GN=Hdlbp PE=1 SV=1	3666	142225	281	167	81	66	2616	1	1	1	540.809	1079.6	2	1079.6	0.0064	0	18.49	0.11	K	QLLHLAEEK	Q			File34154 Spectrum3652 scans: 5989
4	Q8VDJ3	Vigilin OS=Mus musculus GN=Hdlbp PE=1 SV=1	3666	142225	281	167	81	66	2704	1	1	1	543.819	1085.62	2	1085.62	0.0052	1	41.1	0.00087	K	RELLELASR	M			File34154 Spectrum5048 scans: 7456
4	Q8VDJ3	Vigilin OS=Mus musculus GN=Hdlbp PE=1 SV=1	3666	142225	281	167	81	66	2741	1	1	1	545.331	1088.65	2	1088.64	0.004	1	37.42	0.0011	K	TTTIAVEVKK	S			File34154 Spectrum1454 scans: 3647
4	Q8VDJ3	Vigilin OS=Mus musculus GN=Hdlbp PE=1 SV=1	3666	142225	281	167	81	66	2943	1	1	1	553.821	1105.63	2	1105.62	0.0027	0	39.72	0.0011	R	INIPPPSVNR	T			File34154 Spectrum3216 scans: 5524
4	Q8VDJ3	Vigilin OS=Mus musculus GN=Hdlbp PE=1 SV=1	3666	142225	281	167	81	66	2944	1	1	1	553.821	1105.63	2	1105.62	0.0033	0	28.25	0.015	R	INIPPPSVNR	T			File34154 Spectrum3112 scans: 5407
4	Q8VDJ3	Vigilin OS=Mus musculus GN=Hdlbp PE=1 SV=1	3666	142225	281	167	81	66	2945	1	1	1	553.821	1105.63	2	1105.62	0.0035	0	23.83	0.04	R	INIPPPSVNR	T			File34154 Spectrum4029 scans: 6385
4	Q8VDJ3	Vigilin OS=Mus musculus GN=Hdlbp PE=1 SV=1	3666	142225	281	167	81	66	2946	1	1	1	553.821	1105.63	2	1105.62	0.0037	0	18.69	0.13	R	INIPPPSVNR	T			File34154 Spectrum3906 scans: 6256
4	Q8VDJ3	Vigilin OS=Mus musculus GN=Hdlbp PE=1 SV=1	3666	142225	281	167	81	66	2947	1	1	1	553.822	1105.63	2	1105.62	0.004	0	34.54	0.0034	R	INIPPPSVNR	T			File34154 Spectrum3786 scans: 6130
4	Q8VDJ3	Vigilin OS=Mus musculus GN=Hdlbp PE=1 SV=1	3666	142225	281	167	81	66	2948	1	1	1	553.822	1105.63	2	1105.62	0.0044	0	20.1	0.095	R	INIPPPSVNR	T			File34154 Spectrum4150 scans: 6512
4	Q8VDJ3	Vigilin OS=Mus musculus GN=Hdlbp PE=1 SV=1	3666	142225	281	167	81	66	2949	1	1	1	553.822	1105.63	2	1105.62	0.0046	0	39.45	0.0011	R	INIPPPSVNR	T			File34154 Spectrum3324 scans: 5642
4	Q8VDJ3	Vigilin OS=Mus musculus GN=Hdlbp PE=1 SV=1	3666	142225	281	167	81	66	2950	1	1	1	553.822	1105.63	2	1105.62	0.0055	0	42.84	0.00038	R	INIPPPSVNR	T			File34154 Spectrum3444 scans: 5769
4	Q8VDJ3	Vigilin OS=Mus musculus GN=Hdlbp PE=1 SV=1	3666	142225	281	167	81	66	2951	1	1	1	553.822	1105.63	2	1105.62	0.0057	0	36.68	0.0016	R	INIPPPSVNR	T			File34154 Spectrum3551 scans: 5883
4	Q8VDJ3	Vigilin OS=Mus musculus GN=Hdlbp PE=1 SV=1	3666	142225	281	167	81	66	2952	1	1	1	553.822	1105.63	2	1105.62	0.0061	0	34.17	0.0029	R	INIPPPSVNR	T			File34154 Spectrum3671 scans: 6009
4	Q8VDJ3	Vigilin OS=Mus musculus GN=Hdlbp PE=1 SV=1	3666	142225	281	167	81	66	2953	1	1	1	553.823	1105.63	2	1105.62	0.0081	0	13.26	0.34	R	INIPPPSVNR	T			File34154 Spectrum4285 scans: 6654
4	Q8VDJ3	Vigilin OS=Mus musculus GN=Hdlbp PE=1 SV=1	3666	142225	281	167	81	66	3062	1	1	1	558.327	1114.64	2	1114.63	0.0039	1	47	0.00024	R	TKDLIIEQR	F			File34154 Spectrum2148 scans: 4385
4	Q8VDJ3	Vigilin OS=Mus musculus GN=Hdlbp PE=1 SV=1	3666	142225	281	167	81	66	3063	1	1	1	372.554	1114.64	3	1114.63	0.0044	1	7.48	2.1	R	TKDLIIEQR	F			File34154 Spectrum2165 scans: 4404
4	Q8VDJ3	Vigilin OS=Mus musculus GN=Hdlbp PE=1 SV=1	3666	142225	281	167	81	66	3064	1	1	1	372.554	1114.64	3	1114.63	0.0044	1	12.23	0.71	R	TKDLIIEQR	F			File34154 Spectrum2059 scans: 4290
4	Q8VDJ3	Vigilin OS=Mus musculus GN=Hdlbp PE=1 SV=1	3666	142225	281	167	81	66	3065	1	1	1	558.327	1114.64	2	1114.63	0.0045	1	50.58	0.0001	R	TKDLIIEQR	F			File34154 Spectrum2040 scans: 4270
4	Q8VDJ3	Vigilin OS=Mus musculus GN=Hdlbp PE=1 SV=1	3666	142225	281	167	81	66	3078	1	1	1	559.261	1116.51	2	1116.5	0.0031	0	12.17	0.3	K	ELQAEQEDR	A			File34154 Spectrum660 scans: 2813
4	Q8VDJ3	Vigilin OS=Mus musculus GN=Hdlbp PE=1 SV=1	3666	142225	281	167	81	66	3291	1	1	1	567.798	1133.58	2	1133.58	0.0068	0	53.4	7.1e-05	K	DQGLSIMVSGK	L			File34154 Spectrum6123 scans: 8585
4	Q8VDJ3	Vigilin OS=Mus musculus GN=Hdlbp PE=1 SV=1	3666	142225	281	167	81	66	3292	1	1	1	567.798	1133.58	2	1133.58	0.0073	0	15.23	0.43	K	DQGLSIMVSGK	L			File34154 Spectrum6011 scans: 8467
4	Q8VDJ3	Vigilin OS=Mus musculus GN=Hdlbp PE=1 SV=1	3666	142225	281	167	81	66	3341	1	1	1	380.554	1138.64	3	1138.63	0.005	0	39.73	0.00069	R	TGAHLELSLAK	D			File34154 Spectrum5190 scans: 7605
4	Q8VDJ3	Vigilin OS=Mus musculus GN=Hdlbp PE=1 SV=1	3666	142225	281	167	81	66	3342	1	1	1	570.327	1138.64	2	1138.63	0.0053	0	42.94	0.00033	R	TGAHLELSLAK	D			File34154 Spectrum5169 scans: 7583
4	Q8VDJ3	Vigilin OS=Mus musculus GN=Hdlbp PE=1 SV=1	3666	142225	281	167	81	66	3343	1	1	1	570.327	1138.64	2	1138.63	0.0055	0	22.92	0.039	R	TGAHLELSLAK	D			File34154 Spectrum5053 scans: 7461
4	Q8VDJ3	Vigilin OS=Mus musculus GN=Hdlbp PE=1 SV=1	3666	142225	281	167	81	66	3344	1	1	1	380.554	1138.64	3	1138.63	0.0055	0	10.09	0.74	R	TGAHLELSLAK	D			File34154 Spectrum5080 scans: 7489
4	Q8VDJ3	Vigilin OS=Mus musculus GN=Hdlbp PE=1 SV=1	3666	142225	281	167	81	66	3521	1	1	1	579.813	1157.61	2	1157.6	0.0067	0	56.46	3.6e-05	K	GNSLQEILER	T			File34154 Spectrum10213 scans: 12880
4	Q8VDJ3	Vigilin OS=Mus musculus GN=Hdlbp PE=1 SV=1	3666	142225	281	167	81	66	3522	1	1	1	579.813	1157.61	2	1157.6	0.0069	0	53.24	7.5e-05	K	GNSLQEILER	T			File34154 Spectrum9976 scans: 12631
4	Q8VDJ3	Vigilin OS=Mus musculus GN=Hdlbp PE=1 SV=1	3666	142225	281	167	81	66	3523	1	1	1	579.813	1157.61	2	1157.6	0.0076	0	56.06	3.6e-05	K	GNSLQEILER	T			File34154 Spectrum10093 scans: 12754
4	Q8VDJ3	Vigilin OS=Mus musculus GN=Hdlbp PE=1 SV=1	3666	142225	281	167	81	66	3887	1	1	1	596.836	1191.66	2	1191.65	0.0066	0	49.09	0.00014	K	LGQALTEVYAK	A			File34154 Spectrum5011 scans: 7417
4	Q8VDJ3	Vigilin OS=Mus musculus GN=Hdlbp PE=1 SV=1	3666	142225	281	167	81	66	3888	1	1	1	596.836	1191.66	2	1191.65	0.0069	0	64.57	3.9e-06	K	LGQALTEVYAK	A			File34154 Spectrum5128 scans: 7540
4	Q8VDJ3	Vigilin OS=Mus musculus GN=Hdlbp PE=1 SV=1	3666	142225	281	167	81	66	3889	1	1	1	596.836	1191.66	2	1191.65	0.0078	0	43.45	0.00049	K	LGQALTEVYAK	A			File34154 Spectrum5247 scans: 7665
4	Q8VDJ3	Vigilin OS=Mus musculus GN=Hdlbp PE=1 SV=1	3666	142225	281	167	81	66	4038	1	1	1	601.84	1201.67	2	1201.66	0.0053	1	41.85	0.00088	R	RCDIIIISGR	K			File34154 Spectrum5147 scans: 7560
4	Q8VDJ3	Vigilin OS=Mus musculus GN=Hdlbp PE=1 SV=1	3666	142225	281	167	81	66	4039	1	1	1	601.84	1201.67	2	1201.66	0.0054	1	9.79	1.4	R	RCDIIIISGR	K			File34154 Spectrum5033 scans: 7440
4	Q8VDJ3	Vigilin OS=Mus musculus GN=Hdlbp PE=1 SV=1	3666	142225	281	167	81	66	4040	1	1	1	401.562	1201.67	3	1201.66	0.0057	1	15.25	0.4	R	RCDIIIISGR	K			File34154 Spectrum5189 scans: 7604
4	Q8VDJ3	Vigilin OS=Mus musculus GN=Hdlbp PE=1 SV=1	3666	142225	281	167	81	66	4041	1	1	1	401.563	1201.67	3	1201.66	0.0058	1	3.63	5.8	R	RCDIIIISGR	K			File34154 Spectrum5073 scans: 7482
4	Q8VDJ3	Vigilin OS=Mus musculus GN=Hdlbp PE=1 SV=1	3666	142225	281	167	81	66	4042	1	1	1	601.841	1201.67	2	1201.66	0.0071	1	36.59	0.0027	R	RCDIIIISGR	K			File34154 Spectrum5268 scans: 7687
4	Q8VDJ3	Vigilin OS=Mus musculus GN=Hdlbp PE=1 SV=1	3666	142225	281	167	81	66	4121	1	1	1	403.573	1207.7	3	1207.69	0.0042	1	15.1	0.16	K	KQLLHLAEEK	Q			File34154 Spectrum2101 scans: 4335
4	Q8VDJ3	Vigilin OS=Mus musculus GN=Hdlbp PE=1 SV=1	3666	142225	281	167	81	66	4122	1	1	1	604.856	1207.7	2	1207.69	0.0043	1	64.67	1.5e-06	K	KQLLHLAEEK	Q			File34154 Spectrum2099 scans: 4333
4	Q8VDJ3	Vigilin OS=Mus musculus GN=Hdlbp PE=1 SV=1	3666	142225	281	167	81	66	4755	1	1	1	633.334	1264.65	2	1264.65	0.0045	1	45.74	0.0004	K	IMDEFKVDIR	F			File34154 Spectrum8978 scans: 11583
4	Q8VDJ3	Vigilin OS=Mus musculus GN=Hdlbp PE=1 SV=1	3666	142225	281	167	81	66	4756	1	1	1	422.558	1264.65	3	1264.65	0.0049	1	31.32	0.011	K	IMDEFKVDIR	F			File34154 Spectrum8956 scans: 11560
4	Q8VDJ3	Vigilin OS=Mus musculus GN=Hdlbp PE=1 SV=1	3666	142225	281	167	81	66	4757	1	1	1	422.559	1264.65	3	1264.65	0.0062	1	33.38	0.0064	K	IMDEFKVDIR	F			File34154 Spectrum8840 scans: 11438
4	Q8VDJ3	Vigilin OS=Mus musculus GN=Hdlbp PE=1 SV=1	3666	142225	281	167	81	66	4813	1	1	1	635.327	1268.64	2	1268.64	0.0031	0	73.31	5.6e-07	R	IEGDPQGVQQAK	R			File34154 Spectrum872 scans: 3036
4	Q8VDJ3	Vigilin OS=Mus musculus GN=Hdlbp PE=1 SV=1	3666	142225	281	167	81	66	5012	1	1	1	643.854	1285.69	2	1285.69	0.0066	1	18.35	0.21	K	NGEKLQDLELK	T			File34154 Spectrum4378 scans: 6752
4	Q8VDJ3	Vigilin OS=Mus musculus GN=Hdlbp PE=1 SV=1	3666	142225	281	167	81	66	5014	1	1	1	643.855	1285.7	2	1285.69	0.008	1	8.29	2.2	K	NGEKLQDLELK	T			File34154 Spectrum4265 scans: 6633
4	Q8VDJ3	Vigilin OS=Mus musculus GN=Hdlbp PE=1 SV=1	3666	142225	281	167	81	66	5221	1	1	1	652.314	1302.61	2	1302.61	0.0046	0	8.02	1.4	K	VHIEFTEGEDK	I			File34154 Spectrum3278 scans: 5591
4	Q8VDJ3	Vigilin OS=Mus musculus GN=Hdlbp PE=1 SV=1	3666	142225	281	167	81	66	5222	1	1	1	435.212	1302.61	3	1302.61	0.0047	0	28.48	0.012	K	VHIEFTEGEDK	I			File34154 Spectrum3315 scans: 5632
4	Q8VDJ3	Vigilin OS=Mus musculus GN=Hdlbp PE=1 SV=1	3666	142225	281	167	81	66	5223	1	1	1	652.315	1302.62	2	1302.61	0.0058	0	45.52	0.00024	K	VHIEFTEGEDK	I			File34154 Spectrum3384 scans: 5706
4	Q8VDJ3	Vigilin OS=Mus musculus GN=Hdlbp PE=1 SV=1	3666	142225	281	167	81	66	5224	1	1	1	435.213	1302.62	3	1302.61	0.0069	0	27.37	0.017	K	VHIEFTEGEDK	I			File34154 Spectrum3425 scans: 5749
4	Q8VDJ3	Vigilin OS=Mus musculus GN=Hdlbp PE=1 SV=1	3666	142225	281	167	81	66	5593	1	1	1	667.345	1332.68	2	1332.67	0.0054	0	54.23	6.4e-05	R	LVGEIMQETGTR	I			File34154 Spectrum5051 scans: 7459
4	Q8VDJ3	Vigilin OS=Mus musculus GN=Hdlbp PE=1 SV=1	3666	142225	281	167	81	66	5594	1	1	1	667.346	1332.68	2	1332.67	0.0061	0	87.39	2.9e-08	R	LVGEIMQETGTR	I			File34154 Spectrum5167 scans: 7581
4	Q8VDJ3	Vigilin OS=Mus musculus GN=Hdlbp PE=1 SV=1	3666	142225	281	167	81	66	5595	1	1	1	667.346	1332.68	2	1332.67	0.0064	0	54.03	6.3e-05	R	LVGEIMQETGTR	I			File34154 Spectrum5288 scans: 7708
4	Q8VDJ3	Vigilin OS=Mus musculus GN=Hdlbp PE=1 SV=1	3666	142225	281	167	81	66	5697	1	1	1	672.843	1343.67	2	1343.67	0.0038	1	36.2	0.003	R	VKELQAEQEDR	A			File34154 Spectrum813 scans: 2974
4	Q8VDJ3	Vigilin OS=Mus musculus GN=Hdlbp PE=1 SV=1	3666	142225	281	167	81	66	5698	1	1	1	672.843	1343.67	2	1343.67	0.0044	1	53.84	5.1e-05	R	VKELQAEQEDR	A			File34154 Spectrum695 scans: 2850
4	Q8VDJ3	Vigilin OS=Mus musculus GN=Hdlbp PE=1 SV=1	3666	142225	281	167	81	66	5699	1	1	1	448.898	1343.67	3	1343.67	0.0045	1	37.16	0.0024	R	VKELQAEQEDR	A			File34154 Spectrum699 scans: 2854
4	Q8VDJ3	Vigilin OS=Mus musculus GN=Hdlbp PE=1 SV=1	3666	142225	281	167	81	66	5753	1	1	1	675.342	1348.67	2	1348.67	0.004	0	32.48	0.0088	R	LVGEIMQETGTR	I	Oxidation (M)	0.000002000000.0	File34154 Spectrum2102 scans: 4336
4	Q8VDJ3	Vigilin OS=Mus musculus GN=Hdlbp PE=1 SV=1	3666	142225	281	167	81	66	5755	1	1	1	675.343	1348.67	2	1348.67	0.0062	0	36.23	0.0038	R	LVGEIMQETGTR	I	Oxidation (M)	0.000002000000.0	File34154 Spectrum2228 scans: 4471
4	Q8VDJ3	Vigilin OS=Mus musculus GN=Hdlbp PE=1 SV=1	3666	142225	281	167	81	66	5802	1	1	1	677.293	1352.57	2	1352.57	0.0044	0	22.34	0.015	K	DMNQFGEGEQAK	I			File34154 Spectrum1806 scans: 4021
4	Q8VDJ3	Vigilin OS=Mus musculus GN=Hdlbp PE=1 SV=1	3666	142225	281	167	81	66	5803	1	1	1	677.293	1352.57	2	1352.57	0.0046	0	27.71	0.0043	K	DMNQFGEGEQAK	I			File34154 Spectrum1797 scans: 4010
4	Q8VDJ3	Vigilin OS=Mus musculus GN=Hdlbp PE=1 SV=1	3666	142225	281	167	81	66	5813	1	1	1	677.393	1352.77	2	1352.77	0.0052	0	79.09	9.3e-08	R	LQTQASATVPIPK	E			File34154 Spectrum3965 scans: 6318
4	Q8VDJ3	Vigilin OS=Mus musculus GN=Hdlbp PE=1 SV=1	3666	142225	281	167	81	66	5814	1	1	1	677.394	1352.77	2	1352.77	0.0065	0	71.79	4.8e-07	R	LQTQASATVPIPK	E			File34154 Spectrum3844 scans: 6191
4	Q8VDJ3	Vigilin OS=Mus musculus GN=Hdlbp PE=1 SV=1	3666	142225	281	167	81	66	5815	1	1	1	677.394	1352.77	2	1352.77	0.0078	0	9.57	0.8	R	LQTQASATVPIPK	E			File34154 Spectrum3740 scans: 6081
4	Q8VDJ3	Vigilin OS=Mus musculus GN=Hdlbp PE=1 SV=1	3666	142225	281	167	81	66	6026	1	1	1	688.831	1375.65	2	1375.64	0.0036	0	7.2	1.8	R	MDYVEINIDHK	F			File34154 Spectrum6728 scans: 9220
4	Q8VDJ3	Vigilin OS=Mus musculus GN=Hdlbp PE=1 SV=1	3666	142225	281	167	81	66	6027	1	1	1	688.833	1375.65	2	1375.64	0.0072	0	61.28	7.4e-06	R	MDYVEINIDHK	F			File34154 Spectrum6604 scans: 9090
4	Q8VDJ3	Vigilin OS=Mus musculus GN=Hdlbp PE=1 SV=1	3666	142225	281	167	81	66	6028	1	1	1	688.833	1375.65	2	1375.64	0.0074	0	73.55	4.3e-07	R	MDYVEINIDHK	F			File34154 Spectrum6482 scans: 8962
4	Q8VDJ3	Vigilin OS=Mus musculus GN=Hdlbp PE=1 SV=1	3666	142225	281	167	81	66	6029	1	1	1	688.833	1375.65	2	1375.64	0.0076	0	22.1	0.061	R	MDYVEINIDHK	F			File34154 Spectrum6367 scans: 8841
4	Q8VDJ3	Vigilin OS=Mus musculus GN=Hdlbp PE=1 SV=1	3666	142225	281	167	81	66	6031	1	1	1	459.558	1375.65	3	1375.64	0.0079	0	4.1	3.9	R	MDYVEINIDHK	F			File34154 Spectrum6611 scans: 9097
4	Q8VDJ3	Vigilin OS=Mus musculus GN=Hdlbp PE=1 SV=1	3666	142225	281	167	81	66	6033	1	1	1	459.558	1375.65	3	1375.64	0.0082	0	51.19	7.5e-05	R	MDYVEINIDHK	F			File34154 Spectrum6483 scans: 8963
4	Q8VDJ3	Vigilin OS=Mus musculus GN=Hdlbp PE=1 SV=1	3666	142225	281	167	81	66	6177	1	1	1	695.359	1388.7	2	1388.7	0.0049	0	15.51	0.5	K	AFHPFIAGPYNR	L			File34154 Spectrum8165 scans: 10729
4	Q8VDJ3	Vigilin OS=Mus musculus GN=Hdlbp PE=1 SV=1	3666	142225	281	167	81	66	6210	1	1	1	696.829	1391.64	2	1391.64	0.0044	0	28.96	0.0098	R	MDYVEINIDHK	F	Oxidation (M)	0.20000000000.0	File34154 Spectrum4775 scans: 7169
4	Q8VDJ3	Vigilin OS=Mus musculus GN=Hdlbp PE=1 SV=1	3666	142225	281	167	81	66	6213	1	1	1	696.83	1391.65	2	1391.64	0.0064	0	11.61	0.57	R	MDYVEINIDHK	F	Oxidation (M)	0.20000000000.0	File34154 Spectrum4662 scans: 7050
4	Q8VDJ3	Vigilin OS=Mus musculus GN=Hdlbp PE=1 SV=1	3666	142225	281	167	81	66	6237	1	1	1	465.258	1392.75	3	1392.74	0.0085	2	8.34	1.9	R	KIMDEFKVDIR	F			File34154 Spectrum8346 scans: 10919
4	Q8VDJ3	Vigilin OS=Mus musculus GN=Hdlbp PE=1 SV=1	3666	142225	281	167	81	66	6598	1	1	1	475.921	1424.74	3	1424.74	0.0056	1	0.73	11	R	IEGDPQGVQQAKR	E			File34154 Spectrum692 scans: 2847
4	Q8VDJ3	Vigilin OS=Mus musculus GN=Hdlbp PE=1 SV=1	3666	142225	281	167	81	66	6599	1	1	1	713.379	1424.74	2	1424.74	0.0063	1	27.29	0.024	R	IEGDPQGVQQAKR	E			File34154 Spectrum657 scans: 2810
4	Q8VDJ3	Vigilin OS=Mus musculus GN=Hdlbp PE=1 SV=1	3666	142225	281	167	81	66	6923	2	1	1	729.377	1456.74	2	1456.73	0.0118	1	1.24	9.5	K	ELQAEQEDRALR	S			File34154 Spectrum3916 scans: 6266
4	Q8VDJ3	Vigilin OS=Mus musculus GN=Hdlbp PE=1 SV=1	3666	142225	281	167	81	66	7753	1	1	1	769.421	1536.83	2	1536.83	0.0018	1	20.39	0.097	R	HEVLLISAEQDKR	A			File34154 Spectrum3135 scans: 5432
4	Q8VDJ3	Vigilin OS=Mus musculus GN=Hdlbp PE=1 SV=1	3666	142225	281	167	81	66	7754	1	1	1	513.284	1536.83	3	1536.83	0.0049	1	58.11	1.6e-05	R	HEVLLISAEQDKR	A			File34154 Spectrum3249 scans: 5560
4	Q8VDJ3	Vigilin OS=Mus musculus GN=Hdlbp PE=1 SV=1	3666	142225	281	167	81	66	7755	1	1	1	769.423	1536.83	2	1536.83	0.0062	1	58.7	1.4e-05	R	HEVLLISAEQDKR	A			File34154 Spectrum3236 scans: 5546
4	Q8VDJ3	Vigilin OS=Mus musculus GN=Hdlbp PE=1 SV=1	3666	142225	281	167	81	66	7756	1	1	1	769.423	1536.83	2	1536.83	0.0064	1	45.8	0.00027	R	HEVLLISAEQDKR	A			File34154 Spectrum3338 scans: 5657
4	Q8VDJ3	Vigilin OS=Mus musculus GN=Hdlbp PE=1 SV=1	3666	142225	281	167	81	66	7757	1	1	1	513.285	1536.83	3	1536.83	0.0066	1	48.26	0.00015	R	HEVLLISAEQDKR	A			File34154 Spectrum3141 scans: 5439
4	Q8VDJ3	Vigilin OS=Mus musculus GN=Hdlbp PE=1 SV=1	3666	142225	281	167	81	66	8143	1	1	1	784.934	1567.85	2	1567.85	0.0079	0	96.03	2.6e-09	K	DLANIAEVEVSIPAK	L			File34154 Spectrum12852 scans: 15651
4	Q8VDJ3	Vigilin OS=Mus musculus GN=Hdlbp PE=1 SV=1	3666	142225	281	167	81	66	8145	1	1	1	523.625	1567.85	3	1567.85	0.0084	0	29.95	0.01	K	DLANIAEVEVSIPAK	L			File34154 Spectrum12757 scans: 15551
4	Q8VDJ3	Vigilin OS=Mus musculus GN=Hdlbp PE=1 SV=1	3666	142225	281	167	81	66	8146	1	1	1	784.934	1567.85	2	1567.85	0.0086	0	77.72	1.7e-07	K	DLANIAEVEVSIPAK	L			File34154 Spectrum12972 scans: 15777
4	Q8VDJ3	Vigilin OS=Mus musculus GN=Hdlbp PE=1 SV=1	3666	142225	281	167	81	66	8147	1	1	1	784.934	1567.85	2	1567.85	0.0086	0	85.83	2.7e-08	K	DLANIAEVEVSIPAK	L			File34154 Spectrum12733 scans: 15526
4	Q8VDJ3	Vigilin OS=Mus musculus GN=Hdlbp PE=1 SV=1	3666	142225	281	167	81	66	8148	1	1	1	784.935	1567.85	2	1567.85	0.0089	0	18.77	0.14	K	DLANIAEVEVSIPAK	L			File34154 Spectrum13093 scans: 15904
4	Q8VDJ3	Vigilin OS=Mus musculus GN=Hdlbp PE=1 SV=1	3666	142225	281	167	81	66	8149	1	1	1	523.625	1567.85	3	1567.85	0.0089	0	22.89	0.053	K	DLANIAEVEVSIPAK	L			File34154 Spectrum12873 scans: 15673
4	Q8VDJ3	Vigilin OS=Mus musculus GN=Hdlbp PE=1 SV=1	3666	142225	281	167	81	66	8769	1	1	1	810.942	1619.87	2	1619.86	0.0064	0	5.7	3.2	K	IQIPRPDDPSNQIK	I			File34154 Spectrum4618 scans: 7004
4	Q8VDJ3	Vigilin OS=Mus musculus GN=Hdlbp PE=1 SV=1	3666	142225	281	167	81	66	8770	1	1	1	810.942	1619.87	2	1619.86	0.0066	0	40.6	0.001	K	IQIPRPDDPSNQIK	I			File34154 Spectrum4734 scans: 7126
4	Q8VDJ3	Vigilin OS=Mus musculus GN=Hdlbp PE=1 SV=1	3666	142225	281	167	81	66	8771	1	1	1	810.942	1619.87	2	1619.86	0.0069	0	65.54	3.2e-06	K	IQIPRPDDPSNQIK	I			File34154 Spectrum4851 scans: 7249
4	Q8VDJ3	Vigilin OS=Mus musculus GN=Hdlbp PE=1 SV=1	3666	142225	281	167	81	66	8773	1	1	1	540.964	1619.87	3	1619.86	0.0079	0	16.03	0.28	K	IQIPRPDDPSNQIK	I			File34154 Spectrum4792 scans: 7187
4	Q8VDJ3	Vigilin OS=Mus musculus GN=Hdlbp PE=1 SV=1	3666	142225	281	167	81	66	8774	1	1	1	540.964	1619.87	3	1619.86	0.0082	0	0.38	10	K	IQIPRPDDPSNQIK	I			File34154 Spectrum4443 scans: 6820
4	Q8VDJ3	Vigilin OS=Mus musculus GN=Hdlbp PE=1 SV=1	3666	142225	281	167	81	66	8775	1	1	1	810.943	1619.87	2	1619.86	0.0082	0	45.88	0.00029	K	IQIPRPDDPSNQIK	I			File34154 Spectrum4973 scans: 7377
4	Q8VDJ3	Vigilin OS=Mus musculus GN=Hdlbp PE=1 SV=1	3666	142225	281	167	81	66	8776	1	1	1	810.943	1619.87	2	1619.86	0.0084	0	0.76	9.7	K	IQIPRPDDPSNQIK	I			File34154 Spectrum4947 scans: 7349
4	Q8VDJ3	Vigilin OS=Mus musculus GN=Hdlbp PE=1 SV=1	3666	142225	281	167	81	66	8777	1	1	1	540.965	1619.87	3	1619.86	0.0085	0	17.26	0.22	K	IQIPRPDDPSNQIK	I			File34154 Spectrum4672 scans: 7061
4	Q8VDJ3	Vigilin OS=Mus musculus GN=Hdlbp PE=1 SV=1	3666	142225	281	167	81	66	8778	1	1	1	540.965	1619.87	3	1619.86	0.0092	0	11.73	0.77	K	IQIPRPDDPSNQIK	I			File34154 Spectrum4558 scans: 6941
4	Q8VDJ3	Vigilin OS=Mus musculus GN=Hdlbp PE=1 SV=1	3666	142225	281	167	81	66	8779	1	1	1	540.965	1619.87	3	1619.86	0.0092	0	14.78	0.38	K	IQIPRPDDPSNQIK	I			File34154 Spectrum4912 scans: 7313
4	Q8VDJ3	Vigilin OS=Mus musculus GN=Hdlbp PE=1 SV=1	3666	142225	281	167	81	66	8780	1	1	1	810.949	1619.88	2	1619.86	0.02	0	0.1	9.4	K	IQIPRPDDPSNQIK	I			File34154 Spectrum4392 scans: 6766
4	Q8VDJ3	Vigilin OS=Mus musculus GN=Hdlbp PE=1 SV=1	3666	142225	281	167	81	66	9065	1	1	1	822.872	1643.73	2	1643.72	0.0049	1	44.21	0.00017	K	YKDMNQFGEGEQAK	I			File34154 Spectrum1639 scans: 3843
4	Q8VDJ3	Vigilin OS=Mus musculus GN=Hdlbp PE=1 SV=1	3666	142225	281	167	81	66	9066	1	1	1	548.918	1643.73	3	1643.72	0.0058	1	26.46	0.01	K	YKDMNQFGEGEQAK	I			File34154 Spectrum1597 scans: 3799
4	Q8VDJ3	Vigilin OS=Mus musculus GN=Hdlbp PE=1 SV=1	3666	142225	281	167	81	66	9217	2	0	1	553.312	1656.91	3	1656.91	0.0032	2	5.07	3.1	R	SVMGPKGSRIQQITR	D			File34154 Spectrum8954 scans: 11558
4	Q8VDJ3	Vigilin OS=Mus musculus GN=Hdlbp PE=1 SV=1	3666	142225	281	167	81	66	9219	2	0	1	553.312	1656.91	3	1656.91	0.0043	2	6.85	2.1	R	SVMGPKGSRIQQITR	D			File34154 Spectrum8717 scans: 11309
4	Q8VDJ3	Vigilin OS=Mus musculus GN=Hdlbp PE=1 SV=1	3666	142225	281	167	81	66	9497	1	1	1	842.41	1682.81	2	1682.8	0.0078	0	87.29	2e-08	R	EIAEEYGGVMVSFPR	S			File34154 Spectrum12752 scans: 15546
4	Q8VDJ3	Vigilin OS=Mus musculus GN=Hdlbp PE=1 SV=1	3666	142225	281	167	81	66	9498	1	1	1	842.41	1682.81	2	1682.8	0.0085	0	3.74	4.6	R	EIAEEYGGVMVSFPR	S			File34154 Spectrum12521 scans: 15303
4	Q8VDJ3	Vigilin OS=Mus musculus GN=Hdlbp PE=1 SV=1	3666	142225	281	167	81	66	9499	1	1	1	561.943	1682.81	3	1682.8	0.0088	0	19.11	0.13	R	EIAEEYGGVMVSFPR	S			File34154 Spectrum12775 scans: 15570
4	Q8VDJ3	Vigilin OS=Mus musculus GN=Hdlbp PE=1 SV=1	3666	142225	281	167	81	66	9500	1	1	1	842.411	1682.81	2	1682.8	0.0093	0	96.28	2.6e-09	R	EIAEEYGGVMVSFPR	S			File34154 Spectrum12632 scans: 15420
4	Q8VDJ3	Vigilin OS=Mus musculus GN=Hdlbp PE=1 SV=1	3666	142225	281	167	81	66	9501	1	1	1	842.411	1682.81	2	1682.8	0.0098	0	3.93	4.4	R	EIAEEYGGVMVSFPR	S			File34154 Spectrum12899 scans: 15700
4	Q8VDJ3	Vigilin OS=Mus musculus GN=Hdlbp PE=1 SV=1	3666	142225	281	167	81	66	9502	1	1	1	561.943	1682.81	3	1682.8	0.0101	0	40.94	0.00083	R	EIAEEYGGVMVSFPR	S			File34154 Spectrum12653 scans: 15442
4	Q8VDJ3	Vigilin OS=Mus musculus GN=Hdlbp PE=1 SV=1	3666	142225	281	167	81	66	9668	1	1	1	850.406	1698.8	2	1698.79	0.006	0	19	0.1	R	EIAEEYGGVMVSFPR	S	Oxidation (M)	0.000000000200000.0	File34154 Spectrum10715 scans: 13407
4	Q8VDJ3	Vigilin OS=Mus musculus GN=Hdlbp PE=1 SV=1	3666	142225	281	167	81	66	9669	1	1	1	567.275	1698.8	3	1698.79	0.0098	0	5.57	2.3	R	EIAEEYGGVMVSFPR	S	Oxidation (M)	0.000000000200000.0	File34154 Spectrum10756 scans: 13450
4	Q8VDJ3	Vigilin OS=Mus musculus GN=Hdlbp PE=1 SV=1	3666	142225	281	167	81	66	9975	1	1	1	862.972	1723.93	2	1723.93	0.0048	0	23.39	0.043	K	ASVITQVFHVPLEER	K			File34154 Spectrum14114 scans: 16976
4	Q8VDJ3	Vigilin OS=Mus musculus GN=Hdlbp PE=1 SV=1	3666	142225	281	167	81	66	9976	1	1	1	862.974	1723.93	2	1723.93	0.0077	0	82.6	5.3e-08	K	ASVITQVFHVPLEER	K			File34154 Spectrum14232 scans: 17100
4	Q8VDJ3	Vigilin OS=Mus musculus GN=Hdlbp PE=1 SV=1	3666	142225	281	167	81	66	9978	1	1	1	862.975	1723.94	2	1723.93	0.0098	0	70.18	8.8e-07	K	ASVITQVFHVPLEER	K			File34154 Spectrum14353 scans: 17227
4	Q8VDJ3	Vigilin OS=Mus musculus GN=Hdlbp PE=1 SV=1	3666	142225	281	167	81	66	9979	1	1	1	575.653	1723.94	3	1723.93	0.0099	0	45.95	0.00023	K	ASVITQVFHVPLEER	K			File34154 Spectrum14252 scans: 17121
4	Q8VDJ3	Vigilin OS=Mus musculus GN=Hdlbp PE=1 SV=1	3666	142225	281	167	81	66	9980	1	1	1	575.653	1723.94	3	1723.93	0.0106	0	31.27	0.007	K	ASVITQVFHVPLEER	K			File34154 Spectrum14135 scans: 16998
4	Q8VDJ3	Vigilin OS=Mus musculus GN=Hdlbp PE=1 SV=1	3666	142225	281	167	81	66	9981	1	1	1	575.653	1723.94	3	1723.93	0.0111	0	36.11	0.0023	K	ASVITQVFHVPLEER	K			File34154 Spectrum14372 scans: 17247
4	Q8VDJ3	Vigilin OS=Mus musculus GN=Hdlbp PE=1 SV=1	3666	142225	281	167	81	66	10048	1	1	1	866.963	1731.91	2	1731.9	0.0079	1	36.59	0.0035	R	GEPEKLGQALTEVYAK	A			File34154 Spectrum9313 scans: 11935
4	Q8VDJ3	Vigilin OS=Mus musculus GN=Hdlbp PE=1 SV=1	3666	142225	281	167	81	66	10049	1	1	1	578.312	1731.91	3	1731.9	0.0092	1	24.62	0.054	R	GEPEKLGQALTEVYAK	A			File34154 Spectrum9353 scans: 11977
4	Q8VDJ3	Vigilin OS=Mus musculus GN=Hdlbp PE=1 SV=1	3666	142225	281	167	81	66	10050	1	1	1	866.965	1731.91	2	1731.9	0.0102	1	56.05	3.8e-05	R	GEPEKLGQALTEVYAK	A			File34154 Spectrum9193 scans: 11809
4	Q8VDJ3	Vigilin OS=Mus musculus GN=Hdlbp PE=1 SV=1	3666	142225	281	167	81	66	10051	1	1	1	578.313	1731.92	3	1731.9	0.0127	1	55.32	4.2e-05	R	GEPEKLGQALTEVYAK	A			File34154 Spectrum9233 scans: 11851
4	Q8VDJ3	Vigilin OS=Mus musculus GN=Hdlbp PE=1 SV=1	3666	142225	281	167	81	66	10052	1	1	1	578.314	1731.92	3	1731.9	0.0154	1	23.32	0.068	R	GEPEKLGQALTEVYAK	A			File34154 Spectrum9117 scans: 11729
4	Q8VDJ3	Vigilin OS=Mus musculus GN=Hdlbp PE=1 SV=1	3666	142225	281	167	81	66	10382	1	1	1	588.996	1763.97	3	1763.96	0.0026	2	36.36	0.0019	K	ARHEVLLISAEQDKR	A			File34154 Spectrum3196 scans: 5500
4	Q8VDJ3	Vigilin OS=Mus musculus GN=Hdlbp PE=1 SV=1	3666	142225	281	167	81	66	10383	1	1	1	588.997	1763.97	3	1763.96	0.0047	2	48.66	0.00011	K	ARHEVLLISAEQDKR	A			File34154 Spectrum3097 scans: 5391
4	Q8VDJ3	Vigilin OS=Mus musculus GN=Hdlbp PE=1 SV=1	3666	142225	281	167	81	66	10384	1	1	1	882.992	1763.97	2	1763.96	0.0047	2	2.04	5.1	K	ARHEVLLISAEQDKR	A			File34154 Spectrum2971 scans: 5255
4	Q8VDJ3	Vigilin OS=Mus musculus GN=Hdlbp PE=1 SV=1	3666	142225	281	167	81	66	10387	1	1	1	588.998	1763.97	3	1763.96	0.0067	2	46.99	0.00016	K	ARHEVLLISAEQDKR	A			File34154 Spectrum2982 scans: 5267
4	Q8VDJ3	Vigilin OS=Mus musculus GN=Hdlbp PE=1 SV=1	3666	142225	281	167	81	66	10388	1	1	1	442	1763.97	4	1763.96	0.0073	2	50.05	8e-05	K	ARHEVLLISAEQDKR	A			File34154 Spectrum2941 scans: 5224
4	Q8VDJ3	Vigilin OS=Mus musculus GN=Hdlbp PE=1 SV=1	3666	142225	281	167	81	66	10389	1	1	1	588.998	1763.97	3	1763.96	0.0089	2	52.49	4.3e-05	K	ARHEVLLISAEQDKR	A			File34154 Spectrum2863 scans: 5142
4	Q8VDJ3	Vigilin OS=Mus musculus GN=Hdlbp PE=1 SV=1	3666	142225	281	167	81	66	10390	1	1	1	442	1763.97	4	1763.96	0.0089	2	50.05	7.6e-05	K	ARHEVLLISAEQDKR	A			File34154 Spectrum2704 scans: 4973
4	Q8VDJ3	Vigilin OS=Mus musculus GN=Hdlbp PE=1 SV=1	3666	142225	281	167	81	66	10392	1	1	1	588.999	1763.97	3	1763.96	0.0096	2	41.24	0.00057	K	ARHEVLLISAEQDKR	A			File34154 Spectrum2745 scans: 5017
4	Q8VDJ3	Vigilin OS=Mus musculus GN=Hdlbp PE=1 SV=1	3666	142225	281	167	81	66	10393	1	1	1	882.995	1763.97	2	1763.96	0.0105	2	2.79	4.1	K	ARHEVLLISAEQDKR	A			File34154 Spectrum2826 scans: 5103
4	Q8VDJ3	Vigilin OS=Mus musculus GN=Hdlbp PE=1 SV=1	3666	142225	281	167	81	66	10394	1	1	1	442.001	1763.98	4	1763.96	0.0121	2	69.88	7.4e-07	K	ARHEVLLISAEQDKR	A			File34154 Spectrum2823 scans: 5100
4	Q8VDJ3	Vigilin OS=Mus musculus GN=Hdlbp PE=1 SV=1	3666	142225	281	167	81	66	10451	1	1	1	591.616	1771.83	3	1771.82	0.0069	2	28.61	0.012	R	KYKDMNQFGEGEQAK	I			File34154 Spectrum1262 scans: 3445
4	Q8VDJ3	Vigilin OS=Mus musculus GN=Hdlbp PE=1 SV=1	3666	142225	281	167	81	66	10557	1	1	1	895.414	1788.81	2	1788.81	0.0042	0	64.76	2.4e-06	K	AACLESAQEPAGAWSNK	I			File34154 Spectrum4025 scans: 6381
4	Q8VDJ3	Vigilin OS=Mus musculus GN=Hdlbp PE=1 SV=1	3666	142225	281	167	81	66	10558	1	1	1	895.415	1788.82	2	1788.81	0.0056	0	46.95	0.00015	K	AACLESAQEPAGAWSNK	I			File34154 Spectrum4142 scans: 6504
4	Q8VDJ3	Vigilin OS=Mus musculus GN=Hdlbp PE=1 SV=1	3666	142225	281	167	81	66	10682	1	1	1	903.926	1805.84	2	1805.83	0.0057	0	9.02	1	K	VATLNSEEENDPPTYK	D			File34154 Spectrum2162 scans: 4400
4	Q8VDJ3	Vigilin OS=Mus musculus GN=Hdlbp PE=1 SV=1	3666	142225	281	167	81	66	10684	1	1	1	903.927	1805.84	2	1805.83	0.0075	0	26.77	0.018	K	VATLNSEEENDPPTYK	D			File34154 Spectrum2270 scans: 4516
4	Q8VDJ3	Vigilin OS=Mus musculus GN=Hdlbp PE=1 SV=1	3666	142225	281	167	81	66	11074	1	1	1	619.999	1856.98	3	1856.97	0.0084	1	32.73	0.0072	R	DKFPEVIINFPDPAQK	S			File34154 Spectrum14832 scans: 17730
4	Q8VDJ3	Vigilin OS=Mus musculus GN=Hdlbp PE=1 SV=1	3666	142225	281	167	81	66	11076	1	1	1	929.495	1856.98	2	1856.97	0.0089	1	65.05	4.2e-06	R	DKFPEVIINFPDPAQK	S			File34154 Spectrum14633 scans: 17521
4	Q8VDJ3	Vigilin OS=Mus musculus GN=Hdlbp PE=1 SV=1	3666	142225	281	167	81	66	11077	1	1	1	929.496	1856.98	2	1856.97	0.0095	1	62.9	6.8e-06	R	DKFPEVIINFPDPAQK	S			File34154 Spectrum14512 scans: 17394
4	Q8VDJ3	Vigilin OS=Mus musculus GN=Hdlbp PE=1 SV=1	3666	142225	281	167	81	66	11078	1	1	1	620	1856.98	3	1856.97	0.0096	1	14.96	0.43	R	DKFPEVIINFPDPAQK	S			File34154 Spectrum14714 scans: 17606
4	Q8VDJ3	Vigilin OS=Mus musculus GN=Hdlbp PE=1 SV=1	3666	142225	281	167	81	66	11079	1	1	1	929.496	1856.98	2	1856.97	0.0104	1	62.37	7.5e-06	R	DKFPEVIINFPDPAQK	S			File34154 Spectrum14754 scans: 17648
4	Q8VDJ3	Vigilin OS=Mus musculus GN=Hdlbp PE=1 SV=1	3666	142225	281	167	81	66	11448	1	1	1	958.01	1914.01	2	1913.99	0.0107	0	63.52	6.2e-06	K	IDLPAENSNSETIIITGK	R			File34154 Spectrum9953 scans: 12607
4	Q8VDJ3	Vigilin OS=Mus musculus GN=Hdlbp PE=1 SV=1	3666	142225	281	167	81	66	11449	1	1	1	958.01	1914.01	2	1913.99	0.0112	0	89.94	1.4e-08	K	IDLPAENSNSETIIITGK	R			File34154 Spectrum9833 scans: 12481
4	Q8VDJ3	Vigilin OS=Mus musculus GN=Hdlbp PE=1 SV=1	3666	142225	281	167	81	66	11450	1	1	1	639.009	1914.01	3	1913.99	0.0116	0	0.8	11	K	IDLPAENSNSETIIITGK	R			File34154 Spectrum9821 scans: 12468
4	Q8VDJ3	Vigilin OS=Mus musculus GN=Hdlbp PE=1 SV=1	3666	142225	281	167	81	66	11451	1	1	1	639.01	1914.01	3	1913.99	0.012	0	4.09	5.3	K	IDLPAENSNSETIIITGK	R			File34154 Spectrum9938 scans: 12591
4	Q8VDJ3	Vigilin OS=Mus musculus GN=Hdlbp PE=1 SV=1	3666	142225	281	167	81	66	11453	1	1	1	958.017	1914.02	2	1913.99	0.0243	0	1.33	9.2	K	IDLPAENSNSETIIITGK	R			File34154 Spectrum9731 scans: 12373
4	Q8VDJ3	Vigilin OS=Mus musculus GN=Hdlbp PE=1 SV=1	3666	142225	281	167	81	66	11944	1	1	1	664.028	1989.06	3	1989.05	0.0099	1	80.71	8.5e-08	R	TEIVFTGEKEQLAQAVAR	I			File34154 Spectrum8913 scans: 11515
4	Q8VDJ3	Vigilin OS=Mus musculus GN=Hdlbp PE=1 SV=1	3666	142225	281	167	81	66	11945	1	1	1	995.539	1989.06	2	1989.05	0.0099	1	113.52	4.5e-11	R	TEIVFTGEKEQLAQAVAR	I			File34154 Spectrum8853 scans: 11452
4	Q8VDJ3	Vigilin OS=Mus musculus GN=Hdlbp PE=1 SV=1	3666	142225	281	167	81	66	11947	1	1	1	995.54	1989.07	2	1989.05	0.0128	1	23.31	0.044	R	TEIVFTGEKEQLAQAVAR	I			File34154 Spectrum8735 scans: 11328
4	Q8VDJ3	Vigilin OS=Mus musculus GN=Hdlbp PE=1 SV=1	3666	142225	281	167	81	66	11948	1	1	1	995.54	1989.07	2	1989.05	0.0132	1	19	0.12	R	TEIVFTGEKEQLAQAVAR	I			File34154 Spectrum8730 scans: 11322
4	Q8VDJ3	Vigilin OS=Mus musculus GN=Hdlbp PE=1 SV=1	3666	142225	281	167	81	66	11949	1	1	1	664.03	1989.07	3	1989.05	0.0145	1	52.62	5.1e-05	R	TEIVFTGEKEQLAQAVAR	I			File34154 Spectrum8688 scans: 11278
4	Q8VDJ3	Vigilin OS=Mus musculus GN=Hdlbp PE=1 SV=1	3666	142225	281	167	81	66	11950	1	1	1	664.03	1989.07	3	1989.05	0.0154	1	83.36	4.4e-08	R	TEIVFTGEKEQLAQAVAR	I			File34154 Spectrum8793 scans: 11389
4	Q8VDJ3	Vigilin OS=Mus musculus GN=Hdlbp PE=1 SV=1	3666	142225	281	167	81	66	11951	1	1	1	664.031	1989.07	3	1989.05	0.0194	1	16.05	0.22	R	TEIVFTGEKEQLAQAVAR	I			File34154 Spectrum9042 scans: 11650
4	Q8VDJ3	Vigilin OS=Mus musculus GN=Hdlbp PE=1 SV=1	3666	142225	281	167	81	66	12266	1	1	1	689.349	2065.02	3	2065.01	0.0092	0	86.7	3.3e-08	K	IVGELEQMVSEDVPLDHR	V			File34154 Spectrum14812 scans: 17709
4	Q8VDJ3	Vigilin OS=Mus musculus GN=Hdlbp PE=1 SV=1	3666	142225	281	167	81	66	12267	1	1	1	1033.52	2065.02	2	2065.01	0.0097	0	79.7	1.7e-07	K	IVGELEQMVSEDVPLDHR	V			File34154 Spectrum14852 scans: 17751
4	Q8VDJ3	Vigilin OS=Mus musculus GN=Hdlbp PE=1 SV=1	3666	142225	281	167	81	66	12268	1	1	1	689.349	2065.03	3	2065.01	0.0105	0	8.4	2.2	K	IVGELEQMVSEDVPLDHR	V			File34154 Spectrum14693 scans: 17584
4	Q8VDJ3	Vigilin OS=Mus musculus GN=Hdlbp PE=1 SV=1	3666	142225	281	167	81	66	12269	1	1	1	689.35	2065.03	3	2065.01	0.0124	0	32.65	0.0082	K	IVGELEQMVSEDVPLDHR	V			File34154 Spectrum15047 scans: 17956
4	Q8VDJ3	Vigilin OS=Mus musculus GN=Hdlbp PE=1 SV=1	3666	142225	281	167	81	66	12270	1	1	1	689.35	2065.03	3	2065.01	0.0124	0	77.09	3e-07	K	IVGELEQMVSEDVPLDHR	V			File34154 Spectrum14931 scans: 17834
4	Q8VDJ3	Vigilin OS=Mus musculus GN=Hdlbp PE=1 SV=1	3666	142225	281	167	81	66	12271	1	1	1	1033.52	2065.03	2	2065.01	0.0137	0	55.89	3.9e-05	K	IVGELEQMVSEDVPLDHR	V			File34154 Spectrum14971 scans: 17876
4	Q8VDJ3	Vigilin OS=Mus musculus GN=Hdlbp PE=1 SV=1	3666	142225	281	167	81	66	12299	1	1	1	691.042	2070.1	3	2070.1	0.0079	1	96.11	2.5e-09	K	IDLPAENSNSETIIITGKR	A			File34154 Spectrum8462 scans: 11041
4	Q8VDJ3	Vigilin OS=Mus musculus GN=Hdlbp PE=1 SV=1	3666	142225	281	167	81	66	12300	1	1	1	691.043	2070.11	3	2070.1	0.0123	1	61.83	6.4e-06	K	IDLPAENSNSETIIITGKR	A			File34154 Spectrum8574 scans: 11159
4	Q8VDJ3	Vigilin OS=Mus musculus GN=Hdlbp PE=1 SV=1	3666	142225	281	167	81	66	12360	1	1	1	1041.48	2080.95	2	2080.94	0.0091	0	7.53	1.3	K	APDMSSSEEFPSFGAQVAPK	T			File34154 Spectrum10355 scans: 13029
4	Q8VDJ3	Vigilin OS=Mus musculus GN=Hdlbp PE=1 SV=1	3666	142225	281	167	81	66	12361	1	1	1	694.659	2080.95	3	2080.94	0.0125	0	8.12	1.2	K	APDMSSSEEFPSFGAQVAPK	T			File34154 Spectrum10298 scans: 12969
4	Q8VDJ3	Vigilin OS=Mus musculus GN=Hdlbp PE=1 SV=1	3666	142225	281	167	81	66	12368	1	1	1	694.681	2081.02	3	2081.01	0.0121	0	49.19	0.00016	K	IVGELEQMVSEDVPLDHR	V	Oxidation (M)	0.000000020000000000.0	File34154 Spectrum10893 scans: 13594
4	Q8VDJ3	Vigilin OS=Mus musculus GN=Hdlbp PE=1 SV=1	3666	142225	281	167	81	66	12371	1	1	1	694.681	2081.02	3	2081.01	0.0125	0	18.86	0.17	K	IVGELEQMVSEDVPLDHR	V	Oxidation (M)	0.000000020000000000.0	File34154 Spectrum10775 scans: 13470
4	Q8VDJ3	Vigilin OS=Mus musculus GN=Hdlbp PE=1 SV=1	3666	142225	281	167	81	66	12454	1	1	1	700.38	2098.12	3	2098.12	0.0028	0	1.19	8.2	R	TGVSVEIPPSDSISETVILR	G			File34154 Spectrum14099 scans: 16960
4	Q8VDJ3	Vigilin OS=Mus musculus GN=Hdlbp PE=1 SV=1	3666	142225	281	167	81	66	12456	1	1	1	700.382	2098.12	3	2098.12	0.0083	0	35.5	0.0029	R	TGVSVEIPPSDSISETVILR	G			File34154 Spectrum13693 scans: 16534
4	Q8VDJ3	Vigilin OS=Mus musculus GN=Hdlbp PE=1 SV=1	3666	142225	281	167	81	66	12457	1	1	1	1050.07	2098.12	2	2098.12	0.0086	0	31.4	0.0074	R	TGVSVEIPPSDSISETVILR	G			File34154 Spectrum13674 scans: 16514
4	Q8VDJ3	Vigilin OS=Mus musculus GN=Hdlbp PE=1 SV=1	3666	142225	281	167	81	66	12458	1	1	1	1050.07	2098.13	2	2098.12	0.0093	0	15.5	0.29	R	TGVSVEIPPSDSISETVILR	G			File34154 Spectrum13794 scans: 16640
4	Q8VDJ3	Vigilin OS=Mus musculus GN=Hdlbp PE=1 SV=1	3666	142225	281	167	81	66	12459	1	1	1	700.383	2098.13	3	2098.12	0.0099	0	30.31	0.0096	R	TGVSVEIPPSDSISETVILR	G			File34154 Spectrum13813 scans: 16660
4	Q8VDJ3	Vigilin OS=Mus musculus GN=Hdlbp PE=1 SV=1	3666	142225	281	167	81	66	12460	1	1	1	1050.07	2098.13	2	2098.12	0.0105	0	6.79	2.2	R	TGVSVEIPPSDSISETVILR	G			File34154 Spectrum14272 scans: 17142
4	Q8VDJ3	Vigilin OS=Mus musculus GN=Hdlbp PE=1 SV=1	3666	142225	281	167	81	66	12462	1	1	1	1050.07	2098.13	2	2098.12	0.011	0	3.15	5	R	TGVSVEIPPSDSISETVILR	G			File34154 Spectrum14034 scans: 16892
4	Q8VDJ3	Vigilin OS=Mus musculus GN=Hdlbp PE=1 SV=1	3666	142225	281	167	81	66	12468	1	1	1	1050.07	2098.13	2	2098.12	0.0127	0	3.92	4	R	TGVSVEIPPSDSISETVILR	G			File34154 Spectrum13914 scans: 16766
4	Q8VDJ3	Vigilin OS=Mus musculus GN=Hdlbp PE=1 SV=1	3666	142225	281	167	81	66	12470	1	1	1	700.384	2098.13	3	2098.12	0.013	0	3.34	4.6	R	TGVSVEIPPSDSISETVILR	G			File34154 Spectrum13932 scans: 16785
4	Q8VDJ3	Vigilin OS=Mus musculus GN=Hdlbp PE=1 SV=1	3666	142225	281	167	81	66	12472	1	1	1	700.384	2098.13	3	2098.12	0.0147	0	0.95	8.2	R	TGVSVEIPPSDSISETVILR	G			File34154 Spectrum13581 scans: 16416
4	Q8VDJ3	Vigilin OS=Mus musculus GN=Hdlbp PE=1 SV=1	3666	142225	281	167	81	66	12478	1	1	1	700.727	2099.16	3	2099.15	0.0066	1	36.95	0.0018	R	IIFPAAEDKDQDLITIIGK	E			File34154 Spectrum15680 scans: 18621
4	Q8VDJ3	Vigilin OS=Mus musculus GN=Hdlbp PE=1 SV=1	3666	142225	281	167	81	66	12479	1	1	1	1050.59	2099.16	2	2099.15	0.0074	1	17.02	0.17	R	IIFPAAEDKDQDLITIIGK	E			File34154 Spectrum15597 scans: 18534
4	Q8VDJ3	Vigilin OS=Mus musculus GN=Hdlbp PE=1 SV=1	3666	142225	281	167	81	66	12481	1	1	1	700.728	2099.16	3	2099.15	0.0096	1	57.81	1.4e-05	R	IIFPAAEDKDQDLITIIGK	E			File34154 Spectrum15559 scans: 18494
4	Q8VDJ3	Vigilin OS=Mus musculus GN=Hdlbp PE=1 SV=1	3666	142225	281	167	81	66	13628	1	1	1	792.77	2375.29	3	2375.27	0.0148	0	72.25	3.4e-07	K	EALEALVPVTIEVEVPFDLHR	Y			File34154 Spectrum17698 scans: 20741
4	Q8VDJ3	Vigilin OS=Mus musculus GN=Hdlbp PE=1 SV=1	3666	142225	281	167	81	66	13698	1	1	1	1200.61	2399.2	2	2399.19	0.0128	0	6.73	2.9	K	ITLEGPTEDVNVAQEQIEGMVK	D			File34154 Spectrum15950 scans: 18905
4	Q8VDJ3	Vigilin OS=Mus musculus GN=Hdlbp PE=1 SV=1	3666	142225	281	167	81	66	13700	1	1	1	800.741	2399.2	3	2399.19	0.013	0	57	2.7e-05	K	ITLEGPTEDVNVAQEQIEGMVK	D			File34154 Spectrum16044 scans: 19004
4	Q8VDJ3	Vigilin OS=Mus musculus GN=Hdlbp PE=1 SV=1	3666	142225	281	167	81	66	13701	1	1	1	800.741	2399.2	3	2399.19	0.013	0	48.7	0.00018	K	ITLEGPTEDVNVAQEQIEGMVK	D			File34154 Spectrum15930 scans: 18884
4	Q8VDJ3	Vigilin OS=Mus musculus GN=Hdlbp PE=1 SV=1	3666	142225	281	167	81	66	13778	1	1	1	809.421	2425.24	3	2425.24	0.0009	0	6.78	2.5	R	IQEIIEDLEAQVTVECAIPQK	F			File34154 Spectrum17056 scans: 20067
4	Q8VDJ3	Vigilin OS=Mus musculus GN=Hdlbp PE=1 SV=1	3666	142225	281	167	81	66	13780	1	1	1	809.424	2425.25	3	2425.24	0.0092	0	24.83	0.037	R	IQEIIEDLEAQVTVECAIPQK	F			File34154 Spectrum16949 scans: 19954
4	Q8VDJ3	Vigilin OS=Mus musculus GN=Hdlbp PE=1 SV=1	3666	142225	281	167	81	66	13781	1	1	1	1213.63	2425.25	2	2425.24	0.012	0	17.56	0.2	R	IQEIIEDLEAQVTVECAIPQK	F			File34154 Spectrum16963 scans: 19969
4	Q8VDJ3	Vigilin OS=Mus musculus GN=Hdlbp PE=1 SV=1	3666	142225	281	167	81	66	14208	1	1	1	868.444	2602.31	3	2602.3	0.0118	1	0.7	10	R	EESNTKIDLPAENSNSETIIITGK	R			File34154 Spectrum8958 scans: 11562
4	Q8VDJ3	Vigilin OS=Mus musculus GN=Hdlbp PE=1 SV=1	3666	142225	281	167	81	66	14295	1	1	1	880.469	2638.39	3	2638.37	0.015	1	8.21	1.4	R	TGVSVEIPPSDSISETVILRGEPEK	L			File34154 Spectrum12413 scans: 15190
4	Q8VDJ3	Vigilin OS=Mus musculus GN=Hdlbp PE=1 SV=1	3666	142225	281	167	81	66	14298	1	1	1	880.474	2638.4	3	2638.37	0.0288	1	0.52	7.8	R	TGVSVEIPPSDSISETVILRGEPEK	L			File34154 Spectrum13104 scans: 15915
4	Q8VDJ3	Vigilin OS=Mus musculus GN=Hdlbp PE=1 SV=1	3666	142225	281	167	81	66	14379	1	1	1	668.365	2669.43	4	2669.43	0.0028	2	4.35	2.4	R	IIFPAAEDKDQDLITIIGKEDAVR	E			File34154 Spectrum15563 scans: 18498
4	Q8VDJ3	Vigilin OS=Mus musculus GN=Hdlbp PE=1 SV=1	3666	142225	281	167	81	66	14380	1	1	1	890.819	2669.44	3	2669.43	0.0082	2	96.03	1.6e-09	R	IIFPAAEDKDQDLITIIGKEDAVR	E			File34154 Spectrum15657 scans: 18597
4	Q8VDJ3	Vigilin OS=Mus musculus GN=Hdlbp PE=1 SV=1	3666	142225	281	167	81	66	14382	1	1	1	668.367	2669.44	4	2669.43	0.0133	2	53.45	2.8e-05	R	IIFPAAEDKDQDLITIIGKEDAVR	E			File34154 Spectrum15678 scans: 18619
4	Q8VDJ3	Vigilin OS=Mus musculus GN=Hdlbp PE=1 SV=1	3666	142225	281	167	81	66	14383	1	1	1	890.821	2669.44	3	2669.43	0.0134	2	67.02	1.2e-06	R	IIFPAAEDKDQDLITIIGKEDAVR	E			File34154 Spectrum15777 scans: 18723
4	Q8VDJ3	Vigilin OS=Mus musculus GN=Hdlbp PE=1 SV=1	3666	142225	281	167	81	66	14385	1	1	1	668.368	2669.44	4	2669.43	0.0148	2	36.41	0.0014	R	IIFPAAEDKDQDLITIIGKEDAVR	E			File34154 Spectrum15794 scans: 18741
4	Q8VDJ3	Vigilin OS=Mus musculus GN=Hdlbp PE=1 SV=1	3666	142225	281	167	81	66	14637	1	1	1	934.46	2800.36	3	2800.34	0.0147	1	8.27	1.7	K	VATLNSEEENDPPTYKDAFPPLPEK	A			File34154 Spectrum10233 scans: 12901
4	Q8VDJ3	Vigilin OS=Mus musculus GN=Hdlbp PE=1 SV=1	3666	142225	281	167	81	66	14638	1	1	1	934.46	2800.36	3	2800.34	0.0151	1	8.86	1.5	K	VATLNSEEENDPPTYKDAFPPLPEK	A			File34154 Spectrum10353 scans: 13027
4	Q8VDJ3	Vigilin OS=Mus musculus GN=Hdlbp PE=1 SV=1	3666	142225	281	167	81	66	14639	1	1	1	934.461	2800.36	3	2800.34	0.0161	1	21.44	0.083	K	VATLNSEEENDPPTYKDAFPPLPEK	A			File34154 Spectrum9873 scans: 12523
4	Q8VDJ3	Vigilin OS=Mus musculus GN=Hdlbp PE=1 SV=1	3666	142225	281	167	81	66	14640	1	1	1	934.461	2800.36	3	2800.34	0.0176	1	16.17	0.28	K	VATLNSEEENDPPTYKDAFPPLPEK	A			File34154 Spectrum9993 scans: 12649
4	Q8VDJ3	Vigilin OS=Mus musculus GN=Hdlbp PE=1 SV=1	3666	142225	281	167	81	66	14641	1	1	1	701.098	2800.36	4	2800.34	0.018	1	13.87	0.49	K	VATLNSEEENDPPTYKDAFPPLPEK	A			File34154 Spectrum9957 scans: 12611
4	Q8VDJ3	Vigilin OS=Mus musculus GN=Hdlbp PE=1 SV=1	3666	142225	281	167	81	66	14764	1	1	1	958.169	2871.49	3	2871.48	0.0036	2	1.04	7.9	K	IREESNTKIDLPAENSNSETIIITGK	R			File34154 Spectrum8497 scans: 11078
4	Q8VDJ3	Vigilin OS=Mus musculus GN=Hdlbp PE=1 SV=1	3666	142225	281	167	81	66	14767	1	1	1	958.171	2871.49	3	2871.48	0.0097	2	7.96	1.5	K	IREESNTKIDLPAENSNSETIIITGK	R			File34154 Spectrum8387 scans: 10962
4	Q8VDJ3	Vigilin OS=Mus musculus GN=Hdlbp PE=1 SV=1	3666	142225	281	167	81	66	14769	1	1	1	718.881	2871.5	4	2871.48	0.0128	2	42.85	0.00048	K	IREESNTKIDLPAENSNSETIIITGK	R			File34154 Spectrum8364 scans: 10938
4	Q8VDJ3	Vigilin OS=Mus musculus GN=Hdlbp PE=1 SV=1	3666	142225	281	167	81	66	14770	1	1	1	718.881	2871.5	4	2871.48	0.0136	2	15	0.29	K	IREESNTKIDLPAENSNSETIIITGK	R			File34154 Spectrum8481 scans: 11061
4	Q8VDJ3	Vigilin OS=Mus musculus GN=Hdlbp PE=1 SV=1	3666	142225	281	167	81	66	14944	1	1	1	749.343	2993.34	4	2993.34	0.0052	1	25.66	0.011	K	FPDREENPVHSVEPSIQENGDEAGEGR	E			File34154 Spectrum4810 scans: 7205
4	Q8VDJ3	Vigilin OS=Mus musculus GN=Hdlbp PE=1 SV=1	3666	142225	281	167	81	66	14945	1	1	1	749.343	2993.34	4	2993.34	0.0059	1	21.64	0.028	K	FPDREENPVHSVEPSIQENGDEAGEGR	E			File34154 Spectrum4943 scans: 7345
4	Q8VDJ3	Vigilin OS=Mus musculus GN=Hdlbp PE=1 SV=1	3666	142225	281	167	81	66	14946	1	1	1	998.79	2993.35	3	2993.34	0.0096	1	10.85	0.35	K	FPDREENPVHSVEPSIQENGDEAGEGR	E			File34154 Spectrum4827 scans: 7223
4	Q8VDJ3	Vigilin OS=Mus musculus GN=Hdlbp PE=1 SV=1	3666	142225	281	167	81	66	14947	1	1	1	998.79	2993.35	3	2993.34	0.0109	1	7.32	0.79	K	FPDREENPVHSVEPSIQENGDEAGEGR	E			File34154 Spectrum4464 scans: 6842
4	Q8VDJ3	Vigilin OS=Mus musculus GN=Hdlbp PE=1 SV=1	3666	142225	281	167	81	66	14948	1	1	1	998.791	2993.35	3	2993.34	0.0136	1	7.82	0.78	K	FPDREENPVHSVEPSIQENGDEAGEGR	E			File34154 Spectrum4585 scans: 6969
4	Q8VDJ3	Vigilin OS=Mus musculus GN=Hdlbp PE=1 SV=1	3666	142225	281	167	81	66	14949	1	1	1	749.345	2993.35	4	2993.34	0.0138	1	33.83	0.0019	K	FPDREENPVHSVEPSIQENGDEAGEGR	E			File34154 Spectrum4462 scans: 6840
4	Q8VDJ3	Vigilin OS=Mus musculus GN=Hdlbp PE=1 SV=1	3666	142225	281	167	81	66	14950	1	1	1	998.792	2993.35	3	2993.34	0.0147	1	10.08	0.47	K	FPDREENPVHSVEPSIQENGDEAGEGR	E			File34154 Spectrum4698 scans: 7088
4	Q8VDJ3	Vigilin OS=Mus musculus GN=Hdlbp PE=1 SV=1	3666	142225	281	167	81	66	14951	1	1	1	749.347	2993.36	4	2993.34	0.0206	1	20.38	0.044	K	FPDREENPVHSVEPSIQENGDEAGEGR	E			File34154 Spectrum4584 scans: 6968
4	Q8VDJ3	Vigilin OS=Mus musculus GN=Hdlbp PE=1 SV=1	3666	142225	281	167	81	66	15208	1	1	1	1095.5	3283.48	3	3283.46	0.0144	1	9.14	0.5	R	DAPWTSNSSEKAPDMSSSEEFPSFGAQVAPK	T			File34154 Spectrum12213 scans: 14980
4	Q8VDJ3	Vigilin OS=Mus musculus GN=Hdlbp PE=1 SV=1	3666	142225	281	167	81	66	15283	1	1	1	843.66	3370.61	4	3370.6	0.015	1	47.29	0.00017	R	LEHEVNIQFPDKDDGNQPQDQITITGYEK	N			File34154 Spectrum10433 scans: 13111
4	Q8VDJ3	Vigilin OS=Mus musculus GN=Hdlbp PE=1 SV=1	3666	142225	281	167	81	66	15284	1	1	1	1124.54	3370.61	3	3370.6	0.0165	1	63.48	4.2e-06	R	LEHEVNIQFPDKDDGNQPQDQITITGYEK	N			File34154 Spectrum10434 scans: 13112
4	Q8VDJ3	Vigilin OS=Mus musculus GN=Hdlbp PE=1 SV=1	3666	142225	281	167	81	66	15285	1	1	1	843.66	3370.61	4	3370.6	0.0172	1	27.13	0.018	R	LEHEVNIQFPDKDDGNQPQDQITITGYEK	N			File34154 Spectrum10677 scans: 13367
4	Q8VDJ3	Vigilin OS=Mus musculus GN=Hdlbp PE=1 SV=1	3666	142225	281	167	81	66	15286	1	1	1	843.66	3370.61	4	3370.6	0.0172	1	50.23	9e-05	R	LEHEVNIQFPDKDDGNQPQDQITITGYEK	N			File34154 Spectrum10554 scans: 13238
4	Q8VDJ3	Vigilin OS=Mus musculus GN=Hdlbp PE=1 SV=1	3666	142225	281	167	81	66	15287	1	1	1	843.66	3370.61	4	3370.6	0.0172	1	67.83	1.6e-06	R	LEHEVNIQFPDKDDGNQPQDQITITGYEK	N			File34154 Spectrum10313 scans: 12985
4	Q8VDJ3	Vigilin OS=Mus musculus GN=Hdlbp PE=1 SV=1	3666	142225	281	167	81	66	15288	1	1	1	1124.54	3370.61	3	3370.6	0.0176	1	60.71	7.9e-06	R	LEHEVNIQFPDKDDGNQPQDQITITGYEK	N			File34154 Spectrum10315 scans: 12987
4	Q8VDJ3	Vigilin OS=Mus musculus GN=Hdlbp PE=1 SV=1	3666	142225	281	167	81	66	15289	1	1	1	843.661	3370.61	4	3370.6	0.0186	1	0.91	7.6	R	LEHEVNIQFPDKDDGNQPQDQITITGYEK	N			File34154 Spectrum10199 scans: 12865
4	Q8VDJ3	Vigilin OS=Mus musculus GN=Hdlbp PE=1 SV=1	3666	142225	281	167	81	66	15290	1	1	1	1124.55	3370.62	3	3370.6	0.0198	1	16.89	0.19	R	LEHEVNIQFPDKDDGNQPQDQITITGYEK	N			File34154 Spectrum10556 scans: 13240
4	Q8VDJ3	Vigilin OS=Mus musculus GN=Hdlbp PE=1 SV=1	3666	142225	281	167	81	66	15291	1	1	1	843.661	3370.62	4	3370.6	0.0206	1	0.9	7.8	R	LEHEVNIQFPDKDDGNQPQDQITITGYEK	N			File34154 Spectrum10804 scans: 13500
4	Q8VDJ3	Vigilin OS=Mus musculus GN=Hdlbp PE=1 SV=1	3666	142225	281	167	81	66	15403	1	1	1	921.957	3683.8	4	3683.79	0.0116	1	57.17	1.9e-05	K	VHIEFTEGEDKITLEGPTEDVNVAQEQIEGMVK	D			File34154 Spectrum16735 scans: 19730
4	Q8VDJ3	Vigilin OS=Mus musculus GN=Hdlbp PE=1 SV=1	3666	142225	281	167	81	66	15591	1	1	1	771.766	3853.79	5	3853.78	0.0162	2	6.38	1.4	R	DYNVQIKFPDREENPVHSVEPSIQENGDEAGEGR	E			File34154 Spectrum9318 scans: 11940
4	Q8VDJ3	Vigilin OS=Mus musculus GN=Hdlbp PE=1 SV=1	3666	142225	281	167	81	66	15592	1	1	1	964.456	3853.8	4	3853.78	0.0177	2	37.11	0.0012	R	DYNVQIKFPDREENPVHSVEPSIQENGDEAGEGR	E			File34154 Spectrum9415 scans: 12042
4	Q8VDJ3	Vigilin OS=Mus musculus GN=Hdlbp PE=1 SV=1	3666	142225	281	167	81	66	15593	1	1	1	964.457	3853.8	4	3853.78	0.0194	2	3.29	2.9	R	DYNVQIKFPDREENPVHSVEPSIQENGDEAGEGR	E			File34154 Spectrum9299 scans: 11920
4	Q8VDJ3	Vigilin OS=Mus musculus GN=Hdlbp PE=1 SV=1	3666	142225	281	167	81	66	15594	1	1	1	771.767	3853.8	5	3853.78	0.0199	2	16.52	0.14	R	DYNVQIKFPDREENPVHSVEPSIQENGDEAGEGR	E			File34154 Spectrum9434 scans: 12062
连接蛋白	A2ASS6	Titin OS=Mus musculus GN=Ttn PE=1 SV=1	2518	3933362	262	40	219	33	4	7	1	1	350.243	698.472	2	698.48	-0.0087	1	9.08	0.89	R	ILARVK	G			File34154 Spectrum5745 scans: 8187
5	A2ASS6	Titin OS=Mus musculus GN=Ttn PE=1 SV=1	2518	3933362	262	40	219	33	6	1	1	1	350.723	699.43	2	699.428	0.0025	0	32.04	0.0078	R	LIGELR	L			File34154 Spectrum2931 scans: 5213
5	A2ASS6	Titin OS=Mus musculus GN=Ttn PE=1 SV=1	2518	3933362	262	40	219	33	21	5	0	1	356.261	710.508	2	710.505	0.0025	1	15.35	0.031	R	LKIPIK	G			File34154 Spectrum1754 scans: 3965
5	A2ASS6	Titin OS=Mus musculus GN=Ttn PE=1 SV=1	2518	3933362	262	40	219	33	22	4	0	1	356.261	710.508	2	710.505	0.0026	1	16.62	0.023	R	LKIPIK	G			File34154 Spectrum1637 scans: 3841
5	A2ASS6	Titin OS=Mus musculus GN=Ttn PE=1 SV=1	2518	3933362	262	40	219	33	36	4	1	1	359.23	716.446	2	716.455	-0.0082	1	0.74	9	K	KLTSLR	L			File34154 Spectrum1844 scans: 4061
5	A2ASS6	Titin OS=Mus musculus GN=Ttn PE=1 SV=1	2518	3933362	262	40	219	33	44	4	0	1	361.217	720.42	2	720.417	0.0027	0	9.44	1.2	R	IYALNK	A			File34154 Spectrum1674 scans: 3880
5	A2ASS6	Titin OS=Mus musculus GN=Ttn PE=1 SV=1	2518	3933362	262	40	219	33	45	8	0	1	361.217	720.42	2	720.417	0.0034	0	1.4	7.5	R	IYALNK	A			File34154 Spectrum1561 scans: 3759
5	A2ASS6	Titin OS=Mus musculus GN=Ttn PE=1 SV=1	2518	3933362	262	40	219	33	90	5	1	1	364.241	726.468	2	726.475	-0.0074	0	12.64	0.2	R	ILTKPR	S			File34154 Spectrum2000 scans: 4227
5	A2ASS6	Titin OS=Mus musculus GN=Ttn PE=1 SV=1	2518	3933362	262	40	219	33	94	1	1	1	364.738	727.462	2	727.459	0.0023	0	23.3	0.057	K	VVEIIR	E			File34154 Spectrum2976 scans: 5260
5	A2ASS6	Titin OS=Mus musculus GN=Ttn PE=1 SV=1	2518	3933362	262	40	219	33	96	1	1	1	364.739	727.463	2	727.459	0.0039	0	30.6	0.011	K	VVEIIR	E			File34154 Spectrum4369 scans: 6742
5	A2ASS6	Titin OS=Mus musculus GN=Ttn PE=1 SV=1	2518	3933362	262	40	219	33	97	1	1	1	364.739	727.464	2	727.459	0.0049	0	25.27	0.036	K	VVEIIR	E			File34154 Spectrum4487 scans: 6866
5	A2ASS6	Titin OS=Mus musculus GN=Ttn PE=1 SV=1	2518	3933362	262	40	219	33	102	1	1	1	365.231	728.448	2	728.443	0.0044	0	24.51	0.063	R	VELQIK	E			File34154 Spectrum2817 scans: 5093
5	A2ASS6	Titin OS=Mus musculus GN=Ttn PE=1 SV=1	2518	3933362	262	40	219	33	105	1	1	1	365.249	728.483	2	728.48	0.003	0	29.32	0.0091	K	LVVTGLK	E			File34154 Spectrum3373 scans: 5694
5	A2ASS6	Titin OS=Mus musculus GN=Ttn PE=1 SV=1	2518	3933362	262	40	219	33	114	4	1	1	366.226	730.437	2	730.434	0.003	0	5.86	3.8	K	ATITIGR	K			File34154 Spectrum1576 scans: 3776
5	A2ASS6	Titin OS=Mus musculus GN=Ttn PE=1 SV=1	2518	3933362	262	40	219	33	116	1	1	1	366.709	731.404	2	731.4	0.0035	0	24.62	0.062	R	IMVDVR	F			File34154 Spectrum2556 scans: 4817
5	A2ASS6	Titin OS=Mus musculus GN=Ttn PE=1 SV=1	2518	3933362	262	40	219	33	117	5	1	1	366.72	731.425	2	731.422	0.003	0	4.47	6.1	K	IDIPFK	G			File34154 Spectrum5579 scans: 8013
5	A2ASS6	Titin OS=Mus musculus GN=Ttn PE=1 SV=1	2518	3933362	262	40	219	33	119	1	1	1	366.72	731.426	2	731.422	0.0037	0	3.53	8.1	K	IDIPFK	G			File34154 Spectrum7613 scans: 10149
5	A2ASS6	Titin OS=Mus musculus GN=Ttn PE=1 SV=1	2518	3933362	262	40	219	33	121	1	1	1	366.721	731.428	2	731.422	0.006	0	14.93	0.55	K	IDIPFK	G			File34154 Spectrum7492 scans: 10022
5	A2ASS6	Titin OS=Mus musculus GN=Ttn PE=1 SV=1	2518	3933362	262	40	219	33	122	5	1	1	366.721	731.428	2	731.422	0.0066	0	14.49	0.61	K	IDIPFK	G			File34154 Spectrum7364 scans: 9888
5	A2ASS6	Titin OS=Mus musculus GN=Ttn PE=1 SV=1	2518	3933362	262	40	219	33	198	1	1	1	377.249	752.484	2	752.48	0.004	0	1.19	0.76	K	IPVPVTK	K			File34154 Spectrum3615 scans: 5950
5	A2ASS6	Titin OS=Mus musculus GN=Ttn PE=1 SV=1	2518	3933362	262	40	219	33	280	1	1	1	384.736	767.457	2	767.454	0.0032	0	4.76	1.6	R	GVPVPTAK	W			File34154 Spectrum1289 scans: 3473
5	A2ASS6	Titin OS=Mus musculus GN=Ttn PE=1 SV=1	2518	3933362	262	40	219	33	310	3	1	1	388.212	774.409	2	774.398	0.0103	1	7.95	3.3	K	IERSDR	I			File34154 Spectrum1661 scans: 3866
5	A2ASS6	Titin OS=Mus musculus GN=Ttn PE=1 SV=1	2518	3933362	262	40	219	33	371	1	1	1	396.724	791.433	2	791.429	0.0037	0	23.21	0.063	K	SAFVNVR	V			File34154 Spectrum2317 scans: 4565
5	A2ASS6	Titin OS=Mus musculus GN=Ttn PE=1 SV=1	2518	3933362	262	40	219	33	512	3	1	1	407.265	812.515	2	812.512	0.0028	0	6.14	1.1	K	LIIEGIR	L			File34154 Spectrum6713 scans: 9204
5	A2ASS6	Titin OS=Mus musculus GN=Ttn PE=1 SV=1	2518	3933362	262	40	219	33	513	1	1	1	407.265	812.516	2	812.512	0.0045	0	27.14	0.0086	K	LIIEGIR	L			File34154 Spectrum6594 scans: 9079
5	A2ASS6	Titin OS=Mus musculus GN=Ttn PE=1 SV=1	2518	3933362	262	40	219	33	520	9	1	1	407.745	813.475	2	813.482	-0.0074	1	7.69	2.3	R	IRSVSPR	S			File34154 Spectrum1583 scans: 3783
5	A2ASS6	Titin OS=Mus musculus GN=Ttn PE=1 SV=1	2518	3933362	262	40	219	33	528	4	1	1	407.775	813.536	2	813.532	0.004	0	0.61	3	K	LLAGITVK	A			File34154 Spectrum5605 scans: 8040
5	A2ASS6	Titin OS=Mus musculus GN=Ttn PE=1 SV=1	2518	3933362	262	40	219	33	591	4	1	1	413.247	824.479	2	824.476	0.0032	0	5.05	1.8	R	LHVETVK	I			File34154 Spectrum1028 scans: 3199
5	A2ASS6	Titin OS=Mus musculus GN=Ttn PE=1 SV=1	2518	3933362	262	40	219	33	726	8	1	1	422.744	843.474	2	843.464	0.0107	0	7.12	3.8	K	IAGSLPMR	V			File34154 Spectrum1274 scans: 3458
5	A2ASS6	Titin OS=Mus musculus GN=Ttn PE=1 SV=1	2518	3933362	262	40	219	33	727	8	1	1	422.745	843.475	2	843.464	0.0114	0	6.16	4.7	K	IAGSLPMR	V			File34154 Spectrum2515 scans: 4774
5	A2ASS6	Titin OS=Mus musculus GN=Ttn PE=1 SV=1	2518	3933362	262	40	219	33	729	5	1	1	422.75	843.485	2	843.493	-0.0074	1	4.84	5.7	R	IRIEGTR	G			File34154 Spectrum2218 scans: 4461
5	A2ASS6	Titin OS=Mus musculus GN=Ttn PE=1 SV=1	2518	3933362	262	40	219	33	773	4	1	1	425.726	849.438	2	849.438	0.0003	0	8.73	2.4	R	LQSMTVR	Q	Oxidation (M)	0.0002000.0	File34154 Spectrum1863 scans: 4081
5	A2ASS6	Titin OS=Mus musculus GN=Ttn PE=1 SV=1	2518	3933362	262	40	219	33	870	1	1	1	435.789	869.563	2	869.559	0.0044	0	12.33	0.23	K	LIEGLVVK	A			File34154 Spectrum6478 scans: 8957
5	A2ASS6	Titin OS=Mus musculus GN=Ttn PE=1 SV=1	2518	3933362	262	40	219	33	873	2	1	1	436.255	870.496	2	870.492	0.0033	0	7.02	2.3	K	VGIDNVVR	K			File34154 Spectrum3153 scans: 5453
5	A2ASS6	Titin OS=Mus musculus GN=Ttn PE=1 SV=1	2518	3933362	262	40	219	33	896	1	1	1	437.253	872.492	2	872.483	0.0096	2	9.29	1.7	K	RDKEGIR	W			File34154 Spectrum2820 scans: 5096
5	A2ASS6	Titin OS=Mus musculus GN=Ttn PE=1 SV=1	2518	3933362	262	40	219	33	898	1	1	1	437.266	872.517	2	872.512	0.0047	0	16.66	0.3	R	NTILWVK	E			File34154 Spectrum7973 scans: 10527
5	A2ASS6	Titin OS=Mus musculus GN=Ttn PE=1 SV=1	2518	3933362	262	40	219	33	962	1	1	1	440.253	878.491	2	878.486	0.0054	0	19.06	0.11	K	DLVYTLR	I			File34154 Spectrum6092 scans: 8552
5	A2ASS6	Titin OS=Mus musculus GN=Ttn PE=1 SV=1	2518	3933362	262	40	219	33	1026	1	1	1	449.282	896.549	2	896.544	0.0045	0	6.63	0.62	K	IVVEKPGR	I			File34154 Spectrum4874 scans: 7273
5	A2ASS6	Titin OS=Mus musculus GN=Ttn PE=1 SV=1	2518	3933362	262	40	219	33	1027	1	1	1	449.282	896.549	2	896.544	0.0047	0	7.19	0.54	K	IVVEKPGR	I			File34154 Spectrum4993 scans: 7398
5	A2ASS6	Titin OS=Mus musculus GN=Ttn PE=1 SV=1	2518	3933362	262	40	219	33	1029	1	1	1	449.727	897.439	2	897.434	0.0047	0	24.1	0.033	K	GNEYIFR	V			File34154 Spectrum4426 scans: 6802
5	A2ASS6	Titin OS=Mus musculus GN=Ttn PE=1 SV=1	2518	3933362	262	40	219	33	1057	3	1	1	450.775	899.536	2	899.544	-0.008	1	0.8	10	K	VVVAADKAK	E			File34154 Spectrum12863 scans: 15662
5	A2ASS6	Titin OS=Mus musculus GN=Ttn PE=1 SV=1	2518	3933362	262	40	219	33	1058	2	1	1	450.776	899.537	2	899.533	0.0047	0	10.25	1.1	K	VLIAEEVK	R			File34154 Spectrum5376 scans: 7800
5	A2ASS6	Titin OS=Mus musculus GN=Ttn PE=1 SV=1	2518	3933362	262	40	219	33	1059	7	1	1	450.776	899.538	2	899.533	0.0053	0	6.76	2.4	K	VLIAEEVK	R			File34154 Spectrum5255 scans: 7673
5	A2ASS6	Titin OS=Mus musculus GN=Ttn PE=1 SV=1	2518	3933362	262	40	219	33	1081	1	1	1	451.772	901.529	2	901.523	0.0057	0	27.25	0.025	R	VTLVDVTR	N			File34154 Spectrum4264 scans: 6632
5	A2ASS6	Titin OS=Mus musculus GN=Ttn PE=1 SV=1	2518	3933362	262	40	219	33	1105	1	1	1	453.241	904.468	2	904.465	0.0026	0	12.13	1.1	K	WSVVAESK	V			File34154 Spectrum3042 scans: 5330
5	A2ASS6	Titin OS=Mus musculus GN=Ttn PE=1 SV=1	2518	3933362	262	40	219	33	1117	1	1	1	453.74	905.466	2	905.461	0.0049	0	5.01	5.1	K	NTATVSWK	R			File34154 Spectrum2066 scans: 4297
5	A2ASS6	Titin OS=Mus musculus GN=Ttn PE=1 SV=1	2518	3933362	262	40	219	33	1133	2	1	1	454.219	906.423	2	906.423	0.0002	0	0.13	8.6	R	DSGVITCR	A			File34154 Spectrum982 scans: 3151
5	A2ASS6	Titin OS=Mus musculus GN=Ttn PE=1 SV=1	2518	3933362	262	40	219	33	1148	1	1	1	455.24	908.465	2	908.46	0.0049	0	26.15	0.025	R	FTNITGEK	M			File34154 Spectrum1499 scans: 3694
5	A2ASS6	Titin OS=Mus musculus GN=Ttn PE=1 SV=1	2518	3933362	262	40	219	33	1156	1	1	1	455.313	908.612	2	908.606	0.006	0	14.99	0.032	R	VLGIPVIAK	D			File34154 Spectrum9838 scans: 12486
5	A2ASS6	Titin OS=Mus musculus GN=Ttn PE=1 SV=1	2518	3933362	262	40	219	33	1157	1	1	1	455.313	908.612	2	908.606	0.0062	0	0.34	0.92	R	VLGIPVIAK	D			File34154 Spectrum9720 scans: 12362
5	A2ASS6	Titin OS=Mus musculus GN=Ttn PE=1 SV=1	2518	3933362	262	40	219	33	1176	1	1	1	456.303	910.59	2	910.585	0.0053	0	15.68	0.045	R	SLAVPIIAK	D			File34154 Spectrum7768 scans: 10312
5	A2ASS6	Titin OS=Mus musculus GN=Ttn PE=1 SV=1	2518	3933362	262	40	219	33	1177	1	1	1	456.303	910.591	2	910.585	0.0054	0	18.8	0.022	R	SLAVPIIAK	D			File34154 Spectrum7647 scans: 10185
5	A2ASS6	Titin OS=Mus musculus GN=Ttn PE=1 SV=1	2518	3933362	262	40	219	33	1193	1	1	1	457.748	913.482	2	913.477	0.0046	0	14.99	0.24	R	GEFGIVHR	C			File34154 Spectrum2402 scans: 4655
5	A2ASS6	Titin OS=Mus musculus GN=Ttn PE=1 SV=1	2518	3933362	262	40	219	33	1200	1	1	1	458.262	914.509	2	914.507	0.0017	0	7.88	3	K	APEVTAVTK	D			File34154 Spectrum1141 scans: 3318
5	A2ASS6	Titin OS=Mus musculus GN=Ttn PE=1 SV=1	2518	3933362	262	40	219	33	1210	1	1	1	458.756	915.497	2	915.493	0.0044	0	11.06	1.3	R	NSILWQR	V			File34154 Spectrum5421 scans: 7847
5	A2ASS6	Titin OS=Mus musculus GN=Ttn PE=1 SV=1	2518	3933362	262	40	219	33	1217	2	1	1	459.248	916.482	2	916.477	0.0055	0	10.77	1.4	K	GVEFNVPR	L			File34154 Spectrum4348 scans: 6720
5	A2ASS6	Titin OS=Mus musculus GN=Ttn PE=1 SV=1	2518	3933362	262	40	219	33	1220	3	1	1	459.269	916.523	2	916.516	0.0066	1	12.37	0.8	R	LIIKDCR	L			File34154 Spectrum5434 scans: 7861
5	A2ASS6	Titin OS=Mus musculus GN=Ttn PE=1 SV=1	2518	3933362	262	40	219	33	1226	1	1	1	459.768	917.522	2	917.518	0.0038	0	25.5	0.035	K	ITLTDVTR	N			File34154 Spectrum4227 scans: 6593
5	A2ASS6	Titin OS=Mus musculus GN=Ttn PE=1 SV=1	2518	3933362	262	40	219	33	1257	1	1	1	465.714	929.413	2	929.407	0.006	0	8.52	0.49	K	GCEYVFR	V			File34154 Spectrum3442 scans: 5766
5	A2ASS6	Titin OS=Mus musculus GN=Ttn PE=1 SV=1	2518	3933362	262	40	219	33	1258	1	1	1	465.745	929.475	2	929.472	0.0029	0	27.44	0.019	R	HQYVVER	R			File34154 Spectrum811 scans: 2971
5	A2ASS6	Titin OS=Mus musculus GN=Ttn PE=1 SV=1	2518	3933362	262	40	219	33	1286	1	1	1	467.262	932.51	2	932.508	0.0025	0	20.79	0.13	K	IIEFGQAR	Q			File34154 Spectrum4123 scans: 6484
5	A2ASS6	Titin OS=Mus musculus GN=Ttn PE=1 SV=1	2518	3933362	262	40	219	33	1287	1	1	1	467.263	932.512	2	932.508	0.0037	0	40.21	0.0013	K	IIEFGQAR	Q			File34154 Spectrum4010 scans: 6365
5	A2ASS6	Titin OS=Mus musculus GN=Ttn PE=1 SV=1	2518	3933362	262	40	219	33	1345	1	1	1	470.75	939.484	2	939.481	0.0029	0	12.49	0.54	K	GGVEYLFR	V			File34154 Spectrum9043 scans: 11651
5	A2ASS6	Titin OS=Mus musculus GN=Ttn PE=1 SV=1	2518	3933362	262	40	219	33	1347	1	1	1	470.751	939.487	2	939.481	0.0059	0	5.64	2.8	K	GGVEYLFR	V			File34154 Spectrum9159 scans: 11773
5	A2ASS6	Titin OS=Mus musculus GN=Ttn PE=1 SV=1	2518	3933362	262	40	219	33	1349	2	1	1	470.763	939.512	2	939.521	-0.0094	0	7.82	1.5	K	VIGLPGPCK	D			File34154 Spectrum8834 scans: 11432
5	A2ASS6	Titin OS=Mus musculus GN=Ttn PE=1 SV=1	2518	3933362	262	40	219	33	1350	2	1	1	470.763	939.512	2	939.521	-0.0089	0	0.49	8.4	K	VIGLPGPCK	D			File34154 Spectrum8716 scans: 11308
5	A2ASS6	Titin OS=Mus musculus GN=Ttn PE=1 SV=1	2518	3933362	262	40	219	33	1429	1	1	1	474.782	947.55	2	947.544	0.0057	0	10.26	0.83	K	IIGYVVER	R			File34154 Spectrum4250 scans: 6617
5	A2ASS6	Titin OS=Mus musculus GN=Ttn PE=1 SV=1	2518	3933362	262	40	219	33	1448	1	1	1	475.77	949.526	2	949.523	0.0026	0	28.03	0.016	K	ITGYIVER	R			File34154 Spectrum3049 scans: 5338
5	A2ASS6	Titin OS=Mus musculus GN=Ttn PE=1 SV=1	2518	3933362	262	40	219	33	1473	1	1	1	477.805	953.596	2	953.591	0.0055	0	17.85	0.05	R	QLSVPVIAK	D			File34154 Spectrum6425 scans: 8902
5	A2ASS6	Titin OS=Mus musculus GN=Ttn PE=1 SV=1	2518	3933362	262	40	219	33	1525	4	1	1	479.794	957.573	2	957.565	0.008	0	1.8	7.6	K	ALVPGNIFK	S			File34154 Spectrum10322 scans: 12994
5	A2ASS6	Titin OS=Mus musculus GN=Ttn PE=1 SV=1	2518	3933362	262	40	219	33	1595	1	1	1	482.751	963.487	2	963.495	-0.0074	0	0.46	11	R	IELSVEMK	S	Oxidation (M)	0.00000020.0	File34154 Spectrum7592 scans: 10127
5	A2ASS6	Titin OS=Mus musculus GN=Ttn PE=1 SV=1	2518	3933362	262	40	219	33	1628	8	1	1	485.31	968.606	2	968.613	-0.0068	1	4.05	1.4	R	LIGELRLR	V			File34154 Spectrum13655 scans: 16494
5	A2ASS6	Titin OS=Mus musculus GN=Ttn PE=1 SV=1	2518	3933362	262	40	219	33	1630	1	1	1	485.313	968.611	2	968.613	-0.0016	1	3.1	1.8	R	LIGELRLR	V			File34154 Spectrum14119 scans: 16981
5	A2ASS6	Titin OS=Mus musculus GN=Ttn PE=1 SV=1	2518	3933362	262	40	219	33	1631	5	1	1	485.772	969.53	2	969.54	-0.0093	1	2.33	5.2	K	LPGDKWVR	C			File34154 Spectrum4785 scans: 7179
5	A2ASS6	Titin OS=Mus musculus GN=Ttn PE=1 SV=1	2518	3933362	262	40	219	33	1685	2	1	1	487.783	973.551	2	973.544	0.007	0	5.12	4.7	K	SLEVTNIAK	D			File34154 Spectrum3617 scans: 5952
5	A2ASS6	Titin OS=Mus musculus GN=Ttn PE=1 SV=1	2518	3933362	262	40	219	33	1733	2	1	1	490.279	978.543	2	978.539	0.0044	0	7.98	1.4	R	ITNYIVEK	R			File34154 Spectrum2608 scans: 4872
5	A2ASS6	Titin OS=Mus musculus GN=Ttn PE=1 SV=1	2518	3933362	262	40	219	33	1735	1	1	1	490.28	978.545	2	978.539	0.0068	0	37.47	0.0015	R	ITNYIVEK	R			File34154 Spectrum2723 scans: 4993
5	A2ASS6	Titin OS=Mus musculus GN=Ttn PE=1 SV=1	2518	3933362	262	40	219	33	1771	1	1	1	491.802	981.59	2	981.586	0.0044	0	6.5	0.71	R	VSGIPAPTLK	W			File34154 Spectrum4822 scans: 7218
5	A2ASS6	Titin OS=Mus musculus GN=Ttn PE=1 SV=1	2518	3933362	262	40	219	33	1886	1	1	1	497.273	992.532	2	992.529	0.0032	0	12.68	0.63	K	QLTFTVER	L			File34154 Spectrum5589 scans: 8024
5	A2ASS6	Titin OS=Mus musculus GN=Ttn PE=1 SV=1	2518	3933362	262	40	219	33	1888	1	1	1	497.276	992.538	2	992.533	0.0054	0	4.81	3.6	K	IVGYWVEK	K			File34154 Spectrum6430 scans: 8907
5	A2ASS6	Titin OS=Mus musculus GN=Ttn PE=1 SV=1	2518	3933362	262	40	219	33	1920	1	1	1	499.261	996.508	2	996.503	0.0051	0	16.19	0.27	R	YQEGVFVR	Q			File34154 Spectrum3523 scans: 5853
5	A2ASS6	Titin OS=Mus musculus GN=Ttn PE=1 SV=1	2518	3933362	262	40	219	33	1954	1	1	1	500.3	998.587	2	998.58	0.0065	0	11.23	0.88	K	DLVIPPAFK	L			File34154 Spectrum10957 scans: 13661
5	A2ASS6	Titin OS=Mus musculus GN=Ttn PE=1 SV=1	2518	3933362	262	40	219	33	1964	1	1	1	500.789	999.564	2	999.56	0.0039	0	18.12	0.19	K	VGVGPTIETK	T			File34154 Spectrum1925 scans: 4147
5	A2ASS6	Titin OS=Mus musculus GN=Ttn PE=1 SV=1	2518	3933362	262	40	219	33	1976	1	1	1	501.783	1001.55	2	1001.55	-0.0036	0	5.99	5	K	ITHYIVEK	R			File34154 Spectrum2645 scans: 4911
5	A2ASS6	Titin OS=Mus musculus GN=Ttn PE=1 SV=1	2518	3933362	262	40	219	33	2003	1	1	1	504.265	1006.52	2	1006.51	0.0068	0	11.83	0.98	K	EQSVLEFR	V			File34154 Spectrum5999 scans: 8454
5	A2ASS6	Titin OS=Mus musculus GN=Ttn PE=1 SV=1	2518	3933362	262	40	219	33	2073	1	1	1	507.803	1013.59	2	1013.59	0.0045	0	17.71	0.21	R	LQGDLVTIR	A			File34154 Spectrum5409 scans: 7835
5	A2ASS6	Titin OS=Mus musculus GN=Ttn PE=1 SV=1	2518	3933362	262	40	219	33	2096	1	1	1	508.772	1015.53	2	1015.52	0.0066	0	14.83	0.64	R	CNAAAQLIR	M			File34154 Spectrum2994 scans: 5279
5	A2ASS6	Titin OS=Mus musculus GN=Ttn PE=1 SV=1	2518	3933362	262	40	219	33	2223	1	1	1	514.811	1027.61	2	1027.6	0.0048	0	17.89	0.15	K	EISILNIAR	H			File34154 Spectrum11597 scans: 14333
5	A2ASS6	Titin OS=Mus musculus GN=Ttn PE=1 SV=1	2518	3933362	262	40	219	33	2225	8	1	1	514.812	1027.61	2	1027.6	0.0058	0	2.35	4.7	K	EISILNIAR	H			File34154 Spectrum11716 scans: 14458
5	A2ASS6	Titin OS=Mus musculus GN=Ttn PE=1 SV=1	2518	3933362	262	40	219	33	2259	1	1	1	516.28	1030.55	2	1030.54	0.0046	0	14.98	0.48	K	VTNDNLLSR	K			File34154 Spectrum2282 scans: 4528
5	A2ASS6	Titin OS=Mus musculus GN=Ttn PE=1 SV=1	2518	3933362	262	40	219	33	2268	1	1	1	516.79	1031.57	2	1031.56	0.0046	1	7.49	3	R	RLDVVDTSK	S			File34154 Spectrum1283 scans: 3467
5	A2ASS6	Titin OS=Mus musculus GN=Ttn PE=1 SV=1	2518	3933362	262	40	219	33	2286	1	1	1	521.284	1040.55	2	1040.55	0.004	0	23.23	0.044	K	SIVHEEVTK	T			File34154 Spectrum941 scans: 3108
5	A2ASS6	Titin OS=Mus musculus GN=Ttn PE=1 SV=1	2518	3933362	262	40	219	33	2402	1	1	1	526.76	1051.5	2	1051.5	0.0074	0	3.2	4.7	K	ESFEVQWK	R			File34154 Spectrum7627 scans: 10164
5	A2ASS6	Titin OS=Mus musculus GN=Ttn PE=1 SV=1	2518	3933362	262	40	219	33	2404	2	1	1	526.773	1051.53	2	1051.52	0.0129	0	0.15	12	K	LQDYTGVEK	D			File34154 Spectrum1544 scans: 3741
5	A2ASS6	Titin OS=Mus musculus GN=Ttn PE=1 SV=1	2518	3933362	262	40	219	33	2454	1	1	1	528.826	1055.64	2	1055.62	0.0138	1	0.59	6.2	R	VVPPSFVRR	L			File34154 Spectrum10926 scans: 13628
5	A2ASS6	Titin OS=Mus musculus GN=Ttn PE=1 SV=1	2518	3933362	262	40	219	33	2469	1	1	1	529.771	1057.53	2	1057.52	0.0055	0	5.63	3.4	R	NILMAEDPR	I			File34154 Spectrum4367 scans: 6740
5	A2ASS6	Titin OS=Mus musculus GN=Ttn PE=1 SV=1	2518	3933362	262	40	219	33	2480	1	1	1	529.83	1057.64	2	1057.64	0.0063	0	16.92	0.081	K	DLSLIVTGLK	E			File34154 Spectrum13701 scans: 16542
5	A2ASS6	Titin OS=Mus musculus GN=Ttn PE=1 SV=1	2518	3933362	262	40	219	33	2530	1	1	1	531.799	1061.58	2	1061.58	0.0052	0	6.42	3.4	K	ILMASADTLK	S			File34154 Spectrum5060 scans: 7468
5	A2ASS6	Titin OS=Mus musculus GN=Ttn PE=1 SV=1	2518	3933362	262	40	219	33	2599	1	1	1	539.771	1077.53	2	1077.52	0.0034	0	18.66	0.19	R	NAMGSASATIR	V			File34154 Spectrum1482 scans: 3676
5	A2ASS6	Titin OS=Mus musculus GN=Ttn PE=1 SV=1	2518	3933362	262	40	219	33	2602	1	1	1	360.214	1077.62	3	1077.62	0.0033	1	1.29	5	K	IVAYSIEKR	Q			File34154 Spectrum2132 scans: 4368
5	A2ASS6	Titin OS=Mus musculus GN=Ttn PE=1 SV=1	2518	3933362	262	40	219	33	2603	1	1	1	539.818	1077.62	2	1077.62	0.0043	1	2.43	3.8	K	IVAYSIEKR	Q			File34154 Spectrum2103 scans: 4337
5	A2ASS6	Titin OS=Mus musculus GN=Ttn PE=1 SV=1	2518	3933362	262	40	219	33	2604	1	1	1	539.819	1077.62	2	1077.62	0.0051	1	1.99	3.6	K	IVAYSIEKR	Q			File34154 Spectrum1964 scans: 4188
5	A2ASS6	Titin OS=Mus musculus GN=Ttn PE=1 SV=1	2518	3933362	262	40	219	33	2640	1	1	1	541.769	1081.52	2	1081.52	0.0044	0	12.21	0.58	K	AAWYTIDSR	V			File34154 Spectrum6847 scans: 9345
5	A2ASS6	Titin OS=Mus musculus GN=Ttn PE=1 SV=1	2518	3933362	262	40	219	33	2649	4	1	1	542.3	1082.59	2	1082.58	0.0091	0	1.25	7.7	K	NPFVVPDAPK	A			File34154 Spectrum6014 scans: 8470
5	A2ASS6	Titin OS=Mus musculus GN=Ttn PE=1 SV=1	2518	3933362	262	40	219	33	2728	1	1	1	544.803	1087.59	2	1087.59	0.005	1	28.13	0.029	R	DLEVSEIRK	D			File34154 Spectrum2384 scans: 4636
5	A2ASS6	Titin OS=Mus musculus GN=Ttn PE=1 SV=1	2518	3933362	262	40	219	33	2797	1	1	1	547.799	1093.58	2	1093.58	0.0064	0	27.87	0.017	R	TYALNAAGVSK	A			File34154 Spectrum2495 scans: 4753
5	A2ASS6	Titin OS=Mus musculus GN=Ttn PE=1 SV=1	2518	3933362	262	40	219	33	2889	1	1	1	551.268	1100.52	2	1100.51	0.0082	0	16.68	0.16	K	STDFDTFLR	C			File34154 Spectrum10440 scans: 13118
5	A2ASS6	Titin OS=Mus musculus GN=Ttn PE=1 SV=1	2518	3933362	262	40	219	33	2941	1	1	1	553.808	1105.6	2	1105.6	0.0032	0	6.68	3	K	TTHHVVSGLR	E			File34154 Spectrum746 scans: 2903
5	A2ASS6	Titin OS=Mus musculus GN=Ttn PE=1 SV=1	2518	3933362	262	40	219	33	2983	1	1	1	555.272	1108.53	2	1108.52	0.004	0	8.45	1.3	R	DTTVSSDSVAK	F			File34154 Spectrum680 scans: 2834
5	A2ASS6	Titin OS=Mus musculus GN=Ttn PE=1 SV=1	2518	3933362	262	40	219	33	3000	2	1	1	556.293	1110.57	2	1110.57	0.0014	1	1.87	7.5	K	LSWYKGTEK	L			File34154 Spectrum4225 scans: 6591
5	A2ASS6	Titin OS=Mus musculus GN=Ttn PE=1 SV=1	2518	3933362	262	40	219	33	3001	1	1	1	556.294	1110.57	2	1110.57	0.0025	1	4.17	4.7	K	LSWYKGTEK	L			File34154 Spectrum4338 scans: 6710
5	A2ASS6	Titin OS=Mus musculus GN=Ttn PE=1 SV=1	2518	3933362	262	40	219	33	3045	1	1	1	557.811	1113.61	2	1113.6	0.0049	0	5.51	3.9	K	AQIDVTPVGSK	L			File34154 Spectrum2192 scans: 4433
5	A2ASS6	Titin OS=Mus musculus GN=Ttn PE=1 SV=1	2518	3933362	262	40	219	33	3183	1	1	1	563.305	1124.6	2	1124.59	0.006	0	21.72	0.092	R	ITSYLLEMR	Q			File34154 Spectrum10517 scans: 13199
5	A2ASS6	Titin OS=Mus musculus GN=Ttn PE=1 SV=1	2518	3933362	262	40	219	33	3296	1	1	1	567.815	1133.62	2	1133.61	0.0074	0	16.11	0.33	R	VYAENIAGIGK	C			File34154 Spectrum4562 scans: 6945
5	A2ASS6	Titin OS=Mus musculus GN=Ttn PE=1 SV=1	2518	3933362	262	40	219	33	3300	2	1	1	568.288	1134.56	2	1134.56	0.0065	0	1.75	8.4	R	SDSGPYPLTAK	N			File34154 Spectrum2452 scans: 4708
5	A2ASS6	Titin OS=Mus musculus GN=Ttn PE=1 SV=1	2518	3933362	262	40	219	33	3309	1	1	1	568.806	1135.6	2	1135.59	0.0068	0	10.92	1.1	K	TLSTQMNITK	G			File34154 Spectrum2889 scans: 5169
5	A2ASS6	Titin OS=Mus musculus GN=Ttn PE=1 SV=1	2518	3933362	262	40	219	33	3330	1	1	1	569.802	1137.59	2	1137.6	-0.007	1	29.98	0.012	K	VPVTMTRYR	S	Oxidation (M)	0.000020000.0	File34154 Spectrum9295 scans: 11916
5	A2ASS6	Titin OS=Mus musculus GN=Ttn PE=1 SV=1	2518	3933362	262	40	219	33	3331	1	1	1	569.802	1137.59	2	1137.6	-0.0069	1	24.76	0.039	K	VPVTMTRYR	S	Oxidation (M)	0.000020000.0	File34154 Spectrum9417 scans: 12044
5	A2ASS6	Titin OS=Mus musculus GN=Ttn PE=1 SV=1	2518	3933362	262	40	219	33	3382	1	1	1	381.552	1141.63	3	1141.63	0.0053	0	0.04	15	R	LQICDIKPR	D			File34154 Spectrum3705 scans: 6044
5	A2ASS6	Titin OS=Mus musculus GN=Ttn PE=1 SV=1	2518	3933362	262	40	219	33	3397	1	1	1	572.823	1143.63	2	1143.62	0.0078	0	36.28	0.0029	R	TLLTIENANR	N			File34154 Spectrum4974 scans: 7378
5	A2ASS6	Titin OS=Mus musculus GN=Ttn PE=1 SV=1	2518	3933362	262	40	219	33	3426	1	1	1	574.823	1147.63	2	1147.62	0.0072	0	10.81	0.83	R	VYAENIVGVGK	A			File34154 Spectrum4550 scans: 6932
5	A2ASS6	Titin OS=Mus musculus GN=Ttn PE=1 SV=1	2518	3933362	262	40	219	33	3443	1	1	1	575.803	1149.59	2	1149.59	0.0043	0	22.31	0.08	K	NVTGTTSETIK	V			File34154 Spectrum1044 scans: 3216
5	A2ASS6	Titin OS=Mus musculus GN=Ttn PE=1 SV=1	2518	3933362	262	40	219	33	3487	1	1	1	578.822	1155.63	2	1155.62	0.0053	0	13.73	0.48	K	ADTLLKPDQR	I			File34154 Spectrum1427 scans: 3618
5	A2ASS6	Titin OS=Mus musculus GN=Ttn PE=1 SV=1	2518	3933362	262	40	219	33	3554	1	1	1	581.797	1161.58	2	1161.57	0.0081	0	6.98	3.1	K	FPFDVPSEPK	N			File34154 Spectrum9588 scans: 12223
5	A2ASS6	Titin OS=Mus musculus GN=Ttn PE=1 SV=1	2518	3933362	262	40	219	33	3639	1	1	1	585.341	1168.67	2	1168.68	-0.0148	1	0.77	6	K	LNKIPIQDTK	F			File34154 Spectrum9460 scans: 12089
5	A2ASS6	Titin OS=Mus musculus GN=Ttn PE=1 SV=1	2518	3933362	262	40	219	33	3718	1	1	1	588.322	1174.63	2	1174.62	0.0066	0	23.39	0.074	R	FGISEPLTSPK	M			File34154 Spectrum6905 scans: 9406
5	A2ASS6	Titin OS=Mus musculus GN=Ttn PE=1 SV=1	2518	3933362	262	40	219	33	3807	1	1	1	593.298	1184.58	2	1184.58	0.0038	0	34.55	0.0036	R	SITVHEGESAR	F			File34154 Spectrum776 scans: 2935
5	A2ASS6	Titin OS=Mus musculus GN=Ttn PE=1 SV=1	2518	3933362	262	40	219	33	3941	2	1	1	598.347	1194.68	2	1194.69	-0.0074	0	1.08	6	K	LVPPSVELDVK	L			File34154 Spectrum8443 scans: 11021
5	A2ASS6	Titin OS=Mus musculus GN=Ttn PE=1 SV=1	2518	3933362	262	40	219	33	4005	1	1	1	400.906	1199.7	3	1199.69	0.006	0	3.33	4.9	K	LFVETLHITK	T			File34154 Spectrum8852 scans: 11450
5	A2ASS6	Titin OS=Mus musculus GN=Ttn PE=1 SV=1	2518	3933362	262	40	219	33	4006	1	1	1	600.857	1199.7	2	1199.69	0.0083	0	20.54	0.091	K	LFVETLHITK	T			File34154 Spectrum8880 scans: 11480
5	A2ASS6	Titin OS=Mus musculus GN=Ttn PE=1 SV=1	2518	3933362	262	40	219	33	4091	1	1	1	603.8	1205.59	2	1205.58	0.0073	0	2	7.7	R	IGQQIEMEMK	E			File34154 Spectrum4877 scans: 7276
5	A2ASS6	Titin OS=Mus musculus GN=Ttn PE=1 SV=1	2518	3933362	262	40	219	33	4099	1	1	1	603.816	1205.62	2	1205.61	0.0052	0	26.33	0.038	K	FVMTIENPAGK	K			File34154 Spectrum7230 scans: 9747
5	A2ASS6	Titin OS=Mus musculus GN=Ttn PE=1 SV=1	2518	3933362	262	40	219	33	4173	1	1	1	606.833	1211.65	2	1211.64	0.0111	0	1.33	7.5	K	ASETPGPVVDLK	A			File34154 Spectrum4226 scans: 6592
5	A2ASS6	Titin OS=Mus musculus GN=Ttn PE=1 SV=1	2518	3933362	262	40	219	33	4239	2	1	1	408.884	1223.63	3	1223.65	-0.0165	0	0.38	10	K	IESYVIEMLK	T			File34154 Spectrum765 scans: 2923
5	A2ASS6	Titin OS=Mus musculus GN=Ttn PE=1 SV=1	2518	3933362	262	40	219	33	4240	1	1	1	612.849	1223.68	2	1223.68	0.0068	0	15.87	0.2	K	VLDTPGPVADLK	V			File34154 Spectrum6345 scans: 8818
5	A2ASS6	Titin OS=Mus musculus GN=Ttn PE=1 SV=1	2518	3933362	262	40	219	33	4257	1	1	1	614.306	1226.6	2	1226.59	0.0044	0	15.7	0.24	R	LTEGNEYVFR	V			File34154 Spectrum5133 scans: 7545
5	A2ASS6	Titin OS=Mus musculus GN=Ttn PE=1 SV=1	2518	3933362	262	40	219	33	4412	1	1	1	620.822	1239.63	2	1239.62	0.0052	0	10.59	1	K	LITGNEYQFR	I			File34154 Spectrum5407 scans: 7833
5	A2ASS6	Titin OS=Mus musculus GN=Ttn PE=1 SV=1	2518	3933362	262	40	219	33	4413	1	1	1	620.824	1239.63	2	1239.62	0.0086	0	11.1	0.95	K	LITGNEYQFR	I			File34154 Spectrum5294 scans: 7714
5	A2ASS6	Titin OS=Mus musculus GN=Ttn PE=1 SV=1	2518	3933362	262	40	219	33	4453	1	1	1	622.302	1242.59	2	1242.59	0.0008	0	37.87	0.0012	K	LTTGEEYQFR	I			File34154 Spectrum3677 scans: 6015
5	A2ASS6	Titin OS=Mus musculus GN=Ttn PE=1 SV=1	2518	3933362	262	40	219	33	4472	1	1	1	623.333	1244.65	2	1244.64	0.0105	0	10.48	1.4	K	AADPIDPPGPPAK	I			File34154 Spectrum2220 scans: 4463
5	A2ASS6	Titin OS=Mus musculus GN=Ttn PE=1 SV=1	2518	3933362	262	40	219	33	4499	1	1	1	623.826	1245.64	2	1245.64	0.0026	0	22.2	0.11	R	VPGLIEGNEYR	F			File34154 Spectrum4979 scans: 7383
5	A2ASS6	Titin OS=Mus musculus GN=Ttn PE=1 SV=1	2518	3933362	262	40	219	33	4502	1	1	1	623.827	1245.64	2	1245.64	0.0049	0	13.07	0.84	R	VPGLIEGNEYR	F			File34154 Spectrum5094 scans: 7504
5	A2ASS6	Titin OS=Mus musculus GN=Ttn PE=1 SV=1	2518	3933362	262	40	219	33	4584	2	1	1	626.84	1251.67	2	1251.66	0.0047	0	2.99	5.2	K	LIQGNEYLFR	V			File34154 Spectrum9077 scans: 11687
5	A2ASS6	Titin OS=Mus musculus GN=Ttn PE=1 SV=1	2518	3933362	262	40	219	33	4588	1	1	1	626.851	1251.69	2	1251.7	-0.0091	1	0.62	6.7	K	LLEGNKYIFR	I			File34154 Spectrum3869 scans: 6217
5	A2ASS6	Titin OS=Mus musculus GN=Ttn PE=1 SV=1	2518	3933362	262	40	219	33	4599	1	1	1	627.334	1252.65	2	1252.65	0.0086	0	35.5	0.003	R	LIEGNEYIFR	V			File34154 Spectrum10154 scans: 12818
5	A2ASS6	Titin OS=Mus musculus GN=Ttn PE=1 SV=1	2518	3933362	262	40	219	33	4601	1	1	1	627.336	1252.66	2	1252.65	0.0125	0	51.55	7.1e-05	R	LIEGNEYIFR	V			File34154 Spectrum9197 scans: 11813
5	A2ASS6	Titin OS=Mus musculus GN=Ttn PE=1 SV=1	2518	3933362	262	40	219	33	4620	2	1	1	627.861	1253.71	2	1253.7	0.0119	1	3.73	2.7	K	YIFRIMAVNK	Y			File34154 Spectrum7032 scans: 9539
5	A2ASS6	Titin OS=Mus musculus GN=Ttn PE=1 SV=1	2518	3933362	262	40	219	33	4659	1	1	1	629.828	1257.64	2	1257.64	0.0071	1	14.57	0.49	K	TEAYAVSSFKR	T			File34154 Spectrum2404 scans: 4657
5	A2ASS6	Titin OS=Mus musculus GN=Ttn PE=1 SV=1	2518	3933362	262	40	219	33	4722	1	1	1	421.558	1261.65	3	1261.65	0.0083	0	2.02	10	K	LLEGHEYVFR	I			File34154 Spectrum5909 scans: 8360
5	A2ASS6	Titin OS=Mus musculus GN=Ttn PE=1 SV=1	2518	3933362	262	40	219	33	4743	1	1	1	421.929	1262.77	3	1262.76	0.0066	0	0.26	1.7	K	VDIPISGKPLPK	V			File34154 Spectrum5199 scans: 7614
5	A2ASS6	Titin OS=Mus musculus GN=Ttn PE=1 SV=1	2518	3933362	262	40	219	33	4939	1	1	1	640.371	1278.73	2	1278.72	0.0093	0	8.07	1	R	VLDTPSPPVNLK	V			File34154 Spectrum6404 scans: 8880
5	A2ASS6	Titin OS=Mus musculus GN=Ttn PE=1 SV=1	2518	3933362	262	40	219	33	5030	2	1	1	644.354	1286.69	2	1286.69	0.0073	0	0.64	14	R	NSVTLIWTEPK	Y			File34154 Spectrum10549 scans: 13232
5	A2ASS6	Titin OS=Mus musculus GN=Ttn PE=1 SV=1	2518	3933362	262	40	219	33	5094	1	1	1	647.329	1292.64	2	1292.64	0.0066	0	16.1	0.37	R	INTSAFELNER	E			File34154 Spectrum6326 scans: 8798
5	A2ASS6	Titin OS=Mus musculus GN=Ttn PE=1 SV=1	2518	3933362	262	40	219	33	5095	1	1	1	647.329	1292.64	2	1292.64	0.0074	0	16.25	0.37	R	INTSAFELNER	E			File34154 Spectrum6446 scans: 8924
5	A2ASS6	Titin OS=Mus musculus GN=Ttn PE=1 SV=1	2518	3933362	262	40	219	33	5098	1	1	1	647.347	1292.68	2	1292.67	0.0066	0	14.51	0.51	R	LEAPESILHER	I			File34154 Spectrum5756 scans: 8199
5	A2ASS6	Titin OS=Mus musculus GN=Ttn PE=1 SV=1	2518	3933362	262	40	219	33	5137	1	1	1	649.339	1296.66	2	1296.66	0.0068	0	11.36	0.76	K	YILTVENSSGSK	S			File34154 Spectrum3756 scans: 6098
5	A2ASS6	Titin OS=Mus musculus GN=Ttn PE=1 SV=1	2518	3933362	262	40	219	33	5161	1	1	1	650.317	1298.62	2	1298.61	0.0062	0	9.45	0.9	R	LVENTEYEFR	V			File34154 Spectrum4501 scans: 6881
5	A2ASS6	Titin OS=Mus musculus GN=Ttn PE=1 SV=1	2518	3933362	262	40	219	33	5205	1	1	1	651.854	1301.69	2	1301.71	-0.0111	2	2.31	10	K	KDGQVLRETTR	V			File34154 Spectrum3178 scans: 5479
5	A2ASS6	Titin OS=Mus musculus GN=Ttn PE=1 SV=1	2518	3933362	262	40	219	33	5256	1	1	1	653.356	1304.7	2	1304.69	0.0035	0	4.05	5.5	K	TIVSTAQISETR	Q			File34154 Spectrum3085 scans: 5377
5	A2ASS6	Titin OS=Mus musculus GN=Ttn PE=1 SV=1	2518	3933362	262	40	219	33	5366	1	1	1	657.331	1312.65	2	1312.64	0.0072	1	7.36	2.3	K	LKENTEYNFR	I			File34154 Spectrum2015 scans: 4243
5	A2ASS6	Titin OS=Mus musculus GN=Ttn PE=1 SV=1	2518	3933362	262	40	219	33	5374	1	1	1	657.38	1312.74	2	1312.74	0.0059	0	11.04	0.7	R	IIHYVVEALEK	G			File34154 Spectrum9018 scans: 11625
5	A2ASS6	Titin OS=Mus musculus GN=Ttn PE=1 SV=1	2518	3933362	262	40	219	33	5562	1	1	1	665.378	1328.74	2	1328.73	0.0081	0	3.99	4.4	K	AGEDVQLLIPFK	G			File34154 Spectrum15207 scans: 18124
5	A2ASS6	Titin OS=Mus musculus GN=Ttn PE=1 SV=1	2518	3933362	262	40	219	33	5563	1	1	1	665.378	1328.74	2	1328.73	0.0082	0	15.38	0.32	K	AGEDVQLLIPFK	G			File34154 Spectrum15090 scans: 18001
5	A2ASS6	Titin OS=Mus musculus GN=Ttn PE=1 SV=1	2518	3933362	262	40	219	33	5673	1	1	1	671.831	1341.65	2	1341.64	0.0067	0	2.11	6.7	R	YEITAANSSGTTK	T			File34154 Spectrum1330 scans: 3516
5	A2ASS6	Titin OS=Mus musculus GN=Ttn PE=1 SV=1	2518	3933362	262	40	219	33	5701	1	1	1	672.849	1343.68	2	1343.68	0.0083	0	2.51	7.7	K	EQTMLPELDLR	G			File34154 Spectrum12437 scans: 15215
5	A2ASS6	Titin OS=Mus musculus GN=Ttn PE=1 SV=1	2518	3933362	262	40	219	33	5702	1	1	1	672.85	1343.69	2	1343.68	0.0097	0	11.27	1.2	K	EQTMLPELDLR	G			File34154 Spectrum12553 scans: 15337
5	A2ASS6	Titin OS=Mus musculus GN=Ttn PE=1 SV=1	2518	3933362	262	40	219	33	5846	1	1	1	678.329	1354.64	2	1354.64	0.0063	0	32.81	0.0054	K	TVDTTAEQTSFR	I			File34154 Spectrum1816 scans: 4031
5	A2ASS6	Titin OS=Mus musculus GN=Ttn PE=1 SV=1	2518	3933362	262	40	219	33	5854	1	1	1	678.367	1354.72	2	1354.71	0.0067	0	5.56	3.3	R	YFLTLENTAGVK	T			File34154 Spectrum10982 scans: 13687
5	A2ASS6	Titin OS=Mus musculus GN=Ttn PE=1 SV=1	2518	3933362	262	40	219	33	5855	1	1	1	678.371	1354.73	2	1354.71	0.0146	0	3.19	5.6	R	YFLTLENTAGVK	T			File34154 Spectrum10856 scans: 13555
5	A2ASS6	Titin OS=Mus musculus GN=Ttn PE=1 SV=1	2518	3933362	262	40	219	33	5946	1	1	1	681.352	1360.69	2	1360.68	0.0082	0	17.11	0.28	R	LAWTICEAELR	T			File34154 Spectrum12458 scans: 15237
5	A2ASS6	Titin OS=Mus musculus GN=Ttn PE=1 SV=1	2518	3933362	262	40	219	33	5947	1	1	1	681.352	1360.69	2	1360.68	0.0093	0	11.88	1	R	LAWTICEAELR	T			File34154 Spectrum12574 scans: 15359
5	A2ASS6	Titin OS=Mus musculus GN=Ttn PE=1 SV=1	2518	3933362	262	40	219	33	5961	1	1	1	455.603	1363.79	3	1363.78	0.0065	0	6.2	1.6	R	IPAEVTGRPVPTK	V			File34154 Spectrum1540 scans: 3737
5	A2ASS6	Titin OS=Mus musculus GN=Ttn PE=1 SV=1	2518	3933362	262	40	219	33	6115	1	1	1	692.835	1383.66	2	1383.65	0.0035	0	0.04	9.7	R	DEIDAPNASLDPK	Y			File34154 Spectrum3377 scans: 5698
5	A2ASS6	Titin OS=Mus musculus GN=Ttn PE=1 SV=1	2518	3933362	262	40	219	33	6165	1	1	1	694.896	1387.78	2	1387.77	0.0072	0	10.98	0.81	R	ITQFVVPDLQTK	E			File34154 Spectrum10695 scans: 13386
5	A2ASS6	Titin OS=Mus musculus GN=Ttn PE=1 SV=1	2518	3933362	262	40	219	33	6192	1	1	1	695.901	1389.79	2	1389.79	0.0011	0	2.38	3.6	R	EAAILYKPAVSTK	T			File34154 Spectrum3242 scans: 5552
5	A2ASS6	Titin OS=Mus musculus GN=Ttn PE=1 SV=1	2518	3933362	262	40	219	33	6193	1	1	1	695.903	1389.79	2	1389.79	0.0052	0	0.19	6.7	R	EAAILYKPAVSTK	T			File34154 Spectrum3356 scans: 5676
5	A2ASS6	Titin OS=Mus musculus GN=Ttn PE=1 SV=1	2518	3933362	262	40	219	33	6215	1	1	1	696.852	1391.69	2	1391.68	0.0068	0	56.97	2.8e-05	R	EQANLFSEWLR	N			File34154 Spectrum17158 scans: 20174
5	A2ASS6	Titin OS=Mus musculus GN=Ttn PE=1 SV=1	2518	3933362	262	40	219	33	6341	1	1	1	702.353	1402.69	2	1402.68	0.0079	0	15.07	0.4	R	VFAENQAGLSDPR	E			File34154 Spectrum2770 scans: 5044
5	A2ASS6	Titin OS=Mus musculus GN=Ttn PE=1 SV=1	2518	3933362	262	40	219	33	6423	1	1	1	470.902	1409.68	3	1409.68	0.0043	0	11.08	0.92	K	VTAENPEGVTEHK	V			File34154 Spectrum906 scans: 3071
5	A2ASS6	Titin OS=Mus musculus GN=Ttn PE=1 SV=1	2518	3933362	262	40	219	33	6453	1	1	1	706.895	1411.78	2	1411.77	0.0079	0	5.15	3	R	IVSPDLQLDASVR	D			File34154 Spectrum8566 scans: 11150
5	A2ASS6	Titin OS=Mus musculus GN=Ttn PE=1 SV=1	2518	3933362	262	40	219	33	6579	1	1	1	712.843	1423.67	2	1423.67	0.0061	0	22.33	0.063	K	EISLEAMDFVDR	L			File34154 Spectrum14534 scans: 17417
5	A2ASS6	Titin OS=Mus musculus GN=Ttn PE=1 SV=1	2518	3933362	262	40	219	33	6580	1	1	1	712.844	1423.67	2	1423.67	0.0074	0	4	4.2	K	EISLEAMDFVDR	L			File34154 Spectrum14416 scans: 17293
5	A2ASS6	Titin OS=Mus musculus GN=Ttn PE=1 SV=1	2518	3933362	262	40	219	33	6688	1	1	1	716.874	1431.73	2	1431.72	0.0092	0	46.39	0.00038	R	LSAPELDIDANFK	Q			File34154 Spectrum11937 scans: 14690
5	A2ASS6	Titin OS=Mus musculus GN=Ttn PE=1 SV=1	2518	3933362	262	40	219	33	6722	1	1	1	718.402	1434.79	2	1434.78	0.0062	0	10.34	0.91	K	VLDSPGPPANITVR	E			File34154 Spectrum5452 scans: 7880
5	A2ASS6	Titin OS=Mus musculus GN=Ttn PE=1 SV=1	2518	3933362	262	40	219	33	6723	1	1	1	718.414	1434.81	2	1434.81	0.006	0	7.06	1.2	K	VLDTPGPPVNVTVK	E			File34154 Spectrum6592 scans: 9077
5	A2ASS6	Titin OS=Mus musculus GN=Ttn PE=1 SV=1	2518	3933362	262	40	219	33	6799	1	1	1	481.93	1442.77	3	1442.76	0.0068	1	8.01	2	K	FHKVTNDNLLSR	K			File34154 Spectrum15216 scans: 18133
5	A2ASS6	Titin OS=Mus musculus GN=Ttn PE=1 SV=1	2518	3933362	262	40	219	33	6800	3	1	1	722.393	1442.77	2	1442.76	0.008	1	2.35	7.8	K	FHKVTNDNLLSR	K			File34154 Spectrum15287 scans: 18208
5	A2ASS6	Titin OS=Mus musculus GN=Ttn PE=1 SV=1	2518	3933362	262	40	219	33	6851	1	1	1	724.912	1447.81	2	1447.8	0.0064	0	3.72	3.5	K	VPGPPGTPQVTAVTK	D			File34154 Spectrum3658 scans: 5995
5	A2ASS6	Titin OS=Mus musculus GN=Ttn PE=1 SV=1	2518	3933362	262	40	219	33	6852	1	1	1	724.912	1447.81	2	1447.8	0.0067	0	15.61	0.22	K	VLDTPGPPQNLAVK	E			File34154 Spectrum5529 scans: 7961
5	A2ASS6	Titin OS=Mus musculus GN=Ttn PE=1 SV=1	2518	3933362	262	40	219	33	6926	1	1	1	729.388	1456.76	2	1456.76	0.0056	0	3.34	6.8	K	VTGEPQPTITWTK	D			File34154 Spectrum5927 scans: 8379
5	A2ASS6	Titin OS=Mus musculus GN=Ttn PE=1 SV=1	2518	3933362	262	40	219	33	6936	1	1	1	729.88	1457.75	2	1457.74	0.0104	0	51.06	0.00012	K	SAANLIVEEEDLR	I			File34154 Spectrum9137 scans: 11750
5	A2ASS6	Titin OS=Mus musculus GN=Ttn PE=1 SV=1	2518	3933362	262	40	219	33	7154	1	1	1	741.423	1480.83	2	1480.82	0.0066	0	12.63	0.44	R	VLDSPSAPVNLTIR	E			File34154 Spectrum8917 scans: 11519
5	A2ASS6	Titin OS=Mus musculus GN=Ttn PE=1 SV=1	2518	3933362	262	40	219	33	7168	1	1	1	741.885	1481.76	2	1481.75	0.0043	0	10.49	1.1	R	ATGLIEGLDYQFR	V			File34154 Spectrum13735 scans: 16578
5	A2ASS6	Titin OS=Mus musculus GN=Ttn PE=1 SV=1	2518	3933362	262	40	219	33	7216	1	1	1	744.371	1486.73	2	1486.72	0.0073	0	3.81	4.9	K	ANLLANNEYYFR	V			File34154 Spectrum11058 scans: 13767
5	A2ASS6	Titin OS=Mus musculus GN=Ttn PE=1 SV=1	2518	3933362	262	40	219	33	7261	1	1	1	745.389	1488.76	2	1488.76	0.0057	0	7.81	2.4	R	VTAENEYGIGLPAR	T			File34154 Spectrum6630 scans: 9117
5	A2ASS6	Titin OS=Mus musculus GN=Ttn PE=1 SV=1	2518	3933362	262	40	219	33	7262	1	1	1	745.39	1488.77	2	1488.76	0.008	0	23.17	0.072	R	VTAENEYGIGLPAR	T			File34154 Spectrum6747 scans: 9240
5	A2ASS6	Titin OS=Mus musculus GN=Ttn PE=1 SV=1	2518	3933362	262	40	219	33	7302	1	1	1	498.958	1493.85	3	1493.85	0.006	0	6.63	1.4	K	IGTGPPTESKPVIAK	T			File34154 Spectrum1600 scans: 3802
5	A2ASS6	Titin OS=Mus musculus GN=Ttn PE=1 SV=1	2518	3933362	262	40	219	33	7305	1	1	1	499.247	1494.72	3	1494.71	0.0094	0	13.47	0.45	R	VTGLTEGHSYEFR	V			File34154 Spectrum4115 scans: 6475
5	A2ASS6	Titin OS=Mus musculus GN=Ttn PE=1 SV=1	2518	3933362	262	40	219	33	7379	1	1	1	750.856	1499.7	2	1499.69	0.0084	0	1.89	5	K	SDGGSPITGYYVER	R			File34154 Spectrum5431 scans: 7858
5	A2ASS6	Titin OS=Mus musculus GN=Ttn PE=1 SV=1	2518	3933362	262	40	219	33	7395	1	1	1	751.892	1501.77	2	1501.76	0.0071	0	2.14	8.7	K	NLANLEVSEGDTIK	L			File34154 Spectrum7291 scans: 9811
5	A2ASS6	Titin OS=Mus musculus GN=Ttn PE=1 SV=1	2518	3933362	262	40	219	33	7403	1	1	1	752.378	1502.74	2	1502.74	0.0045	0	1.99	9.7	R	STGLIEGLEYEHR	V			File34154 Spectrum7404 scans: 9930
5	A2ASS6	Titin OS=Mus musculus GN=Ttn PE=1 SV=1	2518	3933362	262	40	219	33	7487	1	1	1	757.386	1512.76	2	1512.75	0.012	0	15.56	0.38	K	VTGLTEGLEYEFR	V			File34154 Spectrum12516 scans: 15298
5	A2ASS6	Titin OS=Mus musculus GN=Ttn PE=1 SV=1	2518	3933362	262	40	219	33	7572	1	1	1	761.893	1521.77	2	1521.77	0.0033	0	22.3	0.078	K	TVELDVADVPDPPR	G			File34154 Spectrum8541 scans: 11124
5	A2ASS6	Titin OS=Mus musculus GN=Ttn PE=1 SV=1	2518	3933362	262	40	219	33	7643	1	1	1	765.42	1528.83	2	1528.83	-0.0063	2	4.73	5.1	K	QEQKRITQETIR	Q			File34154 Spectrum1484 scans: 3678
5	A2ASS6	Titin OS=Mus musculus GN=Ttn PE=1 SV=1	2518	3933362	262	40	219	33	7809	1	1	1	772.37	1542.73	2	1542.72	0.0059	0	8.85	1.1	K	TTGLEEGIEYEFR	V			File34154 Spectrum11803 scans: 14549
5	A2ASS6	Titin OS=Mus musculus GN=Ttn PE=1 SV=1	2518	3933362	262	40	219	33	7836	2	1	1	515.6	1543.78	3	1543.77	0.0128	1	2.54	8.2	R	DDLEAPRIMVDVR	F	Oxidation (M)	0.0000000020000.0	File34154 Spectrum5958 scans: 8411
5	A2ASS6	Titin OS=Mus musculus GN=Ttn PE=1 SV=1	2518	3933362	262	40	219	33	7848	1	1	1	773.395	1544.78	2	1544.77	0.0074	0	28.19	0.022	K	SIHEQVSSISETTK	S			File34154 Spectrum1627 scans: 3830
5	A2ASS6	Titin OS=Mus musculus GN=Ttn PE=1 SV=1	2518	3933362	262	40	219	33	7889	1	1	1	775.366	1548.72	2	1548.71	0.0119	0	10.26	0.83	K	QGDEEEWTIVSTR	G			File34154 Spectrum7704 scans: 10245
5	A2ASS6	Titin OS=Mus musculus GN=Ttn PE=1 SV=1	2518	3933362	262	40	219	33	8007	1	1	1	780.391	1558.77	2	1558.77	0.0018	0	15.4	0.42	K	VSELTEGVPYYFR	V			File34154 Spectrum12436 scans: 15214
5	A2ASS6	Titin OS=Mus musculus GN=Ttn PE=1 SV=1	2518	3933362	262	40	219	33	8011	1	1	1	780.395	1558.78	2	1558.77	0.0084	0	0.72	13	K	VSELTEGVPYYFR	V			File34154 Spectrum12554 scans: 15338
5	A2ASS6	Titin OS=Mus musculus GN=Ttn PE=1 SV=1	2518	3933362	262	40	219	33	8326	1	1	1	791.895	1581.78	2	1581.77	0.009	0	3.45	5.5	K	ALNLEEGIEYEFR	V			File34154 Spectrum15349 scans: 18273
5	A2ASS6	Titin OS=Mus musculus GN=Ttn PE=1 SV=1	2518	3933362	262	40	219	33	8356	1	1	1	793.439	1584.86	2	1584.85	0.0117	0	0.32	10	K	YGLGVPVESEPIVAR	N			File34154 Spectrum9841 scans: 12489
5	A2ASS6	Titin OS=Mus musculus GN=Ttn PE=1 SV=1	2518	3933362	262	40	219	33	8357	1	1	1	793.439	1584.86	2	1584.85	0.012	0	17.1	0.21	K	YGLGVPVESEPIVAR	N			File34154 Spectrum9955 scans: 12609
5	A2ASS6	Titin OS=Mus musculus GN=Ttn PE=1 SV=1	2518	3933362	262	40	219	33	8426	1	1	1	796.41	1590.81	2	1590.79	0.0171	0	3.72	6.6	K	DVATAQWSPLSTTSK	K			File34154 Spectrum7749 scans: 10292
5	A2ASS6	Titin OS=Mus musculus GN=Ttn PE=1 SV=1	2518	3933362	262	40	219	33	8504	1	1	1	533.637	1597.89	3	1597.88	0.0105	1	35.83	0.0027	K	KAEAVATVVAAVDQAR	V			File34154 Spectrum9121 scans: 11733
5	A2ASS6	Titin OS=Mus musculus GN=Ttn PE=1 SV=1	2518	3933362	262	40	219	33	8622	1	1	1	804.941	1607.87	2	1607.86	0.011	0	0.73	8.8	R	AEDPVFLPSPPSKPK	I			File34154 Spectrum6557 scans: 9040
5	A2ASS6	Titin OS=Mus musculus GN=Ttn PE=1 SV=1	2518	3933362	262	40	219	33	8743	1	1	1	810.401	1618.79	2	1618.78	0.0041	0	23.84	0.056	R	VSGENEFGVGVPAETK	E			File34154 Spectrum5502 scans: 7932
5	A2ASS6	Titin OS=Mus musculus GN=Ttn PE=1 SV=1	2518	3933362	262	40	219	33	8942	1	1	1	817.39	1632.76	2	1632.76	0.0018	0	2.99	4.8	K	YGIGEPLDSEPETAR	N			File34154 Spectrum5759 scans: 8202
5	A2ASS6	Titin OS=Mus musculus GN=Ttn PE=1 SV=1	2518	3933362	262	40	219	33	8943	1	1	1	817.393	1632.77	2	1632.76	0.0086	0	2.52	5.7	K	YGIGEPLDSEPETAR	N			File34154 Spectrum5867 scans: 8316
5	A2ASS6	Titin OS=Mus musculus GN=Ttn PE=1 SV=1	2518	3933362	262	40	219	33	9056	1	1	1	821.902	1641.79	2	1641.78	0.0053	0	2.6	5.6	R	VGTGEPVETDSPVEAR	S			File34154 Spectrum2013 scans: 4241
5	A2ASS6	Titin OS=Mus musculus GN=Ttn PE=1 SV=1	2518	3933362	262	40	219	33	9106	1	1	1	824.425	1646.84	2	1646.83	0.0098	0	2.55	8.5	K	AGSSPPSKPTEYVTAR	M			File34154 Spectrum1447 scans: 3639
5	A2ASS6	Titin OS=Mus musculus GN=Ttn PE=1 SV=1	2518	3933362	262	40	219	33	9173	1	1	1	827.451	1652.89	2	1652.88	0.0106	0	4.41	4	K	NAFVTPGPPSIPEVTK	I			File34154 Spectrum9900 scans: 12551
5	A2ASS6	Titin OS=Mus musculus GN=Ttn PE=1 SV=1	2518	3933362	262	40	219	33	9185	1	1	1	827.956	1653.9	2	1653.89	0.0043	0	9.42	1.1	R	VNVEETATSTILHIK	E			File34154 Spectrum12001 scans: 14757
5	A2ASS6	Titin OS=Mus musculus GN=Ttn PE=1 SV=1	2518	3933362	262	40	219	33	9186	1	1	1	552.307	1653.9	3	1653.89	0.0064	0	21.85	0.061	R	VNVEETATSTILHIK	E			File34154 Spectrum12073 scans: 14833
5	A2ASS6	Titin OS=Mus musculus GN=Ttn PE=1 SV=1	2518	3933362	262	40	219	33	9442	1	1	1	839.883	1677.75	2	1677.75	0.0056	0	16.71	0.13	K	IDQLQEGCSYYFR	V			File34154 Spectrum8187 scans: 10752
5	A2ASS6	Titin OS=Mus musculus GN=Ttn PE=1 SV=1	2518	3933362	262	40	219	33	9453	1	1	1	840.451	1678.89	2	1678.88	0.0103	0	1.75	8.1	K	DILIPPEGELDAELR	K			File34154 Spectrum14504 scans: 17385
5	A2ASS6	Titin OS=Mus musculus GN=Ttn PE=1 SV=1	2518	3933362	262	40	219	33	9530	1	1	1	843.475	1684.93	2	1684.93	0.0004	1	3.84	4.2	K	GVPFPTLTWFKAPPK	K			File34154 Spectrum15348 scans: 18272
5	A2ASS6	Titin OS=Mus musculus GN=Ttn PE=1 SV=1	2518	3933362	262	40	219	33	9545	1	1	1	562.975	1685.9	3	1685.92	-0.0208	1	0.43	9.6	K	SAAVATVVAAVDMARVR	E			File34154 Spectrum8740 scans: 11333
5	A2ASS6	Titin OS=Mus musculus GN=Ttn PE=1 SV=1	2518	3933362	262	40	219	33	9797	1	1	1	854.905	1707.8	2	1707.8	0.0012	0	0.76	8.9	R	VYAENSAGLSSPSDPSK	F			File34154 Spectrum1647 scans: 3851
5	A2ASS6	Titin OS=Mus musculus GN=Ttn PE=1 SV=1	2518	3933362	262	40	219	33	9854	1	1	1	857.92	1713.83	2	1713.82	0.0054	0	1.44	7.5	K	YDGGSEIINYVLESR	L			File34154 Spectrum16741 scans: 19736
5	A2ASS6	Titin OS=Mus musculus GN=Ttn PE=1 SV=1	2518	3933362	262	40	219	33	10053	1	1	1	866.977	1731.94	2	1731.94	-0.0003	0	5.18	3.3	K	QLITFTQELQDVVAK	E			File34154 Spectrum17048 scans: 20058
5	A2ASS6	Titin OS=Mus musculus GN=Ttn PE=1 SV=1	2518	3933362	262	40	219	33	10099	2	1	1	579.296	1734.87	3	1734.89	-0.0231	1	3.7	6.6	K	KGDDEVVTSSHLAIHK	A			File34154 Spectrum6353 scans: 8826
5	A2ASS6	Titin OS=Mus musculus GN=Ttn PE=1 SV=1	2518	3933362	262	40	219	33	10264	1	1	1	876.458	1750.9	2	1750.9	0.0062	0	0.1	12	R	TTTTAVHIQPAQEQAR	K			File34154 Spectrum1331 scans: 3517
5	A2ASS6	Titin OS=Mus musculus GN=Ttn PE=1 SV=1	2518	3933362	262	40	219	33	10279	1	1	1	877.411	1752.81	2	1752.8	0.0112	0	15.64	0.21	R	VFAENEYGIGDPGETR	D			File34154 Spectrum6148 scans: 8611
5	A2ASS6	Titin OS=Mus musculus GN=Ttn PE=1 SV=1	2518	3933362	262	40	219	33	10296	1	1	1	877.952	1753.89	2	1753.88	0.0084	0	15.83	0.39	R	TSGMLTVLEEEAVFTK	N			File34154 Spectrum17140 scans: 20155
5	A2ASS6	Titin OS=Mus musculus GN=Ttn PE=1 SV=1	2518	3933362	262	40	219	33	10402	1	1	1	589.315	1764.92	3	1764.92	0.0068	1	3.49	5.8	K	SDVPIQAPHFKEELR	N			File34154 Spectrum6349 scans: 8822
5	A2ASS6	Titin OS=Mus musculus GN=Ttn PE=1 SV=1	2518	3933362	262	40	219	33	10585	1	1	1	598.009	1791	3	1790.99	0.0111	0	9.93	0.59	R	VQILDKPGPPGGPIEFK	T			File34154 Spectrum9259 scans: 11878
5	A2ASS6	Titin OS=Mus musculus GN=Ttn PE=1 SV=1	2518	3933362	262	40	219	33	10586	1	1	1	598.009	1791	3	1790.99	0.0113	0	5.6	1.6	R	VQILDKPGPPGGPIEFK	T			File34154 Spectrum9143 scans: 11756
5	A2ASS6	Titin OS=Mus musculus GN=Ttn PE=1 SV=1	2518	3933362	262	40	219	33	10593	1	1	1	598.308	1791.9	3	1791.89	0.01	0	2.15	9	R	DPCDPPGRPEAIVITR	N			File34154 Spectrum4546 scans: 6928
5	A2ASS6	Titin OS=Mus musculus GN=Ttn PE=1 SV=1	2518	3933362	262	40	219	33	10676	1	1	1	903.473	1804.93	2	1804.94	-0.0074	0	0.32	14	K	AGEPVNIPADVTGLPMPK	I			File34154 Spectrum13553 scans: 16387
5	A2ASS6	Titin OS=Mus musculus GN=Ttn PE=1 SV=1	2518	3933362	262	40	219	33	10679	1	1	1	903.482	1804.95	2	1804.94	0.0098	0	1.81	9.1	K	AGEPVNIPADVTGLPMPK	I			File34154 Spectrum12705 scans: 15496
5	A2ASS6	Titin OS=Mus musculus GN=Ttn PE=1 SV=1	2518	3933362	262	40	219	33	10685	1	1	1	903.941	1805.87	2	1805.86	0.0095	0	0.13	11	K	WVLNGTELPNSEEYR	Y			File34154 Spectrum10963 scans: 13667
5	A2ASS6	Titin OS=Mus musculus GN=Ttn PE=1 SV=1	2518	3933362	262	40	219	33	11162	1	1	1	623.975	1868.9	3	1868.9	0.0005	0	3.5	4.7	K	DSVSLSWLKPEHDGGSR	I			File34154 Spectrum8982 scans: 11587
5	A2ASS6	Titin OS=Mus musculus GN=Ttn PE=1 SV=1	2518	3933362	262	40	219	33	11414	1	1	1	638.014	1911.02	3	1911.01	0.0099	1	9.49	1.2	R	FRVPDAPEQPVVTEVTK	D			File34154 Spectrum8061 scans: 10619
5	A2ASS6	Titin OS=Mus musculus GN=Ttn PE=1 SV=1	2518	3933362	262	40	219	33	11491	1	1	1	641.023	1920.05	3	1920.04	0.0108	2	3.77	3.7	K	FKVEEGIVPDKEYVLR	V			File34154 Spectrum9100 scans: 11711
5	A2ASS6	Titin OS=Mus musculus GN=Ttn PE=1 SV=1	2518	3933362	262	40	219	33	11706	1	1	1	652.697	1955.07	3	1955.06	0.0119	1	2.77	4.2	R	ATSTAELVVQGEEVVPAKK	T			File34154 Spectrum6989 scans: 9494
5	A2ASS6	Titin OS=Mus musculus GN=Ttn PE=1 SV=1	2518	3933362	262	40	219	33	11847	1	1	1	990.464	1978.91	2	1978.91	0.0037	0	4.88	2.7	R	FSCDTDGEPVPTVTWLR	E			File34154 Spectrum13475 scans: 16305
5	A2ASS6	Titin OS=Mus musculus GN=Ttn PE=1 SV=1	2518	3933362	262	40	219	33	11909	1	1	1	994.009	1986	2	1985.99	0.0092	0	29.06	0.015	K	TLETTISGLTAGEEYVFR	V			File34154 Spectrum17141 scans: 20156
5	A2ASS6	Titin OS=Mus musculus GN=Ttn PE=1 SV=1	2518	3933362	262	40	219	33	11910	1	1	1	663.009	1986	3	1985.99	0.0092	0	48.47	0.00017	K	TLETTISGLTAGEEYVFR	V			File34154 Spectrum17157 scans: 20173
5	A2ASS6	Titin OS=Mus musculus GN=Ttn PE=1 SV=1	2518	3933362	262	40	219	33	12072	1	1	1	1007.51	2013.01	2	2013.01	0.0073	0	0.73	13	K	VTEATITGLIQGEEYSFR	V			File34154 Spectrum16757 scans: 19753
5	A2ASS6	Titin OS=Mus musculus GN=Ttn PE=1 SV=1	2518	3933362	262	40	219	33	12197	1	1	1	681.041	2040.1	3	2040.09	0.0108	1	3.24	5	K	IGGGEYIELKNPVIAQDPK	Q			File34154 Spectrum9286 scans: 11906
5	A2ASS6	Titin OS=Mus musculus GN=Ttn PE=1 SV=1	2518	3933362	262	40	219	33	12414	1	1	1	697.051	2088.13	3	2088.12	0.0086	0	10.81	0.61	K	VLDRPGPPEGPVAISGVTAEK	C			File34154 Spectrum6867 scans: 9366
5	A2ASS6	Titin OS=Mus musculus GN=Ttn PE=1 SV=1	2518	3933362	262	40	219	33	12680	1	1	1	715.35	2143.03	3	2143.02	0.01	0	6.16	3	R	NAAHEDGGIYSLTVENPAGTK	T			File34154 Spectrum6849 scans: 9347
5	A2ASS6	Titin OS=Mus musculus GN=Ttn PE=1 SV=1	2518	3933362	262	40	219	33	12685	1	1	1	716.058	2145.15	3	2145.14	0.0102	0	49.75	8.7e-05	K	VLDRPGPPEGPVQVTGVTAEK	C			File34154 Spectrum5533 scans: 7965
5	A2ASS6	Titin OS=Mus musculus GN=Ttn PE=1 SV=1	2518	3933362	262	40	219	33	12776	1	1	1	721.717	2162.13	3	2162.12	0.0087	0	17.15	0.26	K	VLDRPGPPEGPLAVSDVTSEK	C			File34154 Spectrum7424 scans: 9951
5	A2ASS6	Titin OS=Mus musculus GN=Ttn PE=1 SV=1	2518	3933362	262	40	219	33	13228	1	1	1	753.7	2258.08	3	2258.07	0.0131	1	0.09	9.9	K	ESVTTDAGRYEITAANSSGTTK	T			File34154 Spectrum3410 scans: 5733
5	A2ASS6	Titin OS=Mus musculus GN=Ttn PE=1 SV=1	2518	3933362	262	40	219	33	13269	1	1	1	757.408	2269.2	3	2269.2	0.0078	0	4.17	3.6	R	VLAVNEAGESDPAHVPEPVLVK	D			File34154 Spectrum8899 scans: 11500
5	A2ASS6	Titin OS=Mus musculus GN=Ttn PE=1 SV=1	2518	3933362	262	40	219	33	13316	2	1	1	762.389	2284.15	3	2284.14	0.0098	1	0.61	12	R	AVNVAGVGEPGEVTDVIEMKDR	I			File34154 Spectrum11224 scans: 13941
5	A2ASS6	Titin OS=Mus musculus GN=Ttn PE=1 SV=1	2518	3933362	262	40	219	33	13473	1	1	1	776.086	2325.24	3	2325.22	0.0119	0	4.96	3.2	R	MAEILSGTETVPLTPVAQEALR	E			File34154 Spectrum15227 scans: 18145
5	A2ASS6	Titin OS=Mus musculus GN=Ttn PE=1 SV=1	2518	3933362	262	40	219	33	13596	1	1	1	1183.09	2364.17	2	2364.15	0.0184	0	2.11	7.4	R	DENVPPTVEFGPEYFDGLVIK	S			File34154 Spectrum17423 scans: 20452
5	A2ASS6	Titin OS=Mus musculus GN=Ttn PE=1 SV=1	2518	3933362	262	40	219	33	14389	1	1	1	891.099	2670.27	3	2670.26	0.0122	1	6.89	1.9	R	NAADSVSEPSESTGPITVKDDVEAPR	I			File34154 Spectrum5430 scans: 7857
5	A2ASS6	Titin OS=Mus musculus GN=Ttn PE=1 SV=1	2518	3933362	262	40	219	33	14488	1	1	1	904.101	2709.28	3	2709.27	0.0143	1	7.34	1.7	K	NAAGAISPPSEPSDAITCRDDLEAPR	I			File34154 Spectrum6978 scans: 9482
肌球蛋白	Q5SX39	Myosin-4 OS=Mus musculus GN=Myh4 PE=2 SV=1	2163	223632	130	90	48	39	9	1	0	0	351.215	700.415	2	700.412	0.0027	0	27.82	0.034	K	IQLEAK	I			File34154 Spectrum1311 scans: 3496
6	Q5SX39	Myosin-4 OS=Mus musculus GN=Myh4 PE=2 SV=1	2163	223632	130	90	48	39	21	1	0	0	356.261	710.508	2	710.505	0.0025	0	28.11	0.0016	K	IKPLLK	S			File34154 Spectrum1754 scans: 3965
6	Q5SX39	Myosin-4 OS=Mus musculus GN=Myh4 PE=2 SV=1	2163	223632	130	90	48	39	22	1	0	0	356.261	710.508	2	710.505	0.0026	0	26.95	0.0021	K	IKPLLK	S			File34154 Spectrum1637 scans: 3841
6	Q5SX39	Myosin-4 OS=Mus musculus GN=Myh4 PE=2 SV=1	2163	223632	130	90	48	39	39	1	0	0	360.211	718.407	2	718.405	0.0024	0	41.44	0.001	K	LMTNLK	S			File34154 Spectrum1700 scans: 3907
6	Q5SX39	Myosin-4 OS=Mus musculus GN=Myh4 PE=2 SV=1	2163	223632	130	90	48	39	40	1	0	0	360.211	718.407	2	718.405	0.0026	0	35.78	0.0037	K	LMTNLK	S			File34154 Spectrum1802 scans: 4016
6	Q5SX39	Myosin-4 OS=Mus musculus GN=Myh4 PE=2 SV=1	2163	223632	130	90	48	39	143	3	0	0	368.208	734.402	2	734.4	0.0027	0	6.16	3.3	K	LMTNLK	S	Oxidation (M)	0.020000.0	File34154 Spectrum1566 scans: 3764
6	Q5SX39	Myosin-4 OS=Mus musculus GN=Myh4 PE=2 SV=1	2163	223632	130	90	48	39	444	1	0	0	401.738	801.462	2	801.46	0.0022	1	31.88	0.014	R	KLEGDLK	L			File34154 Spectrum815 scans: 2976
6	Q5SX39	Myosin-4 OS=Mus musculus GN=Myh4 PE=2 SV=1	2163	223632	130	90	48	39	628	1	0	0	415.731	829.448	2	829.445	0.0036	0	43.14	0.00093	R	IHFGATGK	L			File34154 Spectrum1296 scans: 3481
6	Q5SX39	Myosin-4 OS=Mus musculus GN=Myh4 PE=2 SV=1	2163	223632	130	90	48	39	629	1	0	0	415.734	829.454	2	829.445	0.0089	0	8.6	2.8	R	IHFGATGK	L			File34154 Spectrum1413 scans: 3604
6	Q5SX39	Myosin-4 OS=Mus musculus GN=Myh4 PE=2 SV=1	2163	223632	130	90	48	39	630	1	0	0	415.736	829.457	2	829.455	0.0027	0	38.21	0.0028	R	LQDLVDK	L			File34154 Spectrum1768 scans: 3980
6	Q5SX39	Myosin-4 OS=Mus musculus GN=Myh4 PE=2 SV=1	2163	223632	130	90	48	39	1147	1	0	0	455.239	908.463	2	908.46	0.0031	0	60.68	9.2e-06	K	VGNEYVTK	G			File34154 Spectrum835 scans: 2997
6	Q5SX39	Myosin-4 OS=Mus musculus GN=Myh4 PE=2 SV=1	2163	223632	130	90	48	39	1234	1	0	0	462.757	923.5	2	923.496	0.0038	0	33.05	0.0047	R	SLSTELFK	V			File34154 Spectrum8122 scans: 10684
6	Q5SX39	Myosin-4 OS=Mus musculus GN=Myh4 PE=2 SV=1	2163	223632	130	90	48	39	1235	1	0	0	462.758	923.502	2	923.496	0.0053	0	17.83	0.16	R	SLSTELFK	V			File34154 Spectrum8005 scans: 10561
6	Q5SX39	Myosin-4 OS=Mus musculus GN=Myh4 PE=2 SV=1	2163	223632	130	90	48	39	1238	1	0	0	464.721	927.427	2	927.423	0.0034	0	24.2	0.019	R	HDCDLLR	E			File34154 Spectrum1636 scans: 3840
6	Q5SX39	Myosin-4 OS=Mus musculus GN=Myh4 PE=2 SV=1	2163	223632	130	90	48	39	1239	1	0	0	464.722	927.429	2	927.423	0.0054	0	23.56	0.026	R	HDCDLLR	E			File34154 Spectrum1516 scans: 3712
6	Q5SX39	Myosin-4 OS=Mus musculus GN=Myh4 PE=2 SV=1	2163	223632	130	90	48	39	1273	5	0	0	466.266	930.518	2	930.513	0.0042	2	26.39	0.04	K	RKELEEK	M			File34154 Spectrum435 scans: 2577
6	Q5SX39	Myosin-4 OS=Mus musculus GN=Myh4 PE=2 SV=1	2163	223632	130	90	48	39	1523	1	0	0	479.789	957.563	2	957.561	0.0027	2	24.51	0.051	K	RKLEGDLK	L			File34154 Spectrum595 scans: 2745
6	Q5SX39	Myosin-4 OS=Mus musculus GN=Myh4 PE=2 SV=1	2163	223632	130	90	48	39	1708	7	1	0	489.253	976.491	2	976.501	-0.0105	1	4.09	6	K	KNMEQTVK	D			File34154 Spectrum1299 scans: 3484
6	Q5SX39	Myosin-4 OS=Mus musculus GN=Myh4 PE=2 SV=1	2163	223632	130	90	48	39	1811	8	0	0	493.313	984.611	2	984.608	0.0032	2	5.41	2.7	K	KIKELQAR	I			File34154 Spectrum1575 scans: 3775
6	Q5SX39	Myosin-4 OS=Mus musculus GN=Myh4 PE=2 SV=1	2163	223632	130	90	48	39	1984	1	0	0	502.75	1003.49	2	1003.48	0.0043	0	27.01	0.026	R	ELEEISER	L			File34154 Spectrum1767 scans: 3979
6	Q5SX39	Myosin-4 OS=Mus musculus GN=Myh4 PE=2 SV=1	2163	223632	130	90	48	39	1985	1	0	0	502.751	1003.49	2	1003.48	0.0047	0	24.52	0.046	R	ELEEISER	L			File34154 Spectrum1657 scans: 3862
6	Q5SX39	Myosin-4 OS=Mus musculus GN=Myh4 PE=2 SV=1	2163	223632	130	90	48	39	2109	1	0	0	509.263	1016.51	2	1016.51	0.0048	0	45.44	0.0004	R	CNGVLEGIR	I			File34154 Spectrum4143 scans: 6505
6	Q5SX39	Myosin-4 OS=Mus musculus GN=Myh4 PE=2 SV=1	2163	223632	130	90	48	39	2110	1	0	0	509.264	1016.51	2	1016.51	0.006	0	55.58	3.8e-05	R	CNGVLEGIR	I			File34154 Spectrum4258 scans: 6626
6	Q5SX39	Myosin-4 OS=Mus musculus GN=Myh4 PE=2 SV=1	2163	223632	130	90	48	39	2111	1	0	0	509.264	1016.51	2	1016.51	0.0062	0	17.11	0.27	R	CNGVLEGIR	I			File34154 Spectrum8721 scans: 11313
6	Q5SX39	Myosin-4 OS=Mus musculus GN=Myh4 PE=2 SV=1	2163	223632	130	90	48	39	2497	1	0	0	530.765	1059.51	2	1059.51	0.005	0	50.03	0.0001	K	ANSEVAQWR	T			File34154 Spectrum2307 scans: 4555
6	Q5SX39	Myosin-4 OS=Mus musculus GN=Myh4 PE=2 SV=1	2163	223632	130	90	48	39	2498	1	0	0	530.765	1059.52	2	1059.51	0.006	0	43.46	0.00056	K	ANSEVAQWR	T			File34154 Spectrum2198 scans: 4440
6	Q5SX39	Myosin-4 OS=Mus musculus GN=Myh4 PE=2 SV=1	2163	223632	130	90	48	39	2581	1	0	0	537.776	1073.54	2	1073.54	0.003	0	20.52	0.14	R	ADIAESQVNK	L			File34154 Spectrum856 scans: 3019
6	Q5SX39	Myosin-4 OS=Mus musculus GN=Myh4 PE=2 SV=1	2163	223632	130	90	48	39	3233	2	0	0	565.312	1128.61	2	1128.6	0.0072	0	0.58	14	R	LDEAEQLALK	G			File34154 Spectrum3842 scans: 6188
6	Q5SX39	Myosin-4 OS=Mus musculus GN=Myh4 PE=2 SV=1	2163	223632	130	90	48	39	3310	1	0	0	568.82	1135.63	2	1135.62	0.0024	1	41.37	0.00073	R	VKVGNEYVTK	G			File34154 Spectrum1120 scans: 3296
6	Q5SX39	Myosin-4 OS=Mus musculus GN=Myh4 PE=2 SV=1	2163	223632	130	90	48	39	3311	1	0	0	379.55	1135.63	3	1135.62	0.0031	1	46.58	0.00018	R	VKVGNEYVTK	G			File34154 Spectrum1133 scans: 3310
6	Q5SX39	Myosin-4 OS=Mus musculus GN=Myh4 PE=2 SV=1	2163	223632	130	90	48	39	4235	1	0	0	612.816	1223.62	2	1223.61	0.0028	1	4.68	3.9	R	TKYETDAIQR	T			File34154 Spectrum1092 scans: 3267
6	Q5SX39	Myosin-4 OS=Mus musculus GN=Myh4 PE=2 SV=1	2163	223632	130	90	48	39	4236	1	0	0	612.816	1223.62	2	1223.61	0.0034	1	38.81	0.0015	R	TKYETDAIQR	T			File34154 Spectrum975 scans: 3144
6	Q5SX39	Myosin-4 OS=Mus musculus GN=Myh4 PE=2 SV=1	2163	223632	130	90	48	39	4237	1	0	0	408.88	1223.62	3	1223.61	0.0036	1	31.01	0.009	R	TKYETDAIQR	T			File34154 Spectrum977 scans: 3146
6	Q5SX39	Myosin-4 OS=Mus musculus GN=Myh4 PE=2 SV=1	2163	223632	130	90	48	39	4473	1	0	0	623.335	1244.66	2	1244.65	0.0051	0	70.83	1.3e-06	K	DIDDLELTLAK	V			File34154 Spectrum12253 scans: 15022
6	Q5SX39	Myosin-4 OS=Mus musculus GN=Myh4 PE=2 SV=1	2163	223632	130	90	48	39	4474	1	0	0	623.335	1244.66	2	1244.65	0.0059	0	51.17	0.00012	K	DIDDLELTLAK	V			File34154 Spectrum12013 scans: 14770
6	Q5SX39	Myosin-4 OS=Mus musculus GN=Myh4 PE=2 SV=1	2163	223632	130	90	48	39	4475	2	0	0	623.336	1244.66	2	1244.65	0.0065	0	3.97	6.2	K	DIDDLELTLAK	V			File34154 Spectrum10819 scans: 13516
6	Q5SX39	Myosin-4 OS=Mus musculus GN=Myh4 PE=2 SV=1	2163	223632	130	90	48	39	4476	1	0	0	623.336	1244.66	2	1244.65	0.0065	0	54.26	5.8e-05	K	DIDDLELTLAK	V			File34154 Spectrum12132 scans: 14895
6	Q5SX39	Myosin-4 OS=Mus musculus GN=Myh4 PE=2 SV=1	2163	223632	130	90	48	39	4557	1	0	0	625.801	1249.59	2	1249.59	0.0021	1	26.51	0.023	R	KLEDECSELK	K			File34154 Spectrum1192 scans: 3372
6	Q5SX39	Myosin-4 OS=Mus musculus GN=Myh4 PE=2 SV=1	2163	223632	130	90	48	39	4558	1	0	0	417.537	1249.59	3	1249.59	0.004	1	13.8	0.45	K	LEDECSELKK	D			File34154 Spectrum946 scans: 3113
6	Q5SX39	Myosin-4 OS=Mus musculus GN=Myh4 PE=2 SV=1	2163	223632	130	90	48	39	4559	1	0	0	625.803	1249.59	2	1249.59	0.0057	1	62.97	5.3e-06	K	LEDECSELKK	D			File34154 Spectrum930 scans: 3096
6	Q5SX39	Myosin-4 OS=Mus musculus GN=Myh4 PE=2 SV=1	2163	223632	130	90	48	39	5365	1	0	0	438.555	1312.64	3	1312.64	0.0063	1	60.67	9.4e-06	K	KEQDTSAHLER	M			File34154 Spectrum495 scans: 2640
6	Q5SX39	Myosin-4 OS=Mus musculus GN=Myh4 PE=2 SV=1	2163	223632	130	90	48	39	5648	1	1	0	670.835	1339.65	2	1339.64	0.0108	1	0.57	9.6	K	KEFEMSNLQSK	I			File34154 Spectrum17047 scans: 20057
6	Q5SX39	Myosin-4 OS=Mus musculus GN=Myh4 PE=2 SV=1	2163	223632	130	90	48	39	5977	1	0	0	684.812	1367.61	2	1367.61	0.0032	1	49.38	7e-05	K	SAETEKEMANMK	E			File34154 Spectrum1055 scans: 3228
6	Q5SX39	Myosin-4 OS=Mus musculus GN=Myh4 PE=2 SV=1	2163	223632	130	90	48	39	6054	1	0	0	460.235	1377.68	3	1377.68	0.0033	2	84.44	4.8e-08	R	KLEDECSELKK	D			File34154 Spectrum875 scans: 3039
6	Q5SX39	Myosin-4 OS=Mus musculus GN=Myh4 PE=2 SV=1	2163	223632	130	90	48	39	6055	1	0	0	689.85	1377.68	2	1377.68	0.0035	2	66.75	2.7e-06	R	KLEDECSELKK	D			File34154 Spectrum877 scans: 3041
6	Q5SX39	Myosin-4 OS=Mus musculus GN=Myh4 PE=2 SV=1	2163	223632	130	90	48	39	6994	1	0	0	733.396	1464.78	2	1464.77	0.0058	0	33.83	0.0051	K	LASADIETYLLEK	S			File34154 Spectrum13554 scans: 16388
6	Q5SX39	Myosin-4 OS=Mus musculus GN=Myh4 PE=2 SV=1	2163	223632	130	90	48	39	6995	1	0	0	733.396	1464.78	2	1464.77	0.0072	0	84.77	4.2e-08	K	LASADIETYLLEK	S			File34154 Spectrum13672 scans: 16512
6	Q5SX39	Myosin-4 OS=Mus musculus GN=Myh4 PE=2 SV=1	2163	223632	130	90	48	39	6997	1	0	0	733.397	1464.78	2	1464.77	0.0079	0	99.01	1.6e-09	K	LASADIETYLLEK	S			File34154 Spectrum13792 scans: 16638
6	Q5SX39	Myosin-4 OS=Mus musculus GN=Myh4 PE=2 SV=1	2163	223632	130	90	48	39	7098	1	0	0	738.395	1474.78	2	1474.77	0.0095	0	44.6	0.0005	K	DPLNETVVGLYQK	S			File34154 Spectrum9895 scans: 12546
6	Q5SX39	Myosin-4 OS=Mus musculus GN=Myh4 PE=2 SV=1	2163	223632	130	90	48	39	7099	1	0	0	738.396	1474.78	2	1474.77	0.0108	0	26.85	0.03	K	DPLNETVVGLYQK	S			File34154 Spectrum10015 scans: 12672
6	Q5SX39	Myosin-4 OS=Mus musculus GN=Myh4 PE=2 SV=1	2163	223632	130	90	48	39	7226	1	0	0	744.859	1487.7	2	1487.7	0.0046	0	68.9	1.2e-06	R	IEELEEEIEAER	A			File34154 Spectrum8283 scans: 10853
6	Q5SX39	Myosin-4 OS=Mus musculus GN=Myh4 PE=2 SV=1	2163	223632	130	90	48	39	7227	1	0	0	744.86	1487.71	2	1487.7	0.0061	0	69.52	1e-06	R	IEELEEEIEAER	A			File34154 Spectrum8402 scans: 10978
6	Q5SX39	Myosin-4 OS=Mus musculus GN=Myh4 PE=2 SV=1	2163	223632	130	90	48	39	7228	1	0	0	496.909	1487.71	3	1487.7	0.0063	0	26.76	0.02	R	IEELEEEIEAER	A			File34154 Spectrum8338 scans: 10910
6	Q5SX39	Myosin-4 OS=Mus musculus GN=Myh4 PE=2 SV=1	2163	223632	130	90	48	39	7229	1	0	0	496.909	1487.71	3	1487.7	0.0066	0	40.96	0.00075	R	IEELEEEIEAER	A			File34154 Spectrum8445 scans: 11023
6	Q5SX39	Myosin-4 OS=Mus musculus GN=Myh4 PE=2 SV=1	2163	223632	130	90	48	39	7230	1	0	0	744.861	1487.71	2	1487.7	0.0081	0	60.37	9e-06	R	IEELEEEIEAER	A			File34154 Spectrum8513 scans: 11095
6	Q5SX39	Myosin-4 OS=Mus musculus GN=Myh4 PE=2 SV=1	2163	223632	130	90	48	39	7231	1	0	0	496.91	1487.71	3	1487.7	0.0091	0	21.28	0.073	R	IEELEEEIEAER	A			File34154 Spectrum8557 scans: 11141
6	Q5SX39	Myosin-4 OS=Mus musculus GN=Myh4 PE=2 SV=1	2163	223632	130	90	48	39	7232	1	0	0	744.862	1487.71	2	1487.7	0.0095	0	73.55	4.2e-07	R	IEELEEEIEAER	A			File34154 Spectrum8633 scans: 11221
6	Q5SX39	Myosin-4 OS=Mus musculus GN=Myh4 PE=2 SV=1	2163	223632	130	90	48	39	7405	1	0	0	752.389	1502.76	2	1502.76	0.0049	0	42.27	0.00095	R	ENQSILITGESGAGK	T			File34154 Spectrum3805 scans: 6150
6	Q5SX39	Myosin-4 OS=Mus musculus GN=Myh4 PE=2 SV=1	2163	223632	130	90	48	39	7406	1	0	0	752.389	1502.76	2	1502.76	0.0065	0	62.06	9.8e-06	R	ENQSILITGESGAGK	T			File34154 Spectrum3692 scans: 6031
6	Q5SX39	Myosin-4 OS=Mus musculus GN=Myh4 PE=2 SV=1	2163	223632	130	90	48	39	7407	1	0	0	752.39	1502.77	2	1502.76	0.0077	0	28.45	0.024	R	ENQSILITGESGAGK	T			File34154 Spectrum3576 scans: 5909
6	Q5SX39	Myosin-4 OS=Mus musculus GN=Myh4 PE=2 SV=1	2163	223632	130	90	48	39	7556	1	0	0	761.388	1520.76	2	1520.76	0.0044	1	81.91	9.3e-08	K	AITDAAMMAEELKK	E			File34154 Spectrum8182 scans: 10747
6	Q5SX39	Myosin-4 OS=Mus musculus GN=Myh4 PE=2 SV=1	2163	223632	130	90	48	39	7557	1	0	0	761.389	1520.76	2	1520.76	0.0049	1	70.02	1.4e-06	K	AITDAAMMAEELKK	E			File34154 Spectrum8064 scans: 10623
6	Q5SX39	Myosin-4 OS=Mus musculus GN=Myh4 PE=2 SV=1	2163	223632	130	90	48	39	7558	1	0	0	507.929	1520.76	3	1520.76	0.0068	1	51.72	9.4e-05	K	AITDAAMMAEELKK	E			File34154 Spectrum8142 scans: 10705
6	Q5SX39	Myosin-4 OS=Mus musculus GN=Myh4 PE=2 SV=1	2163	223632	130	90	48	39	7559	1	0	0	507.93	1520.77	3	1520.76	0.0093	1	20.16	0.13	K	AITDAAMMAEELKK	E			File34154 Spectrum8028 scans: 10585
6	Q5SX39	Myosin-4 OS=Mus musculus GN=Myh4 PE=2 SV=1	2163	223632	130	90	48	39	7560	1	0	0	507.93	1520.77	3	1520.76	0.0097	1	10.63	1.2	K	AITDAAMMAEELKK	E			File34154 Spectrum8263 scans: 10832
6	Q5SX39	Myosin-4 OS=Mus musculus GN=Myh4 PE=2 SV=1	2163	223632	130	90	48	39	7742	1	0	0	513.26	1536.76	3	1536.75	0.0068	1	1.39	9.8	K	AITDAAMMAEELKK	E	Oxidation (M)	0.00000002000000.0	File34154 Spectrum7244 scans: 9762
6	Q5SX39	Myosin-4 OS=Mus musculus GN=Myh4 PE=2 SV=1	2163	223632	130	90	48	39	7745	1	0	0	513.261	1536.76	3	1536.75	0.0082	1	40.83	0.0012	K	AITDAAMMAEELKK	E	Oxidation (M)	0.00000020000000.0	File34154 Spectrum7122 scans: 9634
6	Q5SX39	Myosin-4 OS=Mus musculus GN=Myh4 PE=2 SV=1	2163	223632	130	90	48	39	7749	1	0	0	513.261	1536.76	3	1536.75	0.0095	1	12.17	0.81	K	AITDAAMMAEELKK	E	Oxidation (M)	0.00000020000000.0	File34154 Spectrum7005 scans: 9511
6	Q5SX39	Myosin-4 OS=Mus musculus GN=Myh4 PE=2 SV=1	2163	223632	130	90	48	39	9120	1	0	0	550.627	1648.86	3	1648.85	0.0059	2	54.24	5.5e-05	K	KAITDAAMMAEELKK	E			File34154 Spectrum6704 scans: 9195
6	Q5SX39	Myosin-4 OS=Mus musculus GN=Myh4 PE=2 SV=1	2163	223632	130	90	48	39	9123	1	0	0	550.628	1648.86	3	1648.85	0.0094	2	40.54	0.0012	K	KAITDAAMMAEELKK	E			File34154 Spectrum6588 scans: 9073
6	Q5SX39	Myosin-4 OS=Mus musculus GN=Myh4 PE=2 SV=1	2163	223632	130	90	48	39	9304	1	0	0	555.959	1664.85	3	1664.85	0.0069	2	14.4	0.51	K	KAITDAAMMAEELKK	E	Oxidation (M)	0.000000002000000.0	File34154 Spectrum5808 scans: 8254
6	Q5SX39	Myosin-4 OS=Mus musculus GN=Myh4 PE=2 SV=1	2163	223632	130	90	48	39	9707	2	0	0	851.92	1701.83	2	1701.82	0.0019	0	32.43	0.0069	R	LQNEVEDLMIDVER	S			File34154 Spectrum16962 scans: 19968
6	Q5SX39	Myosin-4 OS=Mus musculus GN=Myh4 PE=2 SV=1	2163	223632	130	90	48	39	9709	2	0	0	851.922	1701.83	2	1701.82	0.0045	0	29.46	0.014	R	LQNEVEDLMIDVER	S			File34154 Spectrum17075 scans: 20087
6	Q5SX39	Myosin-4 OS=Mus musculus GN=Myh4 PE=2 SV=1	2163	223632	130	90	48	39	9710	2	0	0	568.284	1701.83	3	1701.82	0.0051	0	10.05	1.3	R	LQNEVEDLMIDVER	S			File34154 Spectrum16978 scans: 19985
6	Q5SX39	Myosin-4 OS=Mus musculus GN=Myh4 PE=2 SV=1	2163	223632	130	90	48	39	9885	1	0	0	859.462	1716.91	2	1716.9	0.0057	1	28.43	0.02	K	NKDPLNETVVGLYQK	S			File34154 Spectrum8238 scans: 10805
6	Q5SX39	Myosin-4 OS=Mus musculus GN=Myh4 PE=2 SV=1	2163	223632	130	90	48	39	9886	1	0	0	859.463	1716.91	2	1716.9	0.0065	1	70.13	1.3e-06	K	NKDPLNETVVGLYQK	S			File34154 Spectrum8322 scans: 10894
6	Q5SX39	Myosin-4 OS=Mus musculus GN=Myh4 PE=2 SV=1	2163	223632	130	90	48	39	9887	1	0	0	859.463	1716.91	2	1716.9	0.0067	1	80.47	1.3e-07	K	NKDPLNETVVGLYQK	S			File34154 Spectrum8202 scans: 10768
6	Q5SX39	Myosin-4 OS=Mus musculus GN=Myh4 PE=2 SV=1	2163	223632	130	90	48	39	9888	1	0	0	859.463	1716.91	2	1716.9	0.0071	1	65.85	3.7e-06	K	NKDPLNETVVGLYQK	S			File34154 Spectrum8084 scans: 10644
6	Q5SX39	Myosin-4 OS=Mus musculus GN=Myh4 PE=2 SV=1	2163	223632	130	90	48	39	9889	1	0	0	573.312	1716.91	3	1716.9	0.0079	1	52.89	7.3e-05	K	NKDPLNETVVGLYQK	S			File34154 Spectrum8103 scans: 10664
6	Q5SX39	Myosin-4 OS=Mus musculus GN=Myh4 PE=2 SV=1	2163	223632	130	90	48	39	9890	1	0	0	573.312	1716.91	3	1716.9	0.0081	1	52.1	8.7e-05	K	NKDPLNETVVGLYQK	S			File34154 Spectrum8222 scans: 10789
6	Q5SX39	Myosin-4 OS=Mus musculus GN=Myh4 PE=2 SV=1	2163	223632	130	90	48	39	9891	1	0	0	573.312	1716.91	3	1716.9	0.0085	1	40.46	0.0013	K	NKDPLNETVVGLYQK	S			File34154 Spectrum8342 scans: 10915
6	Q5SX39	Myosin-4 OS=Mus musculus GN=Myh4 PE=2 SV=1	2163	223632	130	90	48	39	9894	1	0	0	573.312	1716.92	3	1716.9	0.0109	1	23.28	0.068	K	NKDPLNETVVGLYQK	S			File34154 Spectrum7984 scans: 10539
6	Q5SX39	Myosin-4 OS=Mus musculus GN=Myh4 PE=2 SV=1	2163	223632	130	90	48	39	9905	2	0	0	859.92	1717.83	2	1717.82	0.0062	0	6.23	2.8	R	LQNEVEDLMIDVER	S	Oxidation (M)	0.00000000200000.0	File34154 Spectrum11393 scans: 14119
6	Q5SX39	Myosin-4 OS=Mus musculus GN=Myh4 PE=2 SV=1	2163	223632	130	90	48	39	9906	2	0	0	859.921	1717.83	2	1717.82	0.0087	0	11.75	0.81	R	LQNEVEDLMIDVER	S	Oxidation (M)	0.00000000200000.0	File34154 Spectrum11694 scans: 14435
6	Q5SX39	Myosin-4 OS=Mus musculus GN=Myh4 PE=2 SV=1	2163	223632	130	90	48	39	10482	1	0	0	889.976	1777.94	2	1777.93	0.0055	1	15.04	0.41	K	DLQHRLDEAEQLALK	G			File34154 Spectrum11494 scans: 14225
6	Q5SX39	Myosin-4 OS=Mus musculus GN=Myh4 PE=2 SV=1	2163	223632	130	90	48	39	10483	1	0	0	889.976	1777.94	2	1777.93	0.0056	1	28.24	0.018	K	DLQHRLDEAEQLALK	G			File34154 Spectrum11376 scans: 14101
6	Q5SX39	Myosin-4 OS=Mus musculus GN=Myh4 PE=2 SV=1	2163	223632	130	90	48	39	10484	1	0	0	593.654	1777.94	3	1777.93	0.0066	1	14.18	0.48	K	DLQHRLDEAEQLALK	G			File34154 Spectrum11374 scans: 14099
6	Q5SX39	Myosin-4 OS=Mus musculus GN=Myh4 PE=2 SV=1	2163	223632	130	90	48	39	10922	1	0	0	919.969	1837.92	2	1837.92	0.007	0	105.8	3.7e-10	R	DLEEATLQHEATAAALR	K			File34154 Spectrum8953 scans: 11557
6	Q5SX39	Myosin-4 OS=Mus musculus GN=Myh4 PE=2 SV=1	2163	223632	130	90	48	39	10923	1	0	0	613.649	1837.92	3	1837.92	0.008	0	66.33	3.3e-06	R	DLEEATLQHEATAAALR	K			File34154 Spectrum8973 scans: 11578
6	Q5SX39	Myosin-4 OS=Mus musculus GN=Myh4 PE=2 SV=1	2163	223632	130	90	48	39	10924	1	0	0	919.97	1837.93	2	1837.92	0.0083	0	108.06	2.2e-10	R	DLEEATLQHEATAAALR	K			File34154 Spectrum9073 scans: 11683
6	Q5SX39	Myosin-4 OS=Mus musculus GN=Myh4 PE=2 SV=1	2163	223632	130	90	48	39	10925	1	0	0	919.971	1837.93	2	1837.92	0.01	0	5.21	4.2	R	DLEEATLQHEATAAALR	K			File34154 Spectrum8842 scans: 11440
6	Q5SX39	Myosin-4 OS=Mus musculus GN=Myh4 PE=2 SV=1	2163	223632	130	90	48	39	10926	1	0	0	613.65	1837.93	3	1837.92	0.0106	0	47.49	0.00025	R	DLEEATLQHEATAAALR	K			File34154 Spectrum8856 scans: 11455
6	Q5SX39	Myosin-4 OS=Mus musculus GN=Myh4 PE=2 SV=1	2163	223632	130	90	48	39	10927	1	0	0	613.65	1837.93	3	1837.92	0.0124	0	68.75	1.9e-06	R	DLEEATLQHEATAAALR	K			File34154 Spectrum9093 scans: 11704
[truncated: 3,615 more rows]
