# Supplementary material for: The long noncoding RNA lncCIRBIL disrupts the nuclear translocation of Bclaf1 alleviating cardiac ischemia–reperfusion injury
Source: Nat Commun. 2021 Jan 22;12:522. doi: 10.1038/s41467-020-20844-3 (PMC7822959; doi:10.1038/s41467-020-20844-3)
Supplement: Supplementary file 5 — Source Data [file 41467_2020_20844_MOESM5_ESM.xlsx]

## Sheet: fig1
fig1A	NIZ	BZ	IZ							fig1D	WT	CIRBIL-TG		P value	<0.0001								fig1G	WT	CIRBIL-TG	WT-IR	CIRBIL-TG-I/R		Bonferroni's multiple comparisons test	Mean Diff.	95.00% CI of diff.	Significant?	Adjusted P Value
	0.663675	0.00856547	0.0877564		Dunnett's multiple comparisons test	Mean Diff.	95.00% CI of diff.	Significant?			0.630116	10.0693		P value summary	****									430.97	657.48	1547.24	541.99		WT vs. CIRBIL-TG	-149.3	-440.7 to 142.1	No	0.9556
	1.45695	0.0446638	0.151286		NIZ vs. BZ	0.9732	0.4174 to 1.529	Yes			1.83056	16.7872		Significantly different (P < 0.05)?	Yes									609.97	397.64	1291.86	308.14		WT vs. WT-IR	-619.9	-911.3 to -328.6	Yes	<0.0001
	0.879983	0.0277888	0.133226		NIZ vs. IZ	0.8761	0.3204 to 1.432	Yes			1.06895	12.1762		One- or two-tailed P value?	Two-tailed									410.76	653.54	638.06	270.08		WT vs. CIRBIL-TG-I/R	10.79	-280.6 to 302.2	No	>0.9999
mean	1	0.02701	0.1241								0.83127	12.9214		t, df	t=8.419, df=15									247.77	910.24	581.89	300.26		CIRBIL-TG vs. WT-IR	-470.6	-762.0 to -179.2	Yes	0.0004
											0.8563	9.09447												566.93	542.78	636.48	494.49		CIRBIL-TG vs. CIRBIL-TG-I/R	160.1	-131.3 to 451.5	No	0.7927
fig1B	Sham	I/R			P value	0.0008					1.24884	6.37926												429.92	425.72	1442.78	494.49		WT-IR vs. CIRBIL-TG-I/R	630.7	339.3 to 922.1	Yes	<0.0001
	0.863683	0.652602			P value summary	***					1.69242	13.0519												500	665.62	1229.66	592.39
	0.921129	0.509648			Significantly different (P < 0.05)?	Yes					1.44012	6.99338												301.31	509.71	1247.77	552.23
	1.47649	0.24497			One- or two-tailed P value?	Two-tailed					0.374332													450.39	529.13	911.81	296.85
	0.967729	0.680975			t, df	t=4.163, df=15				mean	1.108	10.93											mean	438.7	588	1059	427.9
	0.6602	0.872287
	1.27163	0.292879								fig1E	WT-IR	CIRBIL-TG-IR		P value	<0.0001								fig1H	WT	CIRBIL-TG	WT-IR	CIRBIL-TG-IR		Bonferroni's multiple comparisons test	Mean Diff.	95.00% CI of diff.	Significant?	Adjusted P Value
	0.831838	0.52249									59.0446	35.2335		P value summary	****									705.463	643.766	2684.63	1057.78		WT vs. CIRBIL-TG	-118.9	-388.5 to 150.8	No	>0.9999
	1.3547	0.553086									56.9634	27.9478		Significantly different (P < 0.05)?	Yes									643.766	424.58	2200.8	1539.99		WT vs. WT-IR	-2012	-2282 to -1743	Yes	<0.0001
		0.644421									59.4005	21.4215		One- or two-tailed P value?	Two-tailed									414.838	413.215	2645.66	1112.99		WT vs. CIRBIL-TG-IR	-782.9	-1053 to -513.3	Yes	<0.0001
mean	1.043	0.5526									52.3295	19.3233		t, df	t=8.375, df=15									341.776	658.378	2738.21	1562.72		CIRBIL-TG vs. WT-IR	-1893	-2163 to -1624	Yes	<0.0001
											41.8816	30.8637												439.192	685.98	2191.06	1177.93		CIRBIL-TG vs. CIRBIL-TG-IR	-664.1	-933.7 to -394.4	Yes	<0.0001
fig1C	Non-AMI	AMI			P value	<0.0001					54.1192	33.4591												409.968	723.322	2481.68	1238		WT-IR vs. CIRBIL-TG-IR	1229	959.6 to 1499	Yes	<0.0001
	1.11729	0.702222			P value summary	****						22.1597												640.519	864.576	2734.96	1164.94
	3.09513	0.223756			Significantly different (P < 0.05)?	Yes						34.7697												187.534	510.631	2176.44	1476.67
	1.6245	0.118257			One- or two-tailed P value?	Two-tailed						24.8278												780.148	708.71	2819.39	1278.59
	0.697372	0.128514			t, df	t=5.349, df=62						27.6361											mean	507	625.9	2519	1290
	1.12506	0.222211										33.8875
	0.582367	0.570382								mean	53.96	28.32
	1.10191	0.127627																					fig1I	WT	CIRBIL-TG	WT-IR	CIRBIL-TG-IR		Bonferroni's multiple comparisons test	Mean Diff.	95.00% CI of diff.	Significant?	Adjusted P Value
	0.812252	0.101532								fig1F	EF	WT	CIRBIL-TG	WT-IR	CIRBIL-TG-IR		Bonferroni's multiple comparisons test	Mean Diff.	95.00% CI of diff.	Adjusted P Value				2260.9	2080.86	3528.71	2805.76		WT vs. CIRBIL-TG	190.7	-37.57 to 418.9	No	0.1489
	0.959264	0.151774										73.8409	75.4049	47.5136	58.8767		WT vs. CIRBIL-TG	-7.161	-12.07 to -2.252	0.0012				2254.05	2094.14	3453.14	3080		WT vs. WT-IR	-1399	-1627 to -1170	Yes	<0.0001
	0.395021	0.742262										65.2916	77.0156	47.3129	60.6708		WT vs. WT-IR	24.79	19.68 to 29.90	<0.0001				2270.29	2099.48	3835.14	3113.86		WT vs. CIRBIL-TG-IR	-886.8	-1115 to -658.5	Yes	<0.0001
	0.82932	0.510506										63.0986	79.3632	49.2401	56.9727		WT vs. CIRBIL-TG-IR	13.82	9.364 to 18.28	<0.0001				2253.29	2124.9	3592.95	3266.52		CIRBIL-TG vs. WT-IR	-1589	-1817 to -1361	Yes	<0.0001
	0.806642	0.0698304										64.7789	81.0642	50.8029	57.7136		CIRBIL-TG vs. WT-IR	31.95	27.05 to 36.86	<0.0001				2254.19	2119.33	3595.19	3200.48		CIRBIL-TG vs. CIRBIL-TG-IR	-1077	-1306 to -849.2	Yes	<0.0001
	0.61132	0.673617										69.3593	80.4339	44.1471	59.9354		CIRBIL-TG vs. CIRBIL-TG-IR	20.98	16.76 to 25.21	<0.0001				2251.57	1480.81	3600.29	3364.29		WT-IR vs. CIRBIL-TG-IR	511.8	283.6 to 740.0	Yes	<0.0001
	2.65737	0.0616395										71.0398	71.2403	47.8338	53.0379		WT-IR vs. CIRBIL-TG-IR	-10.97	-15.43 to -6.510	<0.0001				2240.1	2117.9	3602.24	2985.86
	1.26576	0.059954										73.8194	77.1568	45.12	67.6411									1980.86	2122.57	3746.19	3042.52
	3.36359	0.29937										71.0509	68.3026	46.9088	54.9659								mean	2221	2030	3619	3107
	0.301452	0.179244										71.5531	79.4382	43.9992	54.1482
	0.823591	0.0791098										77.6097	77.9694	40.471	52.983
	0.933033	0.102238										75.0318	79.5433	40.3981	53.602								figJ	WT	CIRBIL-TG	WT-IR	CIRBIL-TG-IR		Bonferroni's multiple comparisons test	Mean Diff.	95.00% CI of diff.	Significant?	Summary	Adjusted P Value
	0.473029	0.243164											81.1173		51.0421									0.960875	0.825501	2.11515	1.22912		WT vs. CIRBIL-TG	0.1015	-1.283 to 1.486	No	ns	>0.9999
	3.09513	0.20733											82.6913		55.8283									1.0347	0.982526	3.75455	1.3553		WT vs. WT-IR	-1.691	-3.075 to -0.3064	Yes	*	0.0168
	0.147624	0.0883883													51.6522									1.00443	0.887604	2.20231	0.779606		WT vs. CIRBIL-TG-IR	-0.1213	-1.506 to 1.263	No	ns	>0.9999
	0.312083	0.517632													59.4453								mean	1	0.8985	2.691	1.121		CIRBIL-TG vs. WT-IR	-1.792	-3.176 to -0.4079	Yes	*	0.012
	0.628507	0.123279													51.9044														CIRBIL-TG vs. CIRBIL-TG-IR	-0.2228	-1.607 to 1.161	No	ns	>0.9999
	0.469761	0.496546													56.4693														WT-IR vs. CIRBIL-TG-IR	1.569	0.1851 to 2.954	Yes	*	0.0256
	0.543367	0.145592													51.5367
	0.993092	0.373712													58.175
	2.04202	0.476319													56.3773
	0.161544	0.264255													69.0858								fig1K	WT	CIRBIL-TG	WT-IR	CIRBIL-TG-IR		Bonferroni's multiple comparisons test	Mean Diff.	95.00% CI of diff.	Significant?	Summary	Adjusted P Value
	0.535887	0.121582									mean	70.59	77.75	45.8	56.76									1.28205	1.5625	12.3288	2.06186		WT vs. CIRBIL-TG	-0.1007	-2.894 to 2.692	No	ns	>0.9999
	2.25012	0.0748424																						1.07527	1.06383	13.2353	3.26087		WT vs. WT-IR	-9.904	-12.70 to -7.111	Yes	****	<0.0001
	2.09943	0.574349									FS	WT	CIRBIL-TG	WT-IR	CIRBIL-TG-IR		Bonferroni's multiple comparisons test	Mean Diff.	95.00% CI of diff.	Adjusted P Value				3.66972	1.17647	9.52381	7.07965		WT vs. CIRBIL-TG-IR	-4.711	-7.504 to -1.917	Yes	***	0.0003
mean	1.152	0.276										41.6857	43.2624	22.8347	30.1887		WT vs. CIRBIL-TG	-6.494	-10.23 to -2.761	<0.0001				1.86916	2.32558	11.8421	10.7143		CIRBIL-TG vs. WT-IR	-9.804	-12.60 to -7.010	Yes	****	<0.0001
												34.5771	45.1056	23.1579	31.5315		WT vs. WT-IR	16.99	13.11 to 20.88	<0.0001				1.53846	1.69492	11.8421	11.1111		CIRBIL-TG vs. CIRBIL-TG-IR	-4.61	-7.403 to -1.817	Yes	***	0.0004
												33.5354	47.1655	24.3187	29.4004		WT vs. CIRBIL-TG-IR	10.09	6.700 to 13.48	<0.0001				1.47059	3.63636	12.6984	4.05405		WT-IR vs. CIRBIL-TG-IR	5.194	2.401 to 7.987	Yes	****	<0.0001
												34.5652	48.6486	25.4369	29.5556		CIRBIL-TG vs. WT-IR	23.49	19.75 to 27.22	<0.0001				2.15054	2.17391	8.42105	7.14286
												38.0074	48.0952	20.6154	30.7479		CIRBIL-TG vs. CIRBIL-TG-IR	16.59	13.37 to 19.80	<0.0001				0.934579	1.16279	13.3333	6.25
												39.404	39.5034	23.1884	26.4084		WT-IR vs. CIRBIL-TG-IR	-6.899	-10.29 to -3.508	<0.0001			mean	1.749	1.85	11.65	6.459
												41.2533	44.9367	21.9207	36.2944
												39.3736	36.8421	21.8045	27.6888
												39.823	47.0968	21.25	27.439
												44.9519	45.7661	19.2389	25.5892
												42.7602	47.2347	19.2698	25.523
													48.7032		24.9344
													50.1718		28.5714
															25.6236
															30.8057
															26.087
															29.2196
															25.947
															30.5128
															28.9157
															37.8788
											mean	39.09	45.58	22.09	28.99

## Sheet: fig2
fig2A	WT	CIRBIL-KO										fig2D	WT	CIRBIL-KO	WT-IR	CIRBIL-KO-IR		Bonferroni's multiple comparisons test	Mean Diff.	95.00% CI of diff.	Significant?	Adjusted P Value
	0.801959	0.00268567		P value	<0.0001								196.65	278.78	987.99	999.88		WT vs. CIRBIL-KO	-47.4	-252.2 to 157.4	No	>0.9999
	0.383368	0.00352319		P value summary	****								384.33	391.65	373.54	1037.56		WT vs. WT-IR	-249.3	-454.1 to -44.53	Yes	0.0103
	1.79564	4.75112e-06		Significantly different (P < 0.05)?	Yes								215.85	448.17	414.33	954.33		WT vs. CIRBIL-KO-IR	-544.5	-749.3 to -339.8	Yes	<0.0001
	1.17862	0.00238996		One- or two-tailed P value?	Two-tailed								291.59	443.05	832.13	769.57		CIRBIL-KO vs. WT-IR	-201.9	-406.7 to 2.870	No	0.0551
	0.688057	0.00185226		t, df	t=6.216, df=16								423.29	521.89	539.63	852.26		CIRBIL-KO vs. CIRBIL-KO-IR	-497.1	-701.9 to -292.4	Yes	<0.0001
	0.443406	3.28101e-05											329.09	602.56	867.26	737.74		WT-IR vs. CIRBIL-KO-IR	-295.2	-500.0 to -90.44	Yes	0.0018
	1.42001	1.40196e-05											435.73	313.9	559.39	739.21
	1.06437	6.70501e-05											481.83	303.11	561.22	1109.63
	0.808489	0.00416087											557.93	439.76	424.57	1016.89
mean	0.9538	0.001637										mean	368.5	415.9	617.8	913
												fig2E	WT	CIRBIL-KO	WT-IR	CIRBIL-KO-IR		Bonferroni's multiple comparisons test	Mean Diff.	95.00% CI of diff.	Significant?	Adjusted P Value
fig2B	WT-IR	CIRBIL-KO-IR		P value	0.0004								200.17	179.77	2621.6	2629.45		WT vs. CIRBIL-KO	27.45	-248.9 to 303.8	No	>0.9999
	56.824	63.8799		P value summary	***								699.21	804.35	2186.91	2871.12		WT vs. WT-IR	-1978	-2254 to -1701	Yes	<0.0001
	47.008	68.4432		Significantly different (P < 0.05)?	Yes								361.81	948.73	2122.57	2632.59		WT vs. CIRBIL-KO-IR	-2265	-2542 to -1989	Yes	<0.0001
	54.4123	78.2658		One- or two-tailed P value?	Two-tailed								310.03	936.18	2662.41	2594.93		CIRBIL-KO vs. WT-IR	-2005	-2282 to -1729	Yes	<0.0001
	40.9943	87.9438		t, df	t=4.833, df=12								383.78	492.06	2179.06	2609.05		CIRBIL-KO vs. CIRBIL-KO-IR	-2293	-2569 to -2016	Yes	<0.0001
	50.2391	77.6186											423.01	361.81	2400.33	2943.31		WT-IR vs. CIRBIL-KO-IR	-287.5	-563.9 to -11.10	Yes	0.0371
	55.5287	65.6723											865.56	382.21	2502.34	2684.38
		66.1485											360.24	951.87	2064.5	2682.81
		62.8251											206.45	186.05	2447.41	2191.62
mean	50.83	71.35											370.86	328.74	2878.75	3143.76
													737.65	260.29	2999.85	3296.44
													541.09	721.86	2408.41	2971.77
													983.35	235.72	2715.54	2694.48
													955.27	321.72	2719.05	3041.97
fig2C	WT	CIRBIL-KO	WT-IR	CIRBIL-KO-IR		Bonferroni's multiple comparisons test	Mean Diff.	95.00% CI of diff.	Significant?	Adjusted P Value			383.14	258.54	2538.28	2771.7
	75.2356	64.4857	51.1519	41.8911		WT vs. CIRBIL-KO	0.09687	-4.927 to 5.121	No	>0.9999		mean	518.8	491.3	2496	2784
	69.8437	72.5481	50.423	41.401		WT vs. WT-IR	21.92	16.75 to 27.09	Yes	<0.0001
	72.1491	77.4796	46.3702	44.1075		WT vs. CIRBIL-KO-IR	32.28	27.02 to 37.53	Yes	<0.0001
	67.5075	78.1065	57.5611	43.1625		CIRBIL-KO vs. WT-IR	21.82	17.13 to 26.52	Yes	<0.0001
	78.086	72.4235	46.8567	45.2823		CIRBIL-KO vs. CIRBIL-KO-IR	32.18	27.39 to 36.97	Yes	<0.0001		fig2F	WT	CIRBIL-KO	WT-IR	CIRBIL-KO-IR		Bonferroni's multiple comparisons test	Mean Diff.	95.00% CI of diff.	Significant?	Adjusted P Value
	71.3427	64.0548	51.6098	35.1444		WT-IR vs. CIRBIL-KO-IR	10.36	5.418 to 15.30	Yes	<0.0001			2260.9	2455.81	3528.71	4325.62		WT vs. CIRBIL-KO	-214.2	-710.4 to 282.0	No	>0.9999
	69.0313	60.5194	53.0359	35.8072									2254.05	2037.9	3453.14	4378.62		WT vs. WT-IR	-1399	-1895 to -902.4	Yes	<0.0001
	71.6222	67.2712	46.6278	38.9109									2270.29	2579.1	3835.14	4968.81		WT vs. CIRBIL-KO-IR	-2807	-3303 to -2311	Yes	<0.0001
	69.3912	68.762	49.2825	23.4824									2253.29	2541.24	3592.95	5511.86		CIRBIL-KO vs. WT-IR	-1184	-1681 to -688.2	Yes	<0.0001
	64.7095	72.1094	49.5572	34.7643									2254.19	2488.05	3595.19	4292.48		CIRBIL-KO vs. CIRBIL-KO-IR	-2593	-3089 to -2097	Yes	<0.0001
	70.5152	69.5769	44.1716	40.3417									2251.57	2492.67	3600.29	5513.43		WT-IR vs. CIRBIL-KO-IR	-1408	-1905 to -912.2	Yes	<0.0001
		72.4151	47.3129	39.0049									2240.1	2442.1	3602.24	6084
		74.9978	49.24	38.2329									1980.86	2441.62	3746.19	5146.38
		68.9839	41.9321									mean	2221	2435	3619	5028
		77.4841
		70.9541
mean	70.86	70.76	48.94	38.58
												fig2G	WT	CIRBIL-KO	WT-IR	CIRBIL-KO-IR		Bonferroni's multiple comparisons test	Mean Diff.	95.00% CI of diff.	Significant?	Adjusted P Value
													0.98423	0.813945	1.6533	2.28298		WT vs. CIRBIL-KO	0.05898	-0.4002 to 0.5182	No	>0.9999
	WT	CIRBIL-KO	WT-IR	CIRBIL-KO-IR		Bonferroni's multiple comparisons test	Mean Diff.	95.00% CI of diff.	Significant?	Adjusted P Value			0.996041	1.12948	1.74575	2.55436		WT vs. WT-IR	-0.6434	-1.103 to -0.1842	Yes	0.0074
	43.2653	34.9206	25.636	19.6287		WT vs. CIRBIL-KO	0.1568	-3.256 to 3.569	No	>0.9999			1.01973	0.879624	1.53125	2.04517		WT vs. CIRBIL-KO-IR	-1.294	-1.753 to -0.8350	Yes	<0.0001
	38.4335	40.2299	25.6039	19.4444		WT vs. WT-IR	15.09	11.58 to 18.60	Yes	<0.0001		mean	1	0.941	1.643	2.294		CIRBIL-KO vs. WT-IR	-0.7024	-1.162 to -0.2432	Yes	0.0043
	40.4651	45.2229	22.4832	21.1196		WT vs. CIRBIL-KO-IR	21.26	17.69 to 24.83	Yes	<0.0001								CIRBIL-KO vs. CIRBIL-KO-IR	-1.353	-1.812 to -0.8940	Yes	<0.0001
	36.7432	45.7143	29.8077	20.7265		CIRBIL-KO vs. WT-IR	14.93	11.74 to 18.12	Yes	<0.0001								WT-IR vs. CIRBIL-KO-IR	-0.6507	-1.110 to -0.1915	Yes	0.0069
	45.6376	40.6977	23.1884	22.0544		CIRBIL-KO vs. CIRBIL-KO-IR	21.1	17.85 to 24.35	Yes	<0.0001
	39.486	34.3839	26.1181	16.0622		WT-IR vs. CIRBIL-KO-IR	6.17	2.814 to 9.525	Yes	<0.0001
	38.3057	31.7365	26.7857	16.5048
	40.0419	36.2468	23.0631	18.5328								fig2H	WT	CIRBIL-KO	WT-IR	CIRBIL-KO-IR		Bonferroni's multiple comparisons test	Mean Diff.	95.00% CI of diff.	Significant?	Adjusted P Value
	38.1663	37.8076	24.5174	10.5675									3.84615	7.77778	12.3288	18.8889		WT vs. CIRBIL-KO	-4.163	-8.370 to 0.04406	No	0.0537
	34.5493	40.048	24.8189	16.0634									3.22581	3.7037	13.2353	24.1379		WT vs. WT-IR	-7.984	-12.19 to -3.777	Yes	<0.0001
	39.1752	38.149	21.6783	19.0476									3.66972	8.88889	9.52381	18.2609		WT vs. CIRBIL-KO-IR	-13.69	-17.90 to -9.488	Yes	<0.0001
		40.1515	23.1579	18.7166									2.80374	4.06504	11.8421	20.9524		CIRBIL-KO vs. WT-IR	-3.821	-8.028 to 0.3861	No	0.0929
		42.623	24.3187	18.408									3.07692	8.10811	11.8421	15.3846		CIRBIL-KO vs. CIRBIL-KO-IR	-9.532	-13.74 to -5.325	Yes	<0.0001
		37.5297	20.2952										4.41176	10.3448	12.6984	12.5		WT-IR vs. CIRBIL-KO-IR	-5.711	-9.918 to -1.504	Yes	0.0037
		44.4744											6.45161	10.4478	8.42105	9.09091
		39.2202											1.86916	9.32203	13.3333	19.697
mean	39.48	39.32	24.39	18.22								mean	3.669	7.832	11.65	17.36

## Sheet: fig3
fig3B	Input	Bclaf1	IgG								fig3E	WT	CIRBIL-KO		P value	0.8045
	0.986689	1.21206	0.0061952		Bonferroni's multiple comparisons test	Mean Diff.	95.00% CI of diff.	Significant?	Adjusted P Value			0.936723	1.01549		P value summary	ns
	0.799	0.425098	0.00033874		Input vs. Bclaf1	-0.08219	-0.7731 to 0.6087	No	>0.9999			1.00872	0.922667		Significantly different (P < 0.05)?	No
	1.26845	0.937679	0.0092033		Input vs. IgG	1.295	0.6041 to 1.986	Yes	0.0002			1.05444	1.02426		One- or two-tailed P value?	Two-tailed
	0.487295	2.34903	0.00788194		Bclaf1 vs. IgG	1.377	0.6863 to 2.068	Yes	<0.0001		mean	1	0.9875		t, df	t=0.2644, df=4
	1.02517	0.765284	0.0119708
	2.00176	1.78716	0.0122529
	2.09058	0.657244	0.065995
	1.99751	1.85151	0.0869241
	1.28565	2.69671	0.0864494
mean	1.327	1.409	0.03191									WT	CIRBIL-KO		P value	0.0003
												1.23013	1.26177		P value summary	***
												1.15892	2.25282		Significantly different (P < 0.05)?	Yes
												1.14128	1.65146		One- or two-tailed P value?	Two-tailed
												1.14739	1.24626		t, df	t=4.224, df=22
												0.663892	1.72491
												1.14042	1.56369
												1.55464	1.11088
fig3D	WT	CIRBIL-TG		P value	0.5357							0.456852	1.69565
	0.793489	1.14175		P value summary	ns							0.757936	2.02358
	1.04476	1.11576		Significantly different (P < 0.05)?	No							0.631586	1.56146
	1.16175	0.984215		One- or two-tailed P value?	Two-tailed							1.48458	2.29414
mean	1	1.081		t, df	t=0.6766, df=4							0.632373	1.33523
											mean	1	1.643
	WT	CIRBIL-TG		P value	0.0002
	1.12601	0.437051		P value summary	***							WT	CIRBIL-KO		P value	0.0075
	1.11179	0.580009		Significantly different (P < 0.05)?	Yes							0.943738	1.1172		P value summary	**
	1.11342	0.757798		One- or two-tailed P value?	Two-tailed							0.994559	0.491842		Significantly different (P < 0.05)?	Yes
	1.12066	0.450588		t, df	t=4.249, df=34							0.950415	0.702613		One- or two-tailed P value?	Two-tailed
	1.1058	0.930761										1.01722	0.596638		t, df	t=3.014, df=18
	1.12519	0.748295										0.670744	0.249305
	1.21549	0.332523										0.923691	0.9048
	1.01593	0.26054										1.0493	0.590435
	0.734948	0.7889										0.857814	0.257809
	0.501658	0.104321										1.18151	0.918632
	1.13698	1.19973										1.21634	0.858881
	1.0558	0.898421									mean	0.9805	0.6688
	1.22589	0.284207
	1.00932	0.367165
	0.726256	0.550106
	0.393144	0.224083									fig3G	WT	WT-IR	CIRBIL-TG-IR	CIRBIL-KO-IR		Bonferroni's multiple comparisons test	Mean Diff.	95.00% CI of diff.	Significant?	Adjusted P Value
	0.980209	0.981834										1.15809	2.14451	1.43818	1.41144		WT vs. WT-IR	-0.6755	-1.153 to -0.1981	Yes	0.003
	1.30151	0.902255										1.15809	1.61167	2.19054	1.5461		WT vs. CIRBIL-TG-IR	-0.7481	-1.225 to -0.2707	Yes	0.0011
mean	1	0.5999										1.15809	1.32541	1.54312	1.34007		WT vs. CIRBIL-KO-IR	-0.5509	-1.028 to -0.07350	Yes	0.0179
												0.786377	1.40888	1.77867	1.90265		WT-IR vs. CIRBIL-TG-IR	-0.0726	-0.5500 to 0.4048	No	>0.9999
												0.601932	1.80216	1.80784	1.10203		WT-IR vs. CIRBIL-KO-IR	0.1246	-0.3528 to 0.6020	No	>0.9999
												1.06793	1.69077	1.66066	1.93352		CIRBIL-TG-IR vs. CIRBIL-KO-IR	0.1972	-0.2802 to 0.6746	No	>0.9999
											mean	0.9884	1.664	1.737	1.539
	WT	CIRBIL-TG		P value	0.0364
	1.20722	2.98365		P value summary	*
	1.21593	1.72426		Significantly different (P < 0.05)?	Yes
	1.291	1.63141		One- or two-tailed P value?	Two-tailed
	1.23755	2.82407		t, df	t=2.185, df=32							WT	WT-IR	CIRBIL-TG-IR	CIRBIL-KO-IR		Bonferroni's multiple comparisons test	Mean Diff.	95.00% CI of diff.	Significant?	Adjusted P Value
	1.23745	0.882809										0.98912	1.51564	1.13572	2.27073		WT vs. WT-IR	-0.5595	-0.9683 to -0.1507	Yes	0.0042
	1.2817	1.36132										0.916237	1.66885	0.985147	3.28912		WT vs. CIRBIL-TG-IR	-0.06711	-0.4759 to 0.3417	No	>0.9999
	1.20947	1.77095										0.98936	1.55044	1.0507	2.54033		WT vs. CIRBIL-KO-IR	-1.819	-2.228 to -1.411	Yes	<0.0001
	1.00197	1.25989										1.08961	1.56737	0.954535	2.77768		WT-IR vs. CIRBIL-TG-IR	0.4924	0.08357 to 0.9012	Yes	0.0128
	1.18546	1.41911										1.10781	1.59535	1.23459	3.45334		WT-IR vs. CIRBIL-KO-IR	-1.26	-1.669 to -0.8512	Yes	<0.0001
	2.12699	2.45792										0.909367	1.46067	1.04345	2.58729		CIRBIL-TG-IR vs. CIRBIL-KO-IR	-1.752	-2.161 to -1.344	Yes	<0.0001
	0.70629	0.860544									mean	1	1.56	1.067	2.82
	1.02176	1.28709
	1.66458	3.51857
	1.39656	1.49806
	1.76289	1.53307										WT	WT-IR	CIRBIL-TG-IR	CIRBIL-KO-IR		Bonferroni's multiple comparisons test	Mean Diff.	95.00% CI of diff.	Significant?	Adjusted P Value
	0.69435	1.39911										1.03424	0.636787	0.788667	0.477661		WT vs. WT-IR	0.3379	0.2046 to 0.4712	Yes	<0.0001
	1.34576	0.839461										0.928266	0.69906	0.850419	0.520124		WT vs. CIRBIL-TG-IR	0.1201	-0.01322 to 0.2535	No	0.0949
mean	1.27	1.721										1.0305	0.662294	0.974618	0.54971		WT vs. CIRBIL-KO-IR	0.4952	0.3619 to 0.6286	Yes	<0.0001
												1.15961	0.597526	0.817251	0.385391		WT-IR vs. CIRBIL-TG-IR	-0.2178	-0.3511 to -0.08443	Yes	0.0007
												0.836256	0.670101	0.866212	0.509641		WT-IR vs. CIRBIL-KO-IR	0.1573	0.02396 to 0.2907	Yes	0.0151
												1.01113	0.706817	0.982083	0.586225		CIRBIL-TG-IR vs. CIRBIL-KO-IR	0.3751	0.2417 to 0.5084	Yes	<0.0001
											mean	1	0.6621	0.8799	0.5048

## Sheet: fig4
fig4A	WT	Bclaf1-TG		P value	0.0194										fig4E	WT	Bclaf1-TG	WT-IR	Bclaf1-TG-IR		Bonferroni's multiple comparisons test	Mean Diff.	95.00% CI of diff.	Significant?	Adjusted P Value					fig4J	WT	Bclaf1-TG	WT-IR	Bclaf1-TG-IR		Bonferroni's multiple comparisons test	Mean Diff.	95.00% CI of diff.	Significant?	Adjusted P Value
	1.00047	2.23378		P value summary	*											533.312	656.04	2233.01	3337.55		WT vs. Bclaf1-TG	-43.15	-416.6 to 330.3	No	>0.9999						0.500635	2.7382	6.33011	4.6397		WT vs. Bclaf1-TG	-1.633	-3.767 to 0.5001	No	0.2337
	1.01083	2.14359		Significantly different (P < 0.05)?	Yes											814.072	496.326	2081.7	2293.53		WT vs. WT-IR	-1367	-1741 to -993.8	Yes	<0.0001						0.67921	4.87847	1.76031	7.89878		WT vs. WT-IR	-2.218	-4.352 to -0.08448	Yes	0.0378
	0.673168	1.43588		One- or two-tailed P value?	Two-tailed											814.072	758.593	1708.47	2853.37		WT vs. Bclaf1-TG-IR	-2272	-2645 to -1898	Yes	<0.0001						1.63097	2.83772	2.69396	7.26282		WT vs. Bclaf1-TG-IR	-8.223	-10.36 to -6.089	Yes	<0.0001
mean	0.8948	1.938		t, df	t=3.785, df=4											545.08	476.151	1530.26	2764.26		Bclaf1-TG vs. WT-IR	-1324	-1697 to -950.6	Yes	<0.0001						0.664311	4.36091	3.64023	9.02877		Bclaf1-TG vs. WT-IR	-0.5846	-2.718 to 1.549	No	>0.9999
																492.963	829.203	1901.81	3337.55		Bclaf1-TG vs. Bclaf1-TG-IR	-2229	-2602 to -1855	Yes	<0.0001						0.519224	1.15575	3.72162	9.34912		Bclaf1-TG vs. Bclaf1-TG-IR	-6.589	-8.723 to -4.456	Yes	<0.0001
																469.426	533.312	2068.25	2562.52		WT-IR vs. Bclaf1-TG-IR	-904.5	-1278 to -531.1	Yes	<0.0001						0.500912	1.07031	1.30345	12.9056		WT-IR vs. Bclaf1-TG-IR	-6.005	-8.138 to -3.871	Yes	<0.0001
																785.492	847.696	1770.68	2310.34												1.38552	1.92977	1.94522	9.85756
																526.587	788.854	2007.72	3271.99												2.11922	1.38716	3.99759	10.5629
																538.356	521.544	2522.17	3233.32												0.786888	3.1295	3.35644	11.2873
															mean	613.3	656.4	1980	2885											mean	0.9763	2.61	3.194	9.199
fig4B	WT	Bclaf1-TG	WT-IR	Bclaf1-TG-IR		Bonferroni's multiple comparisons test	Mean Diff.	95.00% CI of diff.	Significant?	Adjusted P Value
	68.592	77.1999	49.0187	38.4651		WT vs. Bclaf1-TG	2.409	-2.469 to 7.287	No	>0.9999
	76.3331	77.572	53.1808	35.9342		WT vs. WT-IR	24.91	19.90 to 29.92	Yes	<0.0001
	73.8856	69.7165	48.0035	32.0954		WT vs. Bclaf1-TG-IR	39.36	34.69 to 44.03	Yes	<0.0001					fig4F	WT	Bclaf1-TG	WT-IR	Bclaf1-TG-IR		Bonferroni's multiple comparisons test	Mean Diff.	95.00% CI of diff.	Significant?	Adjusted P Value
	79.2215	71.2741	49.9181	38.5302		Bclaf1-TG vs. WT-IR	22.5	17.30 to 27.70	Yes	<0.0001						2429.9	2233.05	3569.67	4554.43		WT vs. Bclaf1-TG	114.9	-587.2 to 817.1	No	>0.9999
	67.7786	71.33	44.6366	32.1416		Bclaf1-TG vs. Bclaf1-TG-IR	36.95	32.07 to 41.83	Yes	<0.0001						1500.52	2262.38	3637.57	4504.43		WT vs. WT-IR	-1098	-1800 to -395.8	Yes	0.0008						WT	Bclaf1-TG	WT-IR	Bclaf1-TG-IR		Bonferroni's multiple comparisons test	Mean Diff.	95.00% CI of diff.	Significant?	Adjusted P Value
	66.9482	70.8646	45.592	35.1244		WT-IR vs. Bclaf1-TG-IR	14.45	9.441 to 19.46	Yes	<0.0001						2501.67	2222.86	3486.48	4156.43		WT vs. Bclaf1-TG-IR	-2600	-3302 to -1898	Yes	<0.0001						0.611381	0.608079	2.00316	3.47132		WT vs. Bclaf1-TG	-0.07029	-0.7995 to 0.6589	No	>0.9999
	75.9409	75.9594	44.6023	36.0203												2503.43	2282	3628.33	4951.9		Bclaf1-TG vs. WT-IR	-1213	-1915 to -510.7	Yes	0.0002						1.17779	1.20216	2.10886	2.41396		WT vs. WT-IR	-1.026	-1.755 to -0.2971	Yes	0.0049
	83.0469	64.3425	50.0427	29.5774												2486.29	2264.19	3566.24	6766		Bclaf1-TG vs. Bclaf1-TG-IR	-2715	-3417 to -2013	Yes	<0.0001						1.01897	1.23058	1.83914	2.46029		WT vs. Bclaf1-TG-IR	-1.76	-2.489 to -1.031	Yes	<0.0001
	70.2061	66.2386	46.4605	29.1628												2452.95	2178.29	2660.57	4915.24		WT-IR vs. Bclaf1-TG-IR	-1502	-2204 to -800.0	Yes	<0.0001						1.19186	1.24034	2.15391	2.69499		Bclaf1-TG vs. WT-IR	-0.956	-1.685 to -0.2268	Yes	0.0083
	67.1491	67.5017	49.4419	32.3264												2469.71	2224.38	3629.19	5559.29											mean	1	1.07	2.026	2.76		Bclaf1-TG vs. Bclaf1-TG-IR	-1.69	-2.419 to -0.9607	Yes	<0.0001
	78.0477	64.478		39.5298												2433.81	2191.67	3383.9	4171.29																	WT-IR vs. Bclaf1-TG-IR	-0.7339	-1.463 to -0.004687	Yes	0.0482
	72.1599			29.4872											mean	2347	2232	3445	4947
	69.6601			28.9323
mean	73	70.59	48.09	33.64
															fig4G	WT	Bclaf1-TG	WT-IR	Bclaf1-TG-IR		Bonferroni's multiple comparisons test	Mean Diff.	95.00% CI of diff.	Significant?	Adjusted P Value
	WT	Bclaf1-TG	WT-IR	Bclaf1-TG-IR		Bonferroni's multiple comparisons test	Mean Diff.	95.00% CI of diff.	Significant?	Adjusted P Value						1.01407	1.08717	1.89393	2.65696		WT vs. Bclaf1-TG	0.08069	-0.5126 to 0.6740	No	>0.9999
	37.5	44.5255	24.3083	18.1434		WT vs. Bclaf1-TG	2.056	-1.644 to 5.755	No	0.7898						0.998613	1.11572	1.64227	2.63384		WT vs. WT-IR	-0.643	-1.236 to -0.04968	Yes	0.0328
	43.6409	45.0575	26.3291	16.9096		WT vs. WT-IR	17.54	13.75 to 21.34	Yes	<0.0001						0.987314	0.555031	1.39266	2.45861		WT vs. Bclaf1-TG-IR	-1.583	-2.176 to -0.9899	Yes	<0.0001
	41.8141	38.5859	23.7452	14.6758		WT vs. Bclaf1-TG-IR	25.65	22.11 to 29.19	Yes	<0.0001					mean	1	0.9193	1.643	2.583		Bclaf1-TG vs. WT-IR	-0.7236	-1.317 to -0.1304	Yes	0.0169
	46.6042	39.4977	24.4656	17.9105		Bclaf1-TG vs. WT-IR	15.49	11.54 to 19.43	Yes	<0.0001											Bclaf1-TG vs. Bclaf1-TG-IR	-1.664	-2.257 to -1.071	Yes	<0.0001
	36.9835	39.6963	21.8919	14.9019		Bclaf1-TG vs. Bclaf1-TG-IR	23.6	19.90 to 27.30	Yes	<0.0001											WT-IR vs. Bclaf1-TG-IR	-0.9402	-1.533 to -0.3469	Yes	0.0034
	36.5714	39.413	22.0225	16.1972		WT-IR vs. Bclaf1-TG-IR	8.108	4.309 to 11.91	Yes	<0.0001
	43.723	43.8669	21.7391	16.8254
	50.3798	34.2672	25.3102	13.4228
	38.6363	35.9127	22.9376	13.3056
	36.5306	36.7088	24.7253	15.1877
	45.8159	34.058		18.7629
	40.3118			13.6364											fig4H	WT	Bclaf1-TG	WT-IR	Bclaf1-TG-IR		Bonferroni's multiple comparisons test	Mean Diff.	95.00% CI of diff.	Significant?	Adjusted P Value
	38.2743			13.4354												5.26316	6.60377	11.1111	17.0732		WT vs. Bclaf1-TG	-6.928	-12.07 to -1.783	Yes	0.0044
mean	41.29	39.24	23.75	15.64												1.06383	9.48276	11.6071	18.6813		WT vs. WT-IR	-9.236	-14.38 to -4.091	Yes	0.0002
																1.19048	8.49057	9.63855	16.1616		WT vs. Bclaf1-TG-IR	-17.98	-23.13 to -12.84	Yes	<0.0001
																1.19048	9.09091	13.4831	16.1017		Bclaf1-TG vs. WT-IR	-2.308	-7.453 to 2.837	No	>0.9999
																3.65854	11.7647	14.2857	21.7391		Bclaf1-TG vs. Bclaf1-TG-IR	-11.05	-16.20 to -5.909	Yes	<0.0001
																3.33333	8.39695	10.2564	30.5556		WT-IR vs. Bclaf1-TG-IR	-8.746	-13.89 to -3.601	Yes	0.0003
fig4C	WT-IR	Bclaf1-TG-IR		P value	<0.0001											4.54545	14.9123	14.5161	25.8065
	45.5409	82.2927		P value summary	****										mean	2.892	9.82	12.13	20.87
	52.8161	72.0551		Significantly different (P < 0.05)?	Yes
	50.6921	71.109		One- or two-tailed P value?	Two-tailed
	43.3918	68.0983		t, df	t=7.145, df=10
	58.9335	76.3301
	43.1431	68.6536													fig4I	WT	Bclaf1-TG	WT-IR	Bclaf1-TG-IR		Bonferroni's multiple comparisons test	Mean Diff.	95.00% CI of diff.	Significant?	Adjusted P Value
mean	49.09	73.09														0.976822	2.38117	5.26075	6.8679		WT vs. Bclaf1-TG	-4.411	-8.302 to -0.5203	Yes	0.0191
																0.430495	9.4425	5.35827	9.7904		WT vs. WT-IR	-4.28	-8.170 to -0.3891	Yes	0.0245
																0.611858	5.57421	4.97663	14.9998		WT vs. Bclaf1-TG-IR	-9.779	-13.67 to -5.888	Yes	<0.0001
																0.38312	2.90486	11.3551	16.1031		Bclaf1-TG vs. WT-IR	0.1313	-3.759 to 4.022	No	>0.9999
																2.55827	6.93487	4.12293	8.31703		Bclaf1-TG vs. Bclaf1-TG-IR	-5.368	-9.259 to -1.477	Yes	0.0029
fig4D	WT	Bclaf1-TG	WT-IR	Bclaf1-TG-IR		Bonferroni's multiple comparisons test	Mean Diff.	95.00% CI of diff.	Significant?	Adjusted P Value						0.498536	4.23531	1.79934	4.04256		WT-IR vs. Bclaf1-TG-IR	-5.499	-9.390 to -1.609	Yes	0.0023
	434.06	641.02	875.16	1252.03		WT vs. Bclaf1-TG	-121	-360.4 to 118.3	No	0.988						0.564783	2.61964	5.49176	15.6986
	240.47	712.73	420	1318.13		WT vs. WT-IR	-398.6	-638.0 to -159.3	Yes	0.0003						1.97612	9.56237	6.54534	13.5824
	408.05	736.64	901.64	930.7		WT vs. Bclaf1-TG-IR	-874.6	-1114 to -635.3	Yes	<0.0001						1.45687	5.50014	3.06369	8.06608
	484.22	422.11	942.66	1252.5		Bclaf1-TG vs. WT-IR	-277.6	-517.0 to -38.25	Yes	0.0158					mean	1.051	5.462	5.33	10.83
	414.84	441.09	807.19	1709.53		Bclaf1-TG vs. Bclaf1-TG-IR	-753.6	-993.0 to -514.2	Yes	<0.0001
	353.44	570.23	502.5	1487.11		WT-IR vs. Bclaf1-TG-IR	-476	-715.3 to -236.6	Yes	<0.0001
	419.77	257.34	887.81	1175.39												WT	Bclaf1-TG	WT-IR	Bclaf1-TG-IR		Bonferroni's multiple comparisons test	Mean Diff.	95.00% CI of diff.	Significant?	Adjusted P Value
	215.86	473.44	814.45	1099.92												1.06452	1.05626	1.20589	1.3718		WT vs. Bclaf1-TG	-0.006159	-0.1352 to 0.1229	No	>0.9999
	438.52	243.98	845.63	1055.63												0.967745	0.972064	1.24631	1.43404		WT vs. WT-IR	-0.2031	-0.3321 to -0.07404	Yes	0.0035
mean	378.8	499.8	777.4	1253												0.967745	0.990163	1.15699	1.42728		WT vs. Bclaf1-TG-IR	-0.411	-0.5401 to -0.2820	Yes	<0.0001
															mean	1	1.006	1.203	1.411		Bclaf1-TG vs. WT-IR	-0.1969	-0.3259 to -0.06788	Yes	0.0043
																					Bclaf1-TG vs. Bclaf1-TG-IR	-0.4049	-0.5339 to -0.2759	Yes	<0.0001
																					WT-IR vs. Bclaf1-TG-IR	-0.208	-0.3370 to -0.07895	Yes	0.003

## Sheet: fig5
fig5A	NC	Bclaf1-pKO		P value	<0.0001										fig5E	NC	Bclaf1-pKO	NC-IR	Bclaf1-pKO-IR		Bonferroni's multiple comparisons test	Mean Diff.	95.00% CI of diff.	Significant?	Adjusted P Value						fig5J	NC	Bclaf1-pKO	NC-IR	Bclaf1-pKO-IR		Bonferroni's multiple comparisons test	Mean Diff.	95.00% CI of diff.	Significant?	Adjusted P Value
	1.00068	0.366852		P value summary	****											759.43	622.59	2638.11	1913.26		NC vs. Bclaf1-pKO	79.1	-199.2 to 357.4	No	>0.9999							1.07836	1.37443	12.8068	4.85287		NC vs. Bclaf1-pKO	-0.008152	-1.571 to 1.555	No	>0.9999
	0.972205	0.448872		Significantly different (P < 0.05)?	Yes											733.54	783.46	2887.74	1489.82		NC vs. NC-IR	-1943	-2222 to -1665	Yes	<0.0001							1.13197	1.08586	6.35917	4.59109		NC vs. NC-IR	-6.762	-8.325 to -5.198	Yes	<0.0001
	1.24635	0.401102		One- or two-tailed P value?	Two-tailed											556.02	777.92	2643.66	2116.67		NC vs. Bclaf1-pKO-IR	-1062	-1341 to -783.9	Yes	<0.0001							1.22166	0.687217	8.27545	2.63689		NC vs. Bclaf1-pKO-IR	-2.771	-4.335 to -1.208	Yes	0.0001
	0.973221	0.0895462		t, df	t=9.347, df=10											761.27	559.72	2789.74	1426.95		Bclaf1-pKO vs. NC-IR	-2023	-2301 to -1744	Yes	<0.0001							0.999195	1.36494	5.81121	4.28364		Bclaf1-pKO vs. NC-IR	-6.754	-8.317 to -5.190	Yes	<0.0001
	1.07966	0.0960914														850.03	391.45	2599.28	2303.42		Bclaf1-pKO vs. Bclaf1-pKO-IR	-1141	-1420 to -863.0	Yes	<0.0001							1.26474	1.49365	7.82905	3.5036		Bclaf1-pKO vs. Bclaf1-pKO-IR	-2.763	-4.327 to -1.200	Yes	0.0001
	0.947128	0.0957321														748.33	493.16	2381.09	1752.39		NC-IR vs. Bclaf1-pKO-IR	881.2	602.9 to 1159	Yes	<0.0001							0.971872	1.28239	7.10501	4.25405		NC-IR vs. Bclaf1-pKO-IR	3.99	2.427 to 5.554	Yes	<0.0001
mean	1.037	0.2497														633.69	665.12	2427.31	1286.42													0.610828	0.69681	6.9588	3.62715
																652.18	720.59	2824.87	2074.14													0.721383	0.0747821	8.68688	3.83397
																766.82	735.39	2760.15	1658.09													0.951871	0.965158	5.97458	2.31151
															mean	717.9	638.8	2661	1780												mean	0.9947	1.003	7.756	3.766
fig5B	NC	Bclaf1-pKO	NC-IR	Bclaf1-pKO-IR		Bonferroni's multiple comparisons test	Mean Diff.	95.00% CI of diff.	Significant?	Adjusted P Value
	69.756	86.4077	58.0122	58.2609		NC vs. Bclaf1-pKO	-6.229	-13.49 to 1.032	No	0.1338
	77.8846	82.8728	55.6407	59.1666		NC vs. NC-IR	23.5	16.88 to 30.12	Yes	<0.0001
	76.7447	72.1383	55.5212	59.9394		NC vs. Bclaf1-pKO-IR	14.87	8.690 to 21.05	Yes	<0.0001					fig5F	NC	Bclaf1-pKO	NC-IR	Bclaf1-pKO-IR		Bonferroni's multiple comparisons test	Mean Diff.	95.00% CI of diff.	Significant?	Adjusted P Value
	75.7004	83.786	41.2785	55.8729		Bclaf1-pKO vs. NC-IR	29.73	22.72 to 36.73	Yes	<0.0001						2429.9	2033.14	3569.67	3393.48		NC vs. Bclaf1-pKO	241.2	-177.1 to 659.5	No	0.6773							NC	Bclaf1-pKO	NC-IR	Bclaf1-pKO-IR		Bonferroni's multiple comparisons test	Mean Diff.	95.00% CI of diff.	Significant?	Adjusted P Value
	68.8041	85.5425	40.9904	54.592		Bclaf1-pKO vs. Bclaf1-pKO-IR	21.1	14.51 to 27.70	Yes	<0.0001						1500.52	2023.76	3637.57	2400.52		NC vs. NC-IR	-1098	-1516 to -679.7	Yes	<0.0001							0.930233	0.777425	1.73152	1.35447		NC vs. Bclaf1-pKO	-0.07601	-0.3996 to 0.2476	No	>0.9999
	68.1074	76.7447	53.1229	61.9196		NC-IR vs. Bclaf1-pKO-IR	-8.627	-14.51 to -2.747	Yes	0.0012						2501.67	2065.71	3486.48	3039.05		NC vs. Bclaf1-pKO-IR	-465.9	-884.2 to -47.63	Yes	0.0225							1.11628	1.15752	1.77888	1.31881		NC vs. NC-IR	-0.8141	-1.138 to -0.4904	Yes	<0.0001
	66.036	78.1377	46.9088	59.0738												2503.43	2227.81	3628.33	2730.86		Bclaf1-pKO vs. NC-IR	-1339	-1757 to -920.8	Yes	<0.0001							0.837209	1.2017	2.01068	1.44515		NC vs. Bclaf1-pKO-IR	-0.4059	-0.7295 to -0.08226	Yes	0.0115
	67.8272	66.7081	45.116	63.8372												2486.29	2112.43	3566.24	2896.95		Bclaf1-pKO vs. Bclaf1-pKO-IR	-707.1	-1125 to -288.8	Yes	0.0003							1.11628	1.16739	1.73518	1.50514		Bclaf1-pKO vs. NC-IR	-0.7381	-1.062 to -0.4144	Yes	<0.0001
	78.9854	70.0277	47.048	56.025												2452.95	2154.81	2660.57	2460.38		NC-IR vs. Bclaf1-pKO-IR	632	213.7 to 1050	Yes	0.0012						mean	1	1.076	1.814	1.406		Bclaf1-pKO vs. Bclaf1-pKO-IR	-0.3299	-0.6535 to -0.006251	Yes	0.0447
	66.5646		46.0342	57.6879												2469.71	2121.62	3629.19	3039.86																		NC-IR vs. Bclaf1-pKO-IR	0.4082	0.08454 to 0.7318	Yes	0.011
	73.5154		48.9151	54.6885												2433.81	2109.71	3383.9	2544.71
			45.4387	58.7682											mean	2347	2106	3445	2813
			44.0287	49.6321
				42.2691
				58.2609
				46.852
				61.1474
				66.9051											fig5G	NC	Bclaf1-pKO	NC-IR	Bclaf1-pKO-IR		Bonferroni's multiple comparisons test	Mean Diff.	95.00% CI of diff.	Significant?	Adjusted P Value
mean	71.81	78.04	48.31	56.94												0.988613	1.12715	2.84745	1.38183		NC vs. Bclaf1-pKO	-0.00566	-0.9296 to 0.9183	No	>0.9999
																1.00017	0.598496	2.10861	1.31127		NC vs. NC-IR	-1.686	-2.610 to -0.7616	Yes	0.0013
																1.01122	1.29133	3.10066	1.62102		NC vs. Bclaf1-pKO-IR	-0.438	-1.362 to 0.4859	No	0.8262
															mean	1	1.006	2.686	1.438		Bclaf1-pKO vs. NC-IR	-1.68	-2.604 to -0.7559	Yes	0.0014
																					Bclaf1-pKO vs. Bclaf1-pKO-IR	-0.4324	-1.356 to 0.4916	No	0.8531
	NC	Bclaf1-pKO	NC-IR	Bclaf1-pKO-IR		Bonferroni's multiple comparisons test	Mean Diff.	95.00% CI of diff.	Significant?	Adjusted P Value											NC-IR vs. Bclaf1-pKO-IR	1.248	0.3235 to 2.172	Yes	0.0093
	38.3772	54.6099	29.9776	30.7054		NC vs. Bclaf1-pKO	-5.864	-11.41 to -0.3216	Yes	0.0327
	45.5142	50.4651	28.544	31.3492		NC vs. NC-IR	16.45	11.40 to 21.50	Yes	<0.0001
	44.0299	40.1847	28.0277	28.655		NC vs. Bclaf1-pKO-IR	10.78	6.010 to 15.55	Yes	<0.0001
	43.1981	50.9589	19.802	27.686		Bclaf1-pKO vs. NC-IR	22.32	16.97 to 27.66	Yes	<0.0001					fig5H	NC	Bclaf1-pKO	NC-IR	Bclaf1-pKO-IR		Bonferroni's multiple comparisons test	Mean Diff.	95.00% CI of diff.	Significant?	Adjusted P Value
	37.3809	53.4632	19.5378	32.97		Bclaf1-pKO vs. Bclaf1-pKO-IR	16.64	11.56 to 21.73	Yes	<0.0001						6.25	4.22535	10.101	3.44828		NC vs. Bclaf1-pKO	-0.5932	-4.721 to 3.535	No	>0.9999
	36.8309	44.0299	26.3923	30.8712		NC-IR vs. Bclaf1-pKO-IR	-5.67	-10.21 to -1.128	Yes	0.0074						2.8169	1.68067	9.18367	5.19481		NC vs. NC-IR	-5.291	-9.419 to -1.163	Yes	0.0066
	35.546	45.5189	21.8045	33.5												4.41176	1.16279	12.1739	4.21053		NC vs. Bclaf1-pKO-IR	-0.7352	-4.863 to 3.393	No	>0.9999
	36.7901	36.157	21.5613	28.3019												3.7037	5.74713	10	2.29885		Bclaf1-pKO vs. NC-IR	-4.698	-8.826 to -0.5695	Yes	0.0189
	46.37	38.5965	21.7911	30.1226												5.95238	11.8421	10.8108	7.04225		Bclaf1-pKO vs. Bclaf1-pKO-IR	-0.142	-4.270 to 3.986	No	>0.9999
	35.8862		22.7671	27.7433												4.38596	10.8108	14.6067	6.25		NC-IR vs. Bclaf1-pKO-IR	4.556	0.4274 to 8.684	Yes	0.0242
	41.5584		24.2661	30.4703												10.1449	5	6.14035	8.95522
			22.1782	24.5868												1.42857	3.37079	8.40336	7.57576
			21.2314	20.2627											mean	4.887	5.48	10.18	5.622
				30.3868
				23.2143
				31.7865
				36.4
mean	40.13	46	23.68	29.35
fig5C	NC-IR	Bclaf1-pKO-IR		P value	<0.0001
	55.2837	23.9396		P value summary	****
	55.4952	27.8464		Significantly different (P < 0.05)?	Yes										fig5I	NC	Bclaf1-pKO	NC-IR	Bclaf1-pKO-IR		Bonferroni's multiple comparisons test	Mean Diff.	95.00% CI of diff.	Significant?	Adjusted P Value
	60.6703	34.7037		One- or two-tailed P value?	Two-tailed											0.948424	1.02357	4.12274	4.0379		NC vs. Bclaf1-pKO	0.1955	-1.308 to 1.699	No	>0.9999
	45.2595	31.2761		t, df	t=7.136, df=13											1.36	0.843	1.62857	3.5152		NC vs. NC-IR	-3.297	-4.801 to -1.793	Yes	<0.0001
	46.4723	38.9344														1.19218	0.634462	2.91522	1.74546		NC vs. Bclaf1-pKO-IR	-1.547	-3.051 to -0.04349	Yes	0.0408
		33.7737														1.12008	0.679999	2.4514	0.968353		Bclaf1-pKO vs. NC-IR	-3.492	-4.996 to -1.989	Yes	<0.0001
		28.4669														1.07445	1.3506	3.08144	2.68255		Bclaf1-pKO vs. Bclaf1-pKO-IR	-1.743	-3.247 to -0.2390	Yes	0.0159
		33.3261														0.935367	0.591974	5.59293	2.87509		NC-IR vs. Bclaf1-pKO-IR	1.75	0.2458 to 3.253	Yes	0.0154
		37.0933														0.679999	0.803074	6.83814	1.41775
		33.0276														0.689492	0.744119	6.65115	1.47796
mean	52.64	32.24														0.975088	0.544727	5.3651	4.1803
															mean	0.9972	0.8017	4.294	2.545
fig5D	NC	Bclaf1-pKO	NC-IR	Bclaf1-pKO-IR		Bonferroni's multiple comparisons test	Mean Diff.	95.00% CI of diff.	Significant?	Adjusted P Value
	598.03	444.95	1595.4	558.34		NC vs. Bclaf1-pKO	-40.13	-299.9 to 219.6	No	>0.9999
	465.65	555.88	923.66	302.71		NC vs. NC-IR	-787.6	-1047 to -527.9	Yes	<0.0001						NC	Bclaf1-pKO	NC-IR	Bclaf1-pKO-IR		Bonferroni's multiple comparisons test	Mean Diff.	95.00% CI of diff.	Significant?	Adjusted P Value
	259.08	699.59	933.77	576.34		NC vs. Bclaf1-pKO-IR	-4.877	-264.6 to 254.9	No	>0.9999						1.06449	1.07665	1.33255	1.11243		NC vs. Bclaf1-pKO	-0.007742	-0.1973 to 0.1818	No	>0.9999
	276.58	495.23	1332.87	411.18		Bclaf1-pKO vs. NC-IR	-747.5	-1007 to -487.8	Yes	<0.0001						0.976485	1.00411	1.30352	1.00168		NC vs. NC-IR	-0.3002	-0.4898 to -0.1107	Yes	0.0034
	708.71	666.8	1681.43	279.05		Bclaf1-pKO vs. Bclaf1-pKO-IR	35.25	-224.5 to 295.0	No	>0.9999						0.959025	0.942467	1.26464	0.924296		NC vs. Bclaf1-pKO-IR	-0.0128	-0.2023 to 0.1767	No	>0.9999
	348.56	437.55	919.23	716.84		NC-IR vs. Bclaf1-pKO-IR	782.7	523.0 to 1042	Yes	<0.0001					mean	1	1.008	1.3	1.013		Bclaf1-pKO vs. NC-IR	-0.2925	-0.4820 to -0.1030	Yes	0.004
	589.89	308.87	1335.58	348.07																	Bclaf1-pKO vs. Bclaf1-pKO-IR	-0.00506	-0.1946 to 0.1845	No	>0.9999
	490.8	370.99	1377.49	556.37																	NC-IR vs. Bclaf1-pKO-IR	0.2874	0.09790 to 0.4770	Yes	0.0045
	604.93	723.5	1331.39	637.22
mean	482.5	522.6	1270	487.3

## Sheet: fig6
fig6A	CIRBIL-NC-HR	CIRBIL-OE-HR	CIRBIL-OE+Bclaf1-OE-HR	CIRBIL-OE+Bclaf1-NC-HR		Bonferroni's multiple comparisons test	Mean Diff.	95.00% CI of diff.	Significant?	Adjusted P Value			fig6D	CIRBIL-NC-HR	CIRBIL-OE-HR	CIRBIL-OE-Bclaf1-OE-HR	CIRBIL-OE-Bclaf1-NC-HR		Bonferroni's multiple comparisons test	Mean Diff.	95.00% CI of diff.	Significant?	Adjusted P Value			fig6F	CIRBIL-NC-HR	CIRBIL-SI-HR	CIRBIL-SI+Bclaf1-SI-HR	CIRBIL-SI+Bclaf1-NC-HR		Bonferroni's multiple comparisons test	Mean Diff.	95.00% CI of diff.	Significant?	Adjusted P Value		fig6I	CIRBIL-NC-HR	CIRBIL-SI-HR	CIRBIL-SI+Bclaf1-SI-HR	CIRBIL-SI+Bclaf1-NC-HR		Bonferroni's multiple comparisons test	Mean Diff.	95.00% CI of diff.	Significant?	Adjusted P Value
	3353.67	2825.95	3430.71	3328.76		CIRBIL-NC-HR vs. CIRBIL-OE-HR	555.8	46.32 to 1065	Yes	0.0256				0.940605	0.284689	1.01463	0.19336		CIRBIL-NC-HR vs. CIRBIL-OE-HR	0.779	0.3920 to 1.166	Yes	<0.0001				2868.48	4611.14	3148.71	4218.57		CIRBIL-NC-HR vs. CIRBIL-SI-HR	-751.2	-1319 to -183.8	Yes	0.0041			0.423241	3.72374	0.827684	2.74128		CIRBIL-NC-HR vs. CIRBIL-SI-HR	-3.21	-5.187 to -1.233	Yes	0.0004
	3233.19	2947.43	3267.81	2990.76		CIRBIL-NC-HR vs. CIRBIL-OE+Bclaf1-OE-HR	-20.6	-530.1 to 488.9	No	>0.9999				0.43448	0.149349	1.04388	0.138712		CIRBIL-NC-HR vs. CIRBIL-OE+Bclaf1-OE-HR	-0.3525	-0.7395 to 0.03455	No	0.0921				3812.48	4176.38	3094.33	4064.29		CIRBIL-NC-HR vs. CIRBIL-SI+Bclaf1-SI-HR	268.4	-299.0 to 835.8	No	>0.9999			1.13112	1.46546	2.24521	3.92489		CIRBIL-NC-HR vs. CIRBIL-SI+Bclaf1-SI-HR	0.1147	-1.862 to 2.092	No	>0.9999
	3142.9	3123.48	3505.76	2732.48		CIRBIL-NC-HR vs. CIRBIL-OE+Bclaf1-NC-HR	635.5	126.1 to 1145	Yes	0.0076				1.59655	0.102363	1.61167	0.492317		CIRBIL-NC-HR vs. CIRBIL-OE+Bclaf1-NC-HR	0.751	0.3640 to 1.138	Yes	<0.0001				3339.86	4064.57	3874.52	4069		CIRBIL-NC-HR vs. CIRBIL-SI+Bclaf1-NC-HR	-676.9	-1244 to -109.5	Yes	0.0117			0.489931	6.50411	0.998512	4.55626		CIRBIL-NC-HR vs. CIRBIL-SI+Bclaf1-NC-HR	-2.929	-4.906 to -0.9518	Yes	0.0013
	3503.19	2704.71	3951.86	2972.76		CIRBIL-OE-HR vs. CIRBIL-OE+Bclaf1-OE-HR	-576.4	-1086 to -66.92	Yes	0.0188				0.998933	0.393643	1.73095	0.45271		CIRBIL-OE-HR vs. CIRBIL-OE+Bclaf1-OE-HR	-1.132	-1.519 to -0.7445	Yes	<0.0001				3949.9	4043.29	3194.19	4176.29		CIRBIL-SI-HR vs. CIRBIL-SI+Bclaf1-SI-HR	1020	452.2 to 1587	Yes	<0.0001			0.782114	0.972892	0.62488	2.77512		CIRBIL-SI-HR vs. CIRBIL-SI+Bclaf1-SI-HR	3.325	1.348 to 5.302	Yes	0.0003
	4020.38	3824.14	3920.57	3246.33		CIRBIL-OE-HR vs. CIRBIL-OE+Bclaf1-NC-HR	79.75	-429.7 to 589.2	No	>0.9999				1.12098	0.324718	1.25168	0.148246		CIRBIL-OE-HR vs. CIRBIL-OE+Bclaf1-NC-HR	-0.028	-0.4150 to 0.3590	No	>0.9999				4108.43	4815.76	4296.71	4367.95		CIRBIL-SI-HR vs. CIRBIL-SI+Bclaf1-NC-HR	74.37	-493.0 to 641.8	No	>0.9999			1.29617	3.08646	0.361947	2.70842		CIRBIL-SI-HR vs. CIRBIL-SI+Bclaf1-NC-HR	0.2812	-1.696 to 2.258	No	>0.9999
	4269.67	3042.9	3444.05	3008.62		CIRBIL-OE+Bclaf1-OE-HR vs. CIRBIL-OE+Bclaf1-NC-HR	656.1	146.7 to 1166	Yes	0.0055				0.454597	0.171118	1.89929	0.166854		CIRBIL-OE+Bclaf1-OE-HR vs. CIRBIL-OE+Bclaf1-NC-HR	1.104	0.7165 to 1.491	Yes	<0.0001				4102.05	4544.86	3730.86	4311		CIRBIL-SI+Bclaf1-SI-HR vs. CIRBIL-SI+Bclaf1-NC-HR	-945.2	-1513 to -377.9	Yes	0.0002			0.552196	6.32319	0.479682	5.66294		CIRBIL-SI+Bclaf1-SI-HR vs. CIRBIL-SI+Bclaf1-NC-HR	-3.043	-5.020 to -1.067	Yes	0.0008
	3998.76	3482.24	3562	2701.86										0.913806	0.177545	1.0858	0.236279										4075.48	4955.95	2866.67	4405.71									2.73237	3.69392	0.761783	1.75705
	3874.33	3128.48	3404.76	2410.24										0.854682	0.209375	0.940018	0.175965										3592.1	4819	2943.9	4696.38									0.710128	7.88249	1.04019	4.27508
	4104.48	3427.48	4016.38	3575.29										1.68536	0.175806	1.59445	0.236164										4318.05	5256.95	4085.48	5102.43									0.882735	4.23732	0.627615	6.95742
	4130.19	3279.62	4825.81	3586.38									mean	1	0.221	1.352	0.249										4368.62	4690.52	4157.1	4970.14								mean	1	4.21	3.929
	4127.48	3800.43	4451.86	3923.86																							4365.81	5148.19	4112.05	5422.9
	4281.67	3783.62	4505.48	3936.14																							4339.33	5128.67	4515.33	5558.19
mean	3837	3281	3857	3201																						mean	3937	4688	3668	4614
														CIRBIL-NC-HR	CIRBIL-OE-HR	CIRBIL-OE+Bclaf1-OE-HR	CIRBIL-OE+Bclaf1-NC-HR		Bonferroni's multiple comparisons test	Mean Diff.	95.00% CI of diff.	Significant?	Adjusted P Value
														1.00233	0.63835	0.991329	0.621646		CIRBIL-NC-HR vs. CIRBIL-OE-HR	0.3479	0.1632 to 0.5327	Yes	0.0011																CIRBIL-NC-HR	CIRBIL-SI-HR	CIRBIL-SI+Bclaf1-SI-HR	CIRBIL-SI+Bclaf1-NC-HR		Bonferroni's multiple comparisons test	Mean Diff.	95.00% CI of diff.	Significant?	Adjusted P Value
														0.99905	0.741746	0.918448	0.438154		CIRBIL-NC-HR vs. CIRBIL-OE+Bclaf1-OE-HR	0.04212	-0.1426 to 0.2269	No	>0.9999																1.00959	1.55861	1.13077	1.51314		CIRBIL-NC-HR vs. CIRBIL-SI-HR	-0.622	-0.9704 to -0.2736	Yes	0.0007
fig6B	CIRBIL-NC-HR	CIRBIL-OE-HR	CIRBIL-OE+Bclaf1-OE-HR	CIRBIL-OE+Bclaf1-NC-HR		Bonferroni's multiple comparisons test	Mean Diff.	95.00% CI of diff.	Significant?	Adjusted P Value				0.999062	0.576549	0.964311	0.552814		CIRBIL-NC-HR vs. CIRBIL-OE+Bclaf1-NC-HR	0.4626	0.2779 to 0.6474	Yes	0.0001			fig6G	CIRBIL-NC-HR	CIRBIL-SI-HR	CIRBIL-SI+Bclaf1-SI-HR	CIRBIL-SI+Bclaf1-NC-HR		Bonferroni's multiple comparisons test	Mean Diff.	95.00% CI of diff.	Significant?	Adjusted P Value			0.992166	1.56508	1.10459	1.49032		CIRBIL-NC-HR vs. CIRBIL-SI+Bclaf1-SI-HR	-0.09743	-0.4458 to 0.2510	No	>0.9999
	0.920443	0.520355	0.955842	0.676678		CIRBIL-NC-HR vs. CIRBIL-OE-HR	0.4754	0.2037 to 0.7471	Yes	0.0018			mean	1	0.6522	0.958	0.5375		CIRBIL-OE-HR vs. CIRBIL-OE+Bclaf1-OE-HR	-0.3058	-0.4906 to -0.1211	Yes	0.0025				0.963656	2.11596	0.77467	2.00368		CIRBIL-NC-HR vs. CIRBIL-SI-HR	-1.478	-2.599 to -0.3578	Yes	0.0107			0.991106	1.99986	1.00625	1.80267		CIRBIL-NC-HR vs. CIRBIL-SI+Bclaf1-NC-HR	-0.5845	-0.9329 to -0.2361	Yes	0.0011
	0.943243	0.411615	0.944813	0.506259		CIRBIL-NC-HR vs. CIRBIL-OE+Bclaf1-OE-HR	0.03901	-0.2327 to 0.3107	No	>0.9999									CIRBIL-OE-HR vs. CIRBIL-OE+Bclaf1-NC-HR	0.1147	-0.07006 to 0.2994	No	0.377				0.985772	2.90828	1.10801	2.40878		CIRBIL-NC-HR vs. CIRBIL-SI+Bclaf1-SI-HR	-0.008289	-1.129 to 1.112	No	>0.9999			1.00717	1.36434	1.14816	1.53194		CIRBIL-SI-HR vs. CIRBIL-SI+Bclaf1-SI-HR	0.5245	0.1761 to 0.8729	Yes	0.0028
	1.13631	0.641714	0.982313	0.661823		CIRBIL-NC-HR vs. CIRBIL-OE+Bclaf1-NC-HR	0.3851	0.1134 to 0.6568	Yes	0.0069									CIRBIL-OE+Bclaf1-OE-HR vs. CIRBIL-OE+Bclaf1-NC-HR	0.4205	0.2357 to 0.6052	Yes	0.0003				1.05057	2.41116	1.14219	3.27117		CIRBIL-NC-HR vs. CIRBIL-SI+Bclaf1-NC-HR	-1.561	-2.682 to -0.4405	Yes	0.0077		mean	1	1.622	1.097	1.585		CIRBIL-SI-HR vs. CIRBIL-SI+Bclaf1-NC-HR	0.03746	-0.3109 to 0.3859	No	>0.9999
mean	1	0.5246	0.961	0.6149		CIRBIL-OE-HR vs. CIRBIL-OE+Bclaf1-OE-HR	-0.4364	-0.7081 to -0.1647	Yes	0.0031																mean	1	2.478	1.008	2.561		CIRBIL-SI-HR vs. CIRBIL-SI+Bclaf1-SI-HR	1.47	0.3495 to 2.591	Yes	0.011								CIRBIL-SI+Bclaf1-SI-HR vs. CIRBIL-SI+Bclaf1-NC-HR	-0.4871	-0.8355 to -0.1387	Yes	0.0051
						CIRBIL-OE-HR vs. CIRBIL-OE+Bclaf1-NC-HR	-0.09036	-0.3621 to 0.1813	No	>0.9999																						CIRBIL-SI-HR vs. CIRBIL-SI+Bclaf1-NC-HR	-0.08274	-1.203 to 1.038	No	>0.9999
						CIRBIL-OE+Bclaf1-OE-HR vs. CIRBIL-OE+Bclaf1-NC-HR	0.3461	0.07437 to 0.6178	Yes	0.0132																						CIRBIL-SI+Bclaf1-SI-HR vs. CIRBIL-SI+Bclaf1-NC-HR	-1.553	-2.674 to -0.4322	Yes	0.0079
													fig6E	CIRBIL-NC-HR	CIRBIL-OE-HR	CIRBIL-OE+Bclaf1-OE-HR	CIRBIL-OE+Bclaf1-NC-HR		Bonferroni's multiple comparisons test	Mean Diff.	95.00% CI of diff.	Significant?	Adjusted P Value
														1.62445	0.145264	1.03962	0.436863		CIRBIL-NC-HR vs. CIRBIL-OE-HR	0.6731	0.3283 to 1.018	Yes	<0.0001															fig6J	CIRBIL-NC-HR	CIRBIL-SI-HR	CIRBIL-SI+Bclaf1-SI-HR	CIRBIL-SI+Bclaf1-NC-HR		Bonferroni's multiple comparisons test	Mean Diff.	95.00% CI of diff.	Significant?	Adjusted P Value
														1.05867	0.171057	1.38593	0.256166		CIRBIL-NC-HR vs. CIRBIL-OE+Bclaf1-OE-HR	-0.256	-0.6008 to 0.08869	No	0.2686																1.30736	1.08099	0.996719	3.64308		CIRBIL-NC-HR vs. CIRBIL-SI-HR	-3.21	-5.187 to -1.233	Yes	0.0004
														0.890109	0.494058	1.24113	0.194933		CIRBIL-NC-HR vs. CIRBIL-OE+Bclaf1-NC-HR	0.6978	0.3530 to 1.042	Yes	<0.0001			fig6H	CIRBIL-NC-HR	CIRBIL-SI-HR	CIRBIL-SI+Bclaf1-SI-HR	CIRBIL-SI+Bclaf1-NC-HR		Bonferroni's multiple comparisons test	Mean Diff.	95.00% CI of diff.	Significant?	Adjusted P Value			0.865172	1.82154	0.725204	3.59168		CIRBIL-NC-HR vs. CIRBIL-SI+Bclaf1-SI-HR	0.1147	-1.862 to 2.092	No	>0.9999
fig6C	CIRBIL-NC-HR	CIRBIL-OE-HR	CIRBIL-OE+Bclaf1-OE-HR	CIRBIL-OE+Bclaf1-NC-HR		Bonferroni's multiple comparisons test	Mean Diff.	95.00% CI of diff.	Significant?	Adjusted P Value				1.47167	0.141518	1.45201	0.437409		CIRBIL-OE-HR vs. CIRBIL-OE+Bclaf1-OE-HR	-0.9291	-1.274 to -0.5844	Yes	<0.0001				9.85915	10.8911	6.38298	7.14286		CIRBIL-NC-HR vs. CIRBIL-SI-HR	-2.788	-4.881 to -0.6947	Yes	0.0031			0.694843	2.19354	0.77478	3.68805		CIRBIL-NC-HR vs. CIRBIL-SI+Bclaf1-NC-HR	-2.929	-4.906 to -0.9518	Yes	0.0013
	8.19672	2.43902	4.61538	4.2735		CIRBIL-NC-HR vs. CIRBIL-OE-HR	5.558	3.127 to 7.989	Yes	<0.0001				1.08632	0.156687	0.913929	0.216232		CIRBIL-OE-HR vs. CIRBIL-OE+Bclaf1-NC-HR	0.0247	-0.3200 to 0.3694	No	>0.9999				8.47458	11.7117	5	7.29167		CIRBIL-NC-HR vs. CIRBIL-SI+Bclaf1-SI-HR	2.982	0.8888 to 5.075	Yes	0.0013			0.551089	1.60721	0.873124	2.83698		CIRBIL-SI-HR vs. CIRBIL-SI+Bclaf1-SI-HR	3.325	1.348 to 5.302	Yes	0.0003
	19.6429	2.22222	14.5455	2.38095		CIRBIL-NC-HR vs. CIRBIL-OE+Bclaf1-OE-HR	-0.4327	-2.864 to 1.999	No	>0.9999				0.70831	0.240208	1.36903	0.175903		CIRBIL-OE+Bclaf1-OE-HR vs. CIRBIL-OE+Bclaf1-NC-HR	0.9538	0.6091 to 1.299	Yes	<0.0001				10.3896	5.71429	5.55556	12.069		CIRBIL-NC-HR vs. CIRBIL-SI+Bclaf1-NC-HR	-2.92	-5.014 to -0.8270	Yes	0.0017			0.765969	2.76707	1.2942	1.6925		CIRBIL-SI-HR vs. CIRBIL-SI+Bclaf1-NC-HR	0.2812	-1.696 to 2.258	No	>0.9999
	6.95652	6.20155	23.5294	7.05882		CIRBIL-NC-HR vs. CIRBIL-OE+Bclaf1-NC-HR	4.949	2.517 to 7.380	Yes	<0.0001				0.612998	0.621943	1.1589	0.264814										7.24638	5.21739	4.62963	13.8614		CIRBIL-SI-HR vs. CIRBIL-SI+Bclaf1-SI-HR	5.77	3.677 to 7.863	Yes	<0.0001			0.765544	2.98257	1.47382	2.00995		CIRBIL-SI+Bclaf1-SI-HR vs. CIRBIL-SI+Bclaf1-NC-HR	-3.043	-5.020 to -1.067	Yes	0.0008
	5.81395	5.7377	10.3774	8.69565		CIRBIL-OE-HR vs. CIRBIL-OE+Bclaf1-OE-HR	-5.991	-8.422 to -3.559	Yes	<0.0001				1.02325	0.516863	0.955583	0.558897										7.43802	8.60215	6.61157	12.7451		CIRBIL-SI-HR vs. CIRBIL-SI+Bclaf1-NC-HR	-0.1323	-2.226 to 1.961	No	>0.9999			1.36439	2.17295	1.02901	3.03723
	7.14286	3.50877	9.375	5.08475		CIRBIL-OE-HR vs. CIRBIL-OE+Bclaf1-NC-HR	-0.6094	-3.041 to 1.822	No	>0.9999				0.524223	0.454847	1.78826	0.178941										11.6667	15.493	6.38298	18.5714		CIRBIL-SI+Bclaf1-SI-HR vs. CIRBIL-SI+Bclaf1-NC-HR	-5.902	-7.996 to -3.809	Yes	<0.0001			0.914882	2.93683	0.957376	2.02112
	14.4737	7.14286	9.61538	4.47761		CIRBIL-OE+Bclaf1-OE-HR vs. CIRBIL-OE+Bclaf1-NC-HR	5.381	2.950 to 7.813	Yes	<0.0001			mean	1	0.3269	1.256	0.3022										8	12.5	5.81395	11.2069									1.77075	2.14601	1.17077	1.48664
	14.4928	3.48837	12.037	3.47826																							12.6582	15.625	7.69231	9.00901								mean	1	4.21	0.8853	3.929
	7.69231	3.33333	7.47664	3.81679																							11.7647	9.40171	3.63636	10.4762
	7.76699	2.80374	6.77966	1.41844																							7.08661	12.3711	4	17.7419
	5.81395	3.84615	8.95522	4.58716										CIRBIL-NC-HR	CIRBIL-OE-HR	CIRBIL-OE+Bclaf1-OE-HR	CIRBIL-OE+Bclaf1-NC-HR		Bonferroni's multiple comparisons test	Mean Diff.	95.00% CI of diff.	Significant?	Adjusted P Value				8.69565	6.42202	8.16327	13.1313
	8.97436	2.85714	5.26316	6.59341										0.993043	0.606578	0.858298	0.607217		CIRBIL-NC-HR vs. CIRBIL-OE-HR	0.4067	0.2282 to 0.5852	Yes	0.0003				3.96825	16.2791	4.41176	9.7561
	9.01639	3.50877	21.5686	6.10687										0.992447	0.675226	0.816113	0.608632		CIRBIL-NC-HR vs. CIRBIL-OE+Bclaf1-OE-HR	0.1517	-0.02676 to 0.3303	No	0.1093				10	9.73451	7.54717	6.08696
	16.0714	3.61446	15.2941	5.98291										1.01616	0.49969	0.871996	0.463621		CIRBIL-NC-HR vs. CIRBIL-OE+Bclaf1-NC-HR	0.4407	0.2622 to 0.6192	Yes	0.0002				14.0351	11.1111	8.64198	11.4286									CIRBIL-NC-HR	CIRBIL-SI-HR	CIRBIL-SI+Bclaf1-SI-HR	CIRBIL-SI+Bclaf1-NC-HR		Bonferroni's multiple comparisons test	Mean Diff.	95.00% CI of diff.	Significant?	Adjusted P Value
	11	6.18557	15.1515	2.94118									mean	1.001	0.5938	0.8488	0.5598		CIRBIL-OE-HR vs. CIRBIL-OE+Bclaf1-OE-HR	-0.255	-0.4335 to -0.07646	Yes	0.0066				8.73786	14.5833	4.47761	11.6279									1.01057	1.56861	0.847506	1.54138		CIRBIL-NC-HR vs. CIRBIL-SI-HR	-0.5568	-0.7962 to -0.3173	Yes	0.0002
	6.25	4.16667	10.5263	5.6															CIRBIL-OE-HR vs. CIRBIL-OE+Bclaf1-NC-HR	0.03401	-0.1445 to 0.2125	No	>0.9999				5.04202	14.2857	5.38462	13.9241									1.05773	1.69622	1.06667	1.64853		CIRBIL-NC-HR vs. CIRBIL-SI+Bclaf1-SI-HR	0.09515	-0.1443 to 0.3346	No	>0.9999
	4.31034	4.83871	4.0404	2.58621															CIRBIL-OE+Bclaf1-OE-HR vs. CIRBIL-OE+Bclaf1-NC-HR	0.289	0.1105 to 0.4675	Yes	0.003				7.8125	12.5	5.40541	10.8108									1.01459	1.48842	0.883271	1.58131		CIRBIL-NC-HR vs. CIRBIL-SI+Bclaf1-NC-HR	-0.5628	-0.8022 to -0.3233	Yes	0.0002
	9.61538	3.8835	2.80374	6.0241																							11.5385	8.86076	3.22581	15.3846								mean	1.028	1.584	0.9325	1.59		CIRBIL-SI-HR vs. CIRBIL-SI+Bclaf1-SI-HR	0.6519	0.4125 to 0.8914	Yes	<0.0001
	7.75862	5.10204	2.94118	5.7377																							3.93701	5.88235	6.59341	10.3093														CIRBIL-SI-HR vs. CIRBIL-SI+Bclaf1-NC-HR	-0.005994	-0.2454 to 0.2334	No	>0.9999
	7.89474	2.8777	10.2362	5.20833																							7.01754	14.6667	4.61538	12.7907														CIRBIL-SI+Bclaf1-SI-HR vs. CIRBIL-SI+Bclaf1-NC-HR	-0.6579	-0.8974 to -0.4185	Yes	<0.0001
	8.66142	3.14961	4.80769	5.60748																							6.66667	12.1495	4.95868	16.25
	17.6471	3.125	11.9403	6.77966																							15.7895	12.8571	4.91803	8.10811
	20.7547	4.7619	12.0879	5.04202																							7.75862	9.63855	5.22388	6.83761
	9.09091	3.0303	12.5	3.5461																							6.89655	11.3402	5.35714	7.61905
	9.87654	2.1978	5.19481	3.44828																							9.57447	9.58904	7.22892	10.6667
	11.4286	5.51181	11.25	4.87805																							5.37634	11.6883	4.54545	8.60215
	6.86275	2.65487	14.7727	4																							16.3934	15.493	7.14286	8.97436
	7.69231	7.95455	9.72222	2.23881																							4.09836	19.0476	6.89655	15.5844
	8	4.37956	6.06061	4.5977																							8.23529	13.6364	3.47826	18.1818
	7.29167	5.51181	5.40541	7.14286																							5.66038	8.16327	8.43373	13.2353
	6.09756	5.51181	16.3934	4.49438																						mean	8.727	11.52	5.745	11.65
mean	9.743	4.185	4.185	4.794

## Sheet: fig7
fig7A	WT-IR	CIRBIL-KO-IR	CIRBIL-KO+Bclaf1-pKO-IR	CIRBIL-KO+Bclaf1-NC-IR		Bonferroni's multiple comparisons test	Mean Diff.	95.00% CI of diff.	Significant?	Adjusted P Value		fig7C	WT-IR	CIRBIL-KO-IR	CIRBIL-KO+Bclaf1-pKO-IR	CIRBIL-KO+Bclaf1-NC-IR		Bonferroni's multiple comparisons test	Mean Diff.	95.00% CI of diff.	Significant?	Adjusted P Value		fig7F	WT-IR	CIRBIL-KO-IR	CIRBIL-KO+Bclaf1-pKO-IR	CIRBIL-KO+Bclaf1-NC-IR		Bonferroni's multiple comparisons test	Mean Diff.	95.00% CI of diff.	Significant?	Adjusted P Value
	62.8491	29.0312	50.1114	29.8555		WT-IR vs. CIRBIL-KO-IR	14.64	6.126 to 23.16	Yes	0.0001			3451.76	5047.1	2919.29	4525		WT-IR vs. CIRBIL-KO-IR	-1509	-1946 to -1072	Yes	<0.0001			0.898845	1.84145	0.830272	1.96168		WT-IR vs. CIRBIL-KO-IR	-0.5373	-0.9847 to -0.08993	Yes	0.0156
	53.1644	34.1013	47.4886	26.5754		WT-IR vs. CIRBIL-KO+Bclaf1-pKO-IR	0.01786	-8.002 to 8.038	No	>0.9999			3542.05	5122.67	3461.05	5030.19		WT-IR vs. CIRBIL-KO+Bclaf1-pKO-IR	60.63	-376.3 to 497.5	No	>0.9999			1.11626	1.5175	0.779589	1.52033		WT-IR vs. CIRBIL-KO+Bclaf1-pKO-IR	0.132	-0.3154 to 0.5793	No	>0.9999
	44.0289	32.677	42.4664	20.7234		WT-IR vs. CIRBIL-KO+Bclaf1-NC-IR	20.32	11.21 to 29.43	Yes	<0.0001			3520.48	5496.67	3087.1	5125.29		WT-IR vs. CIRBIL-KO+Bclaf1-NC-IR	-1353	-1790 to -916.4	Yes	<0.0001			1	1.43271	0.925742	1.31481		WT-IR vs. CIRBIL-KO+Bclaf1-NC-IR	-0.5136	-0.9610 to -0.06624	Yes	0.0211
	43.5821	27.4059	71.9386	35.2962		CIRBIL-KO-IR vs. CIRBIL-KO+Bclaf1-pKO-IR	-14.62	-22.46 to -6.787	Yes	<0.0001			3409.24	5055.38	3625.57	5033.9		CIRBIL-KO-IR vs. CIRBIL-KO+Bclaf1-pKO-IR	1570	1133 to 2007	Yes	<0.0001			0.984892	1.35754	0.936593	1.25763		CIRBIL-KO-IR vs. CIRBIL-KO+Bclaf1-pKO-IR	0.6693	0.2219 to 1.117	Yes	0.003
	56.5574	38.5585	65.3655	28.1806		CIRBIL-KO-IR vs. CIRBIL-KO+Bclaf1-NC-IR	5.676	-3.271 to 14.62	No	0.5233			3474.52	5033.76	3478.76	4365.1		CIRBIL-KO-IR vs. CIRBIL-KO+Bclaf1-NC-IR	156	-280.9 to 592.9	No	>0.9999		mean	1	1.537	0.868	1.514		CIRBIL-KO-IR vs. CIRBIL-KO+Bclaf1-NC-IR	0.02369	-0.4237 to 0.4711	No	>0.9999
	41.8473	30.2106	59.6869	31.8442		CIRBIL-KO+Bclaf1-pKO-IR vs. CIRBIL-KO+Bclaf1-NC-IR	20.3	11.82 to 28.78	Yes	<0.0001			3312.38	4155.81	3444.29	4100.62		CIRBIL-KO+Bclaf1-pKO-IR vs. CIRBIL-KO+Bclaf1-NC-IR	-1414	-1851 to -977.0	Yes	<0.0001								CIRBIL-KO+Bclaf1-pKO-IR vs. CIRBIL-KO+Bclaf1-NC-IR	-0.6456	-1.093 to -0.1982	Yes	0.004
	60.982	62.9844	49.4869	39.6237									3391.76	4967.24	3451.62	4987.57
	53.7936	34.6175	44.9392	34.3308									3224.9	4523	3374.38	4985.71
	50.2279	35.0578	60.3659	38.2049								mean	3416	4925	3355	4769
	50.3092	39.9416	51.6288	25.8585
	48.0933	37.3313	56.431
	50.9677	37.0234	45.0655
		38.4902	44.9479
			45.7679									fig7D	WT-IR	CIRBIL-KO-IR	CIRBIL-KO+Bclaf1-pKO-IR	CIRBIL-KO+Bclaf1-NC-IR		Bonferroni's multiple comparisons test	Mean Diff.	95.00% CI of diff.	Significant?	Adjusted P Value
			44.8602										0.996479	3.65832	0.993757	3.15652		WT-IR vs. CIRBIL-KO-IR	-2.185	-3.647 to -0.7227	Yes	0.003
			47.0787										0.996168	3.72146	1.87288	4.80142		WT-IR vs. CIRBIL-KO+Bclaf1-pKO-IR	-0.2894	-1.752 to 1.173	No	>0.9999			WT-IR	CIRBIL-KO-IR	CIRBIL-KO+Bclaf1-pKO-IR	CIRBIL-KO+Bclaf1-NC-IR		Bonferroni's multiple comparisons test	Mean Diff.	95.00% CI of diff.	Significant?	Adjusted P Value
			45.3046										1.01211	3.06451	1.30211	2.5626		WT-IR vs. CIRBIL-KO+Bclaf1-NC-IR	-2.276	-3.739 to -0.8141	Yes	0.0022			1.03256	1.84301	1.09318	1.52798		WT-IR vs. CIRBIL-KO-IR	-0.7501	-1.027 to -0.4727	Yes	<0.0001
mean	51.37	36.73	51.35	31.05									0.995242	2.29574	0.988812	2.58508		CIRBIL-KO-IR vs. CIRBIL-KO+Bclaf1-pKO-IR	1.896	0.4333 to 3.358	Yes	0.009			1.01051	1.77797	1.04082	1.59187		WT-IR vs. CIRBIL-KO+Bclaf1-pKO-IR	-0.01298	-0.2903 to 0.2644	No	>0.9999
												mean	1	3.185	1.289	3.276		CIRBIL-KO-IR vs. CIRBIL-KO+Bclaf1-NC-IR	-0.0914	-1.554 to 1.371	No	>0.9999			0.956933	1.62924	0.904943	1.35385		WT-IR vs. CIRBIL-KO+Bclaf1-NC-IR	-0.4912	-0.7686 to -0.2139	Yes	0.0016
																		CIRBIL-KO+Bclaf1-pKO-IR vs. CIRBIL-KO+Bclaf1-NC-IR	-1.987	-3.449 to -0.5247	Yes	0.0064		mean	1	1.75	1.013	1.491		CIRBIL-KO-IR vs. CIRBIL-KO+Bclaf1-pKO-IR	0.7371	0.4597 to 1.014	Yes	<0.0001
																														CIRBIL-KO-IR vs. CIRBIL-KO+Bclaf1-NC-IR	0.2588	-0.01851 to 0.5362	No	0.0706
	WT-IR	CIRBIL-KO-IR	CIRBIL-KO+Bclaf1-pKO-IR	CIRBIL-KO+Bclaf1-NC-IR		Bonferroni's multiple comparisons test	Mean Diff.	95.00% CI of diff.	Significant?	Adjusted P Value																				CIRBIL-KO+Bclaf1-pKO-IR vs. CIRBIL-KO+Bclaf1-NC-IR	-0.4783	-0.7556 to -0.2009	Yes	0.0019
	26.9811	15.9046	23.2704	12.1212		WT-IR vs. CIRBIL-KO-IR	7.37	1.866 to 12.87	Yes	0.0036
	21.4421	14.8781	20.5202	9.31898		WT-IR vs. CIRBIL-KO+Bclaf1-pKO-IR	-0.8412	-6.005 to 4.323	No	>0.9999
	21.0309	12.2596	40.3326	16.6667		WT-IR vs. CIRBIL-KO+Bclaf1-NC-IR	10.72	4.798 to 16.65	Yes	<0.0001
	28.9308	18.3865	35.1097	12.8713		CIRBIL-KO-IR vs. CIRBIL-KO+Bclaf1-pKO-IR	-8.211	-13.25 to -3.176	Yes	0.0003
	20.1905	13.843	30.7143	14.7253		CIRBIL-KO-IR vs. CIRBIL-KO+Bclaf1-NC-IR	3.355	-2.459 to 9.169	No	0.7083
	31.9635	33.0769	24.031	19.0893		CIRBIL-KO+Bclaf1-pKO-IR vs. CIRBIL-KO+Bclaf1-NC-IR	11.57	6.072 to 17.06	Yes	<0.0001
	27.1984	16.4128	22.0615	15.8371								fig7E	WT-IR	CIRBIL-KO-IR	CIRBIL-KO+Bclaf1-pKO-IR	CIRBIL-KO+Bclaf1-NC-IR		Bonferroni's multiple comparisons test	Mean Diff.	95.00% CI of diff.	Significant?	Adjusted P Value
	24.8366	16.5121	31.5464	17.9431									11.4583	22.6087	5.67376	22.2222		WT-IR vs. CIRBIL-KO-IR	-5.595	-10.68 to -0.5073	Yes	0.0253
	25.1586	18.9361	25.9475	11.3043									13.6364	23.301	5.42636	12.7273		WT-IR vs. CIRBIL-KO+Bclaf1-pKO-IR	5.348	0.2601 to 10.44	Yes	0.0353
	23.6515	17.647	28.9941										11.5789	18.2796	7.53425	16.5414		WT-IR vs. CIRBIL-KO+Bclaf1-NC-IR	-7.499	-12.59 to -2.411	Yes	0.0017
	25.3219	17.2174	21.8962										11.7241	14.4828	6.29371	18.0556		CIRBIL-KO-IR vs. CIRBIL-KO+Bclaf1-pKO-IR	10.94	5.855 to 16.03	Yes	<0.0001
		18.352	21.9925										15	15.493	6.87023	18.3206		CIRBIL-KO-IR vs. CIRBIL-KO+Bclaf1-NC-IR	-1.903	-6.991 to 3.184	No	>0.9999
			22.2222										9.09091	13.1737	7.05128	27.2727		CIRBIL-KO+Bclaf1-pKO-IR vs. CIRBIL-KO+Bclaf1-NC-IR	-12.85	-17.93 to -7.759	Yes	<0.0001
			21.7687										9.35252	13.6691	5.55556	19.1919
			23.176									mean	11.69	17.29	6.344	19.19
			22.357
mean	25.16	17.79	26	14.43
fig7B	WT-IR	CIRBIL-KO-IR	CIRBIL-KO+Bclaf1-pKO-IR	CIRBIL-KO+Bclaf1-NC-IR		Bonferroni's multiple comparisons test	Mean Diff.	95.00% CI of diff.	Significant?	Adjusted P Value
	41.2917	76.004	54.4157	72.9017		WT-IR vs. CIRBIL-KO-IR	-19.1	-33.07 to -5.125	Yes	0.0036
	52.5537	66.4471	25.7518	77.8997		WT-IR vs. CIRBIL-KO+Bclaf1-pKO-IR	-1.431	-14.40 to 11.54	No	>0.9999
	59.0618	73.74	66.2217	64.5661		WT-IR vs. CIRBIL-KO+Bclaf1-NC-IR	-18.2	-32.17 to -4.225	Yes	0.0058
	60.4418	73.3461	59.4865	63.9359		CIRBIL-KO-IR vs. CIRBIL-KO+Bclaf1-pKO-IR	17.67	5.290 to 30.04	Yes	0.0023
	60.4128	70.8159	54.3453	61.8815		CIRBIL-KO-IR vs. CIRBIL-KO+Bclaf1-NC-IR	0.8998	-12.52 to 14.32	No	>0.9999
	43.5299	69.0928	67.5499	76.4756		CIRBIL-KO+Bclaf1-pKO-IR vs. CIRBIL-KO+Bclaf1-NC-IR	-16.77	-29.14 to -4.390	Yes	0.004
		74.4103	55.8655	79.8972
			56.2131
			46.3833
			56.8981
mean	52.88	71.98	54.31	71.08

## Sheet: sfig4
sfig4A	CTL	H/R							sfig4F	NC	CIRBIL-OE	NC-HR	CIRBIL-OE-HR		Bonferroni's multiple comparisons test	Mean Diff.	95.00% CI of diff.	Significant?	Adjusted P Value		sfig4H	NC	CIRBIL-OE	NC-HR	CIRBIL-OE-HR		Bonferroni's multiple comparisons test	Mean Diff.	95.00% CI of diff.	Significant?	Adjusted P Value
	0.702592	0.429598		P value	0.0389					2353.52	2129.71	3206.9	3568.38		NC vs. CIRBIL-OE	-84.44	-521.3 to 352.4	No	>0.9999			5.26316	5.37634	9.87654	7.84314		NC vs. CIRBIL-OE	-0.7469	-2.244 to 0.7498	No	>0.9999
	1.23727	0.389086		P value summary	*					2285.43	1975.48	3469.67	3507.95		NC vs. NC-HR	-1302	-1739 to -865.1	Yes	<0.0001			5	3.52113	11.3821	5.22388		NC vs. NC-HR	-6.06	-7.557 to -4.564	Yes	<0.0001
	0.777471	0.318963		Significantly different (P < 0.05)?	Yes					2790.57	2443	3309.81	2524.52		NC vs. CIRBIL-OE-HR	-746.8	-1184 to -310.0	Yes	0.0001			3.47826	5.45455	8.66667	7.84314		NC vs. CIRBIL-OE-HR	-1.805	-3.302 to -0.3084	Yes	0.0109
	2.01344	0.88888		One- or two-tailed P value?	Two-tailed					2537.43	2254.76	2982.67	3019.1		CIRBIL-OE vs. NC-HR	-1217	-1654 to -780.7	Yes	<0.0001			4.90196	6.25	11.1111	7.69231		CIRBIL-OE vs. NC-HR	-5.313	-6.810 to -3.817	Yes	<0.0001
	1.00846	0.414476		t, df	t=2.263, df=15					2112.9	2352.05	3740.29	3304.24		CIRBIL-OE vs. CIRBIL-OE-HR	-662.3	-1099 to -225.5	Yes	0.0008			5.7971	4	11.2069	7.14286		CIRBIL-OE vs. CIRBIL-OE-HR	-1.058	-2.555 to 0.4385	No	0.3365
	0.487056	0.275106								2440.67	2248.52	4234.1	3310.48		NC-HR vs. CIRBIL-OE-HR	555.1	118.3 to 992.0	Yes	0.0063			3.38983	3.81679	11.8519	4.79452		NC-HR vs. CIRBIL-OE-HR	4.255	2.759 to 5.752	Yes	<0.0001
	0.380471	0.802048								2442.52	2846.52	3831.33	3391.86									5.18519	5.68182	10.1351	6.76692
	0.599512	0.541735								2534.29	2749	3951.48	3721.62									4.47761	6.42202	8.33333	5.51724
	1.79373									2515.14	2574.95	4315.24	2515									4.23729	6.93069	10.4478	4.72441
mean	1	0.5075								2750.81	3093.57	4142.86	2742.48									3.96825	5.71429	13.2911	6.20155
										2593.62	3114.86	4168.52	3668.81								mean	4.57	5.317	10.63	6.375
										2573.95	3161.76	4200.95	3617.76
sfig4B	CTL	Hypoxia		P value	0.0042				mean	2494	2579	3796	3241
	0.85362	0.674395		P value summary	**
	1.23257	0.500578		Significantly different (P < 0.05)?	Yes
	0.953739	0.612027		One- or two-tailed P value?	Two-tailed
	1.27603	0.665111		t, df	t=3.692, df=10
	1.31191	0.511096
	0.595291	0.595291
mean	1.037	0.5931
									sfig4G	NC	CIRBIL-OE	NC-HR	CIRBIL-OE-HR		Bonferroni's multiple comparisons test	Mean Diff.	95.00% CI of diff.	Significant?	Adjusted P Value
										0.989285	1.05727	1.88618	0.801965		NC vs. CIRBIL-OE	-0.04974	-0.5611 to 0.4617	No	>0.9999
										1.02266	1.11795	1.96525	1.11905		NC vs. NC-HR	-1.054	-1.566 to -0.5430	Yes	0.0006
sfig4C	CTL	H2O2		P value	0.0087					0.988053	0.973989	2.31162	1.33879		NC vs. CIRBIL-OE-HR	-0.0866	-0.5980 to 0.4248	No	>0.9999
	1.04972	0.602904		P value summary	**					1	1.05	2.054	1.087		CIRBIL-OE vs. NC-HR	-1.005	-1.516 to -0.4932	Yes	0.0008
	0.823591	0.547147		Significantly different (P < 0.05)?	Yes										CIRBIL-OE vs. CIRBIL-OE-HR	-0.03686	-0.5482 to 0.4745	No	>0.9999
	0.429283	0.438303		One- or two-tailed P value?	Two-tailed										NC-HR vs. CIRBIL-OE-HR	0.9677	0.4564 to 1.479	Yes	0.001
	0.993093	0.539614		t, df	t=2.922, df=19
	0.61132	0.632878
	1.46409	0.678302
	0.607097	0.747425
	0.570382	0.309927
	0.959264	0.378929
	1.98618	0.400535
		0.368567
mean	0.9494	0.5131
sfig4D	LG+CTL	LG+Hypoxia		P value	<0.0001
	0.590209	0.114522		P value summary	****
	0.937765	0.277238		Significantly different (P < 0.05)?	Yes
	1.38492	0.209134		One- or two-tailed P value?	Two-tailed
	0.887364	0.106683		t, df	t=7.760, df=16
	0.972047	0.151585
	1.03247	0.331941
	1.40922	0.162049
	1.14068	0.259949
	0.572282	0.179269
mean	0.9919	0.1992
sfig4E	NC	CIRBIL-OE		P value	<0.0001
	1.92888	23.2549		P value summary	****
	0.975126	19.2817		Significantly different (P < 0.05)?	Yes
	2.28986	12.6071		One- or two-tailed P value?	Two-tailed
	0.713834	20.0046		t, df	t=6.161, df=20
	0.529705	32.676
	1.05355	23.5664
	1.3235	23.6909
	0.428825	14.1532
	2.14527	28.0312
	0.478689	8.4442
		6.8403
		5.60906
mean	1.187	18.18

## Sheet: sfig6
sfig5A	NC	CIRBIL-SI							sfig5D	NC	CIRBIL-SI	NC-HR	CIRBIL-SI-HR		Bonferroni's multiple comparisons test	Mean Diff.	95.00% CI of diff.	Significant?	Summary	Adjusted P Value
	1.92888	0.247287		P value	0.0001					4.47761	4.82759	15.2778	15.1515		NC vs. CIRBIL-SI	0.08009	-2.372 to 2.532	No	ns	>0.9999
	0.975126	0.341288		P value summary	***					5.51724	4.06504	11.6883	16.6667		NC vs. NC-HR	-7.99	-10.44 to -5.539	Yes	****	<0.0001
	2.28986	0.277885		Significantly different (P < 0.05)?	Yes					5.60748	4.16667	12.6761	11.4504		NC vs. CIRBIL-SI-HR	-10.94	-13.39 to -8.490	Yes	****	<0.0001
	0.713834	0.158226		One- or two-tailed P value?	Two-tailed					4.92958	5.07246	17.6471	17.8082		CIRBIL-SI vs. NC-HR	-8.07	-10.52 to -5.619	Yes	****	<0.0001
	0.529705	0.125849		t, df	t=4.687, df=20					3.90625	5.21739	14.6154	17.3554		CIRBIL-SI vs. CIRBIL-SI-HR	-11.02	-13.47 to -8.570	Yes	****	<0.0001
	1.05355	0.266787								3.40909	5	11.4458	13.8298		NC-HR vs. CIRBIL-SI-HR	-2.952	-5.403 to -0.4999	Yes	*	0.0111
	1.3235	0.411328								4.5045	6.19469	9.70149	17.3077
	0.428825	0.236								5.92593	4	11.4504	20.7407
	2.14527	0.0897627								5.46875	5.12821	12.8571	11.1888
	0.478689	0.1402								5	4.2735	11.2903	16.6667
		0.202201							mean	4.875	4.795	12.86	15.82
		0.203452
mean	1.187	0.225
sfig5B	NC	CIRBIL-SI	NC-HR	CIRBIL-SI-HR		Bonferroni's multiple comparisons test	Mean Diff.	95.00% CI of diff.	Significant?	Adjusted P Value
	2353.52	1879.62	3206.9	4996.38		NC vs. CIRBIL-SI	43.7	-434.6 to 522.0	No	>0.9999
	2285.43	2640.71	3469.67	4136.1		NC vs. NC-HR	-1302	-1780 to -823.6	Yes	<0.0001
	2790.57	2358.33	3309.81	3482.81		NC vs. CIRBIL-SI-HR	-2178	-2656 to -1699	Yes	<0.0001
	2537.43	2576.1	2982.67	4215.1		CIRBIL-SI vs. NC-HR	-1346	-1824 to -867.4	Yes	<0.0001
	2112.9	2086.76	3740.29	4847.19		CIRBIL-SI vs. CIRBIL-SI-HR	-2221	-2700 to -1743	Yes	<0.0001
	2440.67	2617.9	4234.1	5668.95		NC-HR vs. CIRBIL-SI-HR	-875.7	-1354 to -397.5	Yes	<0.0001
	2442.52	1779.48	3831.33	4617.95
	2534.29	2283.33	3951.48	4489.48
	2515.14	2837.24	4315.24	5107.86
	2750.81	2870.62	4142.86	5104.57
	2593.62	3109.9	4168.52	4624.33
	2573.95	2366.43	4200.95	4772.05
mean	2494	2451	3796	4672
sfig5C	NC	CIRBIL-SI	NC-HR	CIRBIL-SI-HR		Bonferroni's multiple comparisons test	Mean Diff.	95.00% CI of diff.	Significant?	Adjusted P Value
	0.971649	0.928643	2.10504	3.46338		NC vs. CIRBIL-OE	-0.04974	-0.5611 to 0.4617	No	>0.9999
	1.05261	1.03093	2.25967	3.70225		NC vs. NC-HR	-1.054	-1.566 to -0.5430	Yes	0.0006
	0.972841	0.883429	1.91895	2.46442		NC vs. CIRBIL-OE-HR	-0.0866	-0.5980 to 0.4248	No	>0.9999
mean	1	1.05	2.054	1.087		CIRBIL-OE vs. NC-HR	-1.005	-1.516 to -0.4932	Yes	0.0008
						CIRBIL-OE vs. CIRBIL-OE-HR	-0.03686	-0.5482 to 0.4745	No	>0.9999
						NC-HR vs. CIRBIL-OE-HR	0.9677	0.4564 to 1.479	Yes	0.001

## Sheet: sfig8
sfig8A	NC	Bclaf1-OE		P value	0.0086							sfig8D	NC	Bclaf1-OE	NC-HR	Bclaf1-OE-HR								sifg8F	NC	Bclaf1-OE	NC-HR	Bclaf1-OE-HR		Bonferroni's multiple comparisons test	Mean Diff.	95.00% CI of diff.	Significant?	Adjusted P Value
	1.00122	2.11743		P value summary	**								5.71429	8.91803	17.094	16.1491		Bonferroni's multiple comparisons test	Mean Diff.	95.00% CI of diff.	Significant?	Adjusted P Value			1.90844	2.20105	1.57286	3.52761		NC vs. Bclaf1-OE	-1.005	-2.034 to 0.02401	No	0.0588
	1.23261	1.9878		Significantly different (P < 0.05)?	Yes								3.44828	9.44828	11.8056	17.8344		NC vs. Bclaf1-OE	-1.554	-3.927 to 0.8193	No	0.4549			0.434158	1.75905	2.1471	4.25893		NC vs. NC-HR	-1.086	-2.115 to -0.05734	Yes	0.0337
	0.799242	2.74086		One- or two-tailed P value?	Two-tailed								5.76923	6.77966	11.1111	17.2727		NC vs. NC-HR	-6.566	-8.939 to -4.193	Yes	<0.0001			1.11488	1.5998	2.05351	2.63516		NC vs. Bclaf1-OE-HR	-2.48	-3.509 to -1.452	Yes	<0.0001
mean	1.011	2.282		t, df	t=4.814, df=4								3.92157	5.71429	13.2743	19.4969		NC vs. Bclaf1-OE-HR	-11.82	-14.19 to -9.447	Yes	<0.0001			1.62337	2.06235	1.41127	5.3684		Bclaf1-OE vs. NC-HR	-0.08136	-1.110 to 0.9474	No	>0.9999
													6.03448	6.92308	10.8108	19.4805		Bclaf1-OE vs. NC-HR	-5.012	-7.385 to -2.639	Yes	<0.0001			1.68237	1.332	3.78946	3.54231		Bclaf1-OE vs. Bclaf1-OE-HR	-1.476	-2.504 to -0.4469	Yes	0.0019
													6.38298	8.33333	12.3457	17.6471		Bclaf1-OE vs. Bclaf1-OE-HR	-10.27	-12.64 to -7.893	Yes	<0.0001			0.455175	2.0855	2.31048	4.58904		NC-HR vs. Bclaf1-OE-HR	-1.394	-2.423 to -0.3656	Yes	0.0036
													6.18557	6.18557	12.9496	14.1844		NC-HR vs. Bclaf1-OE-HR	-5.254	-7.627 to -2.881	Yes	<0.0001			0.496544	2.01963	1.41725	3.13006
													5.64516	9.10078	11.6279	19.5876									0.647787	2.4686	2.83096	2.10365
													5.78512	4.23729	9.35252	19.1176									0.637277	2.51471	1.24202	2.16864
													6.31579	5.10204	10.4895	12.6316								mean	1	2.005	2.086	3.48
												mean	5.52	7.074	12.09	17.34
sfig8B	NC	Bclaf1-OE	NC-HR	Bclaf1-OE-HR		Bonferroni's multiple comparisons test	Mean Diff.	95.00% CI of diff.	Significant?	Adjusted P Value
	2410.48	3013	3761.48	4640.38		NC vs. Bclaf1-OE	-27.48	-453.1 to 398.1	No	>0.9999
	2745.95	2283.43	3784.52	4554.1		NC vs. NC-HR	-1044	-1470 to -618.6	Yes	<0.0001
	2037.19	2665.71	3228.62	3867.71		NC vs. Bclaf1-OE-HR	-1878	-2303 to -1452	Yes	<0.0001
	2829.67	2521.76	3021.05	4934		Bclaf1-OE vs. NC-HR	-1017	-1442 to -591.1	Yes	<0.0001															NC	Bclaf1-OE	NC-HR	Bclaf1-OE-HR		Bonferroni's multiple comparisons test	Mean Diff.	95.00% CI of diff.	Significant?	Adjusted P Value
	2881.19	2520	4134.1	4827.19		Bclaf1-OE vs. Bclaf1-OE-HR	-1850	-2276 to -1425	Yes	<0.0001		sfig8E	NC	Bclaf1-OE	NC-HR	Bclaf1-OE-HR		Bonferroni's multiple comparisons test	Mean Diff.	95.00% CI of diff.	Significant?	Adjusted P Value			1.06853	1.03601	1.70945	2.40899		NC vs. Bclaf1-OE	0.09243	-0.6276 to 0.8124	No	>0.9999
	2727.57	2452.57	3764.62	5174.95		NC-HR vs. Bclaf1-OE-HR	-833.5	-1259 to -408.0	Yes	<0.0001			0.715991	1.95804	1.14188	3.86566		NC vs. Bclaf1-OE	-1.477	-2.848 to -0.1059	Yes	0.0289			0.962367	0.774346	2.1032	3.19433		NC vs. NC-HR	-0.8821	-1.602 to -0.1621	Yes	0.0165
	2799.67	2805.05	3469.29	4066.9									1.92281	1.99559	1.29102	4.48129		NC vs. NC-HR	-1.533	-2.904 to -0.1616	Yes	0.0215			0.96923	0.912476	1.83387	2.44826		NC vs. Bclaf1-OE-HR	-1.684	-2.404 to -0.9638	Yes	0.0002
	1967.52	3210.43	3344.24	3791.67									0.655611	4.17511	2.28598	3.41838		NC vs. Bclaf1-OE-HR	-3.436	-4.807 to -2.065	Yes	<0.0001		mean	1	0.9076	1.882	2.684		Bclaf1-OE vs. NC-HR	-0.9746	-1.695 to -0.2546	Yes	0.0091
	3202.71	2786.43	4111.76	4665.52									0.992344	2.31661	3.49626	6.24462		Bclaf1-OE vs. NC-HR	-0.05568	-1.427 to 1.315	No	>0.9999								Bclaf1-OE vs. Bclaf1-OE-HR	-1.776	-2.496 to -1.056	Yes	0.0002
	3214	2544.67	4122.48	5095.86									0.50945	1.38531	1.92201	3.22458		Bclaf1-OE vs. Bclaf1-OE-HR	-1.959	-3.330 to -0.5883	Yes	0.002								NC-HR vs. Bclaf1-OE-HR	-0.8017	-1.522 to -0.08170	Yes	0.0283
	2436.52	2780.14	3763.1	4213.43									0.298295	2.16507	4.32864	3.81825		NC-HR vs. Bclaf1-OE-HR	-1.904	-3.275 to -0.5326	Yes	0.0027
	2739.57	2738.67	4017.29	4693.33									1.80652	2.28392	2.23088	6.3274
mean	2666	2693	3710	4544									0.563159	2.26108	4.58815	5.099
													1.53582	3.75188	1.50892	3.44765
												mean	1	2.477	2.533	4.436
sfig8C	NC	Bclaf1-OE	NC-HR	Bclaf1-OE-HR		Bonferroni's multiple comparisons test	Mean Diff.	95.00% CI of diff.	Significant?	Adjusted P Value			NC	Bclaf1-OE	NC-HR	Bclaf1-OE-HR		Bonferroni's multiple comparisons test	Mean Diff.	95.00% CI of diff.	Significant?	Adjusted P Value
	0.981302	0.697815	1.5432	2.81892		NC vs. Bclaf1-OE	0.2385	-0.2852 to 0.7621	No	0.9109			0.986561	0.935631	1.45336	2.24086		NC vs. Bclaf1-OE	-0.09801	-0.4070 to 0.2109	No	>0.9999
	1.04444	1.04494	1.73041	2.4324		NC vs. NC-HR	-0.6041	-1.128 to -0.08044	Yes	0.0233			1.00783	1.06778	1.54345	2.10119		NC vs. NC-HR	-0.5274	-0.8363 to -0.2184	Yes	0.0021
	0.974255	0.541865	1.5387	2.38806		NC vs. Bclaf1-OE-HR	-1.546	-2.070 to -1.023	Yes	<0.0001			1.00562	1.29064	1.5853	2.3003		NC vs. Bclaf1-OE-HR	-1.214	-1.523 to -0.9052	Yes	<0.0001
mean	1	0.7615	1.604	2.546		Bclaf1-OE vs. NC-HR	-0.8426	-1.366 to -0.3189	Yes	0.0031		mean	1	1.098	1.527	2.214		Bclaf1-OE vs. NC-HR	-0.4294	-0.7383 to -0.1204	Yes	0.0078
						Bclaf1-OE vs. Bclaf1-OE-HR	-1.785	-2.309 to -1.261	Yes	<0.0001								Bclaf1-OE vs. Bclaf1-OE-HR	-1.116	-1.425 to -0.8071	Yes	<0.0001
						NC-HR vs. Bclaf1-OE-HR	-0.9424	-1.466 to -0.4187	Yes	0.0015								NC-HR vs. Bclaf1-OE-HR	-0.6867	-0.9957 to -0.3778	Yes	0.0003

[truncated: 2 more sheets: sfig9, sfig10]
